# Supplementary material for: Shared Genetic Architectures between Coronary Artery Disease and Type 2 Diabetes Mellitus in East Asian and European Populations
Source: Biomedicines. 2024 Jun 3;12(6):1243. doi: 10.3390/biomedicines12061243 (PMC11201280; doi:10.3390/biomedicines12061243)
Supplement: Supplementary file 1 [file biomedicines-12-01243-s001.zip]

Archive with 2 entries (2 files):
- Supplementary material.pdf
- SupplementaryTable S3-S12.xlsx
