# Supplementary material for: Shared Genetic Architectures between Coronary Artery Disease and Type 2 Diabetes Mellitus in East Asian and European Populations
Source: Biomedicines. 2024 Jun 3;12(6):1243. doi: 10.3390/biomedicines12061243 (PMC11201280; doi:10.3390/biomedicines12061243)
Supplement: Supplementary file 1 [file biomedicines-12-01243-s001.zip › SupplementaryTable S3-S12.xlsx]

## Sheet: Table S3
Table S3. local genetic correlations between European and East Asian(Japanese) populations
CHR	Start(hg19)	End(hg19)	Genes contained on a predefined genetic region(Obtained from Gencode database，Accessed on 14th October 2023)	Population	local_r2	local_r2.lower	local_r2.upper	local_P	Padj
6	32208902	32454577	HLA-DRA,HLA-DRB9,HNRNPA1P2,RNU6-603P,TSBP1,TSBP1-AS1,BTNL2	European	1	0.51765	1	2.64338e-05	0.00338793
6	32454578	32539567	RNU1-61P,HLA-DRB5,HLA-DRB6	European	0.920888	0.84875	0.99146	2.12581e-36	3.2695e-33
6	32539568	32586784	HLA-DRB1	European	0.72395	0.50648	0.98874	9.33803e-08	2.76461e-05
6	32586785	32629239	HLA-DQB1,HLA-DQB1-AS1,HLA-DQA1	European	0.887648	0.75055	1	3.11544e-19	2.39577e-16
6	32682214	32897998	HLA-DQB3,HLA-DQA2,MIR3135B,HLA-DQB2,PSMB8,PSMB8-AS1,PPP1R2P1,ENSG00000289559,HLA-Z,ENSG00000232080,HLA-DOB,ENSG00000250264,TAP2,PSMB9,TAP1,ENSG00000289047	European	0.894333	0.5173	1	6.86549e-05	0.00659945
6	32380589	33597637	HLA-DRA,HLA-DRB9,RNU1-61P,HLA-DRB5,HLA-DRB6,HLA-DRB1,HLA-DQB1,HLA-DQB1-AS1,HLA-DQA1,HLA-DQB3,HLA-DQA2,MIR3135B,HLA-DQB2,PSMB8,PSMB8-AS1,PPP1R2P1,ENSG00000289559,HLA-Z,ENSG00000232080,HLA-DOB,ENSG00000250264,TAP2,PSMB9,TAP1,ENSG00000289047,MTCO3P1,HLA-DMB,AL645941.1,ENSG00000223837,ENSG00000263756,HLA-DOA,RPL32P1,COL11A2P1,HLA-DPA3,HCG24,RXRB,RNY4P10,SLC39A7,HSD17B8,ENSG00000288751,MIR219-1,ZNF70P…	East Asian	0.526854	0.3601	0.70272	1.85781e-08	1.0831e-05
16	71062713	72089511	RPL39P31,ENSG00000263311,ATP5F1AP3,ENSG00000289937,PKD1L3,DHODH,TXNL4B,HP，ENSG00000259798,AC106736.1,ENSG00000262120,ENSG00000262008,ENSG00000260015,RNU6-1061P,TAT-AS1,TAT,ENSG00000260593,RNU6-208P,ENSG00000261513,ENSG00000260612,SNORD71,ENSG00000283057,ENSG00000262140,ENSG00000279592,ENSG00000261765,RP11-498D10.6,ENSG00000259833,CMTR2,ENSG00000261260,CALB2,TLE7,ZNF23,ENSG00000261611,ENSG00000247…	European	1	0.37368	1	0.000355876	0.0210514
16	72012791	73244159	RPL39P31,ENSG00000263311,ATP5F1AP3,ENSG00000289937,PKD1L3,DHODH,TXNL4B,HP,ENSG00000260252,ENSG00000261673,ENSG00000261774,RNU6-385P,AC092289.1,RNU7-90P,KRT18P18,ENSG00000279206,AC004943.1,RNU7-71P,ENSG00000279757,AC132068.1,ENSG00000272330,ENSG00000279591,ENSG00000271009,HCCAT5,HPR,DHX38,PMFBP1,ENSG00000259209,ENSG00000280092,ENSG00000284675,ENSG00000260664,ZFHX3-AS1,LINC01572,ZFHX3	East Asian	0.548708	0.2927	0.83573	9.54118e-05	0.00618056
1	38474037	40200950	POU3F1,ENSG00000223589,MIR3659,LINC01343,ENSG00000275350,RNU6-753P,HSPA5P1,GJA9,RNU6-605P,Y_RNA,EIF1P2,NDUFS5,RNU6-608P,RNA5SP44,ENSG00000226438,HSPE1P8,OXCT2P1,PABPC4,PABPC4-AS1,SNORA55,ENSG00000225903,HPCAL4,ENSG00000225333,RNU7-121P,ENSG00000289711,UTP11,LINC02786,ENSG00000286552,LINC01685,ENSG00000284632,RRAGC-DT,MYCBP,ENSG00000274944,RHBDL2,AKIRIN1,ENSG00000287422,PPIEL,HEYL,NT5C1A,PPIE,MIR3…	European	0.772946	0.48904	1	1.00156e-06	0.000220057
1	149716038	151146407	ENSG00000226500,ENSG00000275296,FCGR1A,ENSG00000233030,H3C13,RP11-196G18.23,H4C14,H3C14,HIST2H2AA3,H2BC20P,H2AC19,H3C15,H2BC21,H2AC20,H2AC21,MTMR11,RPL6P31,LINC02988,RN7SL480P,RNU2-17P,ENSG00000276110,CA14,snoU13,ENSG00000289041,ECM1,FALEC,ADAMTSL4-AS2,ADAMTSL4,AL356356.1,MIR4257,ADAMTSL4-AS1,ENSG00000289457,RN7SL473P,RN7SL600P,SNORA40,ENSG00000288880,RNU6-1042P,ENSG00000236713,UBE2D3P3,RNU6-1309…	European	0.60719	0.29183	0.99042	0.000423832	0.0241427
1	153410810	154685545	S100A7,RN7SL44P,ENSG00000238279,S100A6,S100A5,S100A3,S100A14,S100A1,ENSG00000272030,ILF2,RN7SL372P,GEMIN2P1,Y_RNA,ENSG00000243613,ENSG00000233222,snoU13,Y_RNA,ENSG00000231827,ENSG00000223599,ENSG00000236327,ENSG00000284738,ENSG00000289935,SLC39A1,ENSG00000282386,ENSG00000273026,JTB,ENSG00000285641,JTB-DT,RAB13,RPS27,ENSG00000231416,U3,RNU6-179P,RPS7P2,MIR5698,RN7SL431P,MIR190B,AL590431.1,SNORA58,…	European	1	0.44338	1	0.000105525	0.0087594
1	213958293	214783872	LINC00538,ENSG00000274895,ENSG00000272167,ENSG00000228470,ENSG00000213036,KRT18P12,ABHD17AP3,SMYD2,PROX1-AS1,PROX1,LINC02775,PTPN14,CENPF,ENSG00000228255	European	0.421612	0.17494	0.69198	0.00112254	0.0421089
2	57952946	59251996	ENSG00000287875,AC073215.1,ENSG00000273063,EIF3FP3,ACTG1P22,LINC01795,ENSG00000289529,ENSG00000231043,VRK2,FANCL,ENSG00000285673,LINC01122	European	0.861242	0.38576	1	0.00108222	0.0421089
2	135160198	137061003	AC013718.1,VDAC2P4,ENSG00000228098,MIR5590,snoU13,SNORA40,G3BP1P1,RNU6-512P,MIR128-1,Y_RNA,LCT-AS1,MANEALP1,ENSG00000237262,ENSG00000289974,HNRNPKP2,ENSG00000279024,ENSG00000287463,CCNT2,UBXN4,MCM6,DARS1-AS1,CXCR4,MGAT5,CCNT2-AS1,ACMSD,MAP3K19,RAB3GAP1,ZRANB3,LCT,DARS1,TMEM163,R3HDM1	European	0.823134	0.40991	1	0.000327426	0.0206853
2	157556097	159040979	RPLP0P7,AC108057.1,CDK7P1,RN7SKP281,ERMN,AC019201.1,ENSG00000234584,ENSG00000270557,RNU6-436P,ENSG00000271320,MTA3P1,RNU6-932P,PTP4A1P1,ENSG00000286530,GALNT5,FAM133DP,AC013731.1,CCDC148-AS1,ENSG00000287048,ENSG00000286889,ACVR1C,ACVR1,UPP2,UPP2-IT1,CCDC148,CYTIP	European	0.969894	0.43037	1	0.000774872	0.0372423
3	11997659	12859209	ACTG1P12,AC026166.1,TIMP4,MTCO1P5,GSTM5P1,ENSG00000225026,RNU6-404P,RNA5SP123,RNU6-377P,snoU13,ENSG00000290072,CRIP1P1,KRT18P17,ENSG00000288952,MKRN2,RAF1,TMEM40,SYN2,PPARG,CAND2,TSEN2,MKRN2OS	European	0.591157	0.2742	1	0.000559781	0.0296877
4	41360938	42189251	RPL12P20,ENSG00000287762,ENSG00000249216,OR5M14P,ENSG00000249122,RNU1-49P,ENSG00000249887,DCAF4L1,ENSG00000272862,ATP1B1P1,PHOX2B,HMGB1P28,LINC00682,ENSG00000249771,BEND4,LIMCH1,PHOX2B-AS1,SLC30A9,ENSG00000285454,TMEM33	European	0.869248	0.35592	1	0.00143496	0.0490437
4	157597310	159176073	ENSG00000248912,ENSG00000248629,ENSG00000280284,ENSG00000278880,ENSG00000250622,RPPH1-3P,Y_RNA,RNU6-582P,ENSG00000249819,AC079233.1,LINC02433,AC093817.1,Y_RNA,ENSG00000249627,ENSG00000279703,ENSG00000279994,RPL6P11,ENSG00000279139,ENSG00000280140,ENSG00000287822,NUDT19P5,ENSG00000249275,GASK1B,TMEM144,PDGFC,GLRB,GRIA2,ENSG00000286133,ENSG00000286862,ENSG00000287226,GASK1B-AS1,ENSG00000250604	European	1	0.45191	1	0.000287377	0.0192168
5	52837226	53747856	AC024569.1,AC025175.1,ASS1P9,ENSG00000272416,ENSG00000287087,RNU6-272P,MIR581,RN7SL801P,MIR4459,ENSG00000279638,ENSG00000288957,RPL37P25,LINC01033,NDUFS4,LINC02105,ARL15	European	1	0.35863	1	0.0014032	0.0490437
5	55221399	55968966	ENSG00000262211,ENSG00000264281,snoU13,RNU6-299P,RPL17P22,RNA5SP184,C1GALT1P2,RNA5SP185,PSMC1P4,RNU6ATAC2P,ENSG00000249697,HMGN1P17,AC008391.1,ENSG00000285997,RPL26P19,ENSG00000234553,IL6ST,IL6ST-DT,LINC01948,ENSG00000249236,ANKRD55,C5orf67	European	0.616654	0.43351	0.81662	3.16189e-09	1.21575e-06
6	6621938	7808323	ENSG00000279368,ENSG00000287497,ENSG00000288046,ENSG00000224532,BTF3P7,ENSG00000288860,RN7SL554P,ENSG00000203498,snoU13,ENSG00000225092,Y_RNA,ENSG00000287002,ENSG00000285771,ENSG00000219375,ENSG00000220472,ENSG00000230570,HNRNPLP1,ENSG00000219993,ENSG00000234115,DSP-AS1,ENSG00000236512,LY86,ENSG00000226281,ENSG00000223342,ENSG00000238221,RIOK1,DSP,LY86-AS1,ENSG00000261211,RREB1,SNRNP48,BMP6,SSR1,…	European	0.759524	0.34655	1	0.00092858	0.0405636
6	31106494	31250556	PSORS1C2,POLR2LP1,PSORS1C3,ENSG00000272501,HCG27,ENSG00000271821,ENSG00000255726,ENSG00000255899,HLA-C,ENSG00000288813,RPL3P2,PSORS1C1,CCHCR1,TCF19,POU5F1,USP8P1	European	0.98745	0.65696	1	2.05275e-05	0.00287012
6	31250557	31320268	WASF5P,LINC02571,ENSG00000229836	European	0.797199	0.40458	1	0.00103799	0.0420113
6	31320269	31427209	ENSG00000271581,DHFRP2,RNU6-283P,AL671883.1,FGFR3P1,ZDHHC20P2,HLA-S,ENSG00000272221,Y_RNA,LINC01149,ENSG00000285647,MICA,ENSG00000288587,HLA-B	European	0.938718	0.65104	1	3.31059e-06	0.000636461
6	31427210	32208901	ENSG00000233902,Y_RNA,ENSG00000256851,PPIAP9,RPL15P4,MCCD1,SNORD117,SNORD84,DDX39B-AS1,ATP6V1G2,LTA,TNF,LTB,NCR3,UQCRHP1,AIF1,ENSG00000289375,SNORA38,ENSG00000289282,BAG6,C6orf47,C6orf47-AS1,GPANK1,Y_RNA,LY6G5B,LY6G5C,MIR4646,LY6G6F,LY6G6F-LY6G6D,LY6G6E,LY6G6D,DDAH2,RNU6-850P,SAPCD1,SAPCD1-AS1,Y_RNA,HSPA1L,ENSG00000289637,ENSG00000289829,HSPA1B,SNHG32,SNORD48,SNORD52,NEU1,ZBTB12,C2-AS1,NELFE,MIR1…	European	0.812258	0.59937	1	4.64692e-10	2.38232e-07
7	27351287	28890886	HNRNPA1P73,ENSG00000279655,ENSG00000279429,EIF4HP1,PSMC1P2,ENSG00000235574,ENSG00000286478,TAX1BP1-AS1,ENSG00000287489,RN7SL365P,RNU6-979P,PPIAP80,ENSG00000225286,ENSG00000224322,JAZF1-AS1,HIBADH,TAX1BP1,JAZF1,CREB5	European	0.445978	0.19278	0.74294	0.000971819	0.0405636
8	19488889	20135628	RPL30P9,RNU6-892P,ENSG00000253270,INTS10,ENSG00000253775,SLC18A1,ATP6V1B2,LZTS1,LZTS1-AS1,CSGALNACT1,LPL	European	0.566949	0.31704	0.86605	4.95652e-05	0.00508209
8	56346879	57436722	SBF1P1,XKR4-AS1,AC100817.1,RNA5SP265,ENSG00000254325,SNORA1,AC018607.1,RN7SL798P,RN7SL323P,ENSG00000236814,SNORD54,CERNA3,NPM1P21,MOS,SNORA3,ENSG00000272343,ENSG00000254216,PENK,SEPTIN10P1,TGS1,RPS20,PLAG1,CHCHD7,SDR16C5,SDR16C6P,XKR4,LYN,PENK-AS1,LINC00968,TMEM68	European	0.960295	0.40435	1	0.00122291	0.0447818
9	21674033	23091193	KHSRPP1,RN7SL151P,AL359922.1,TUBB8P1,ENSG00000265194,ENSG00000279670,ERVFRD-3,CDKN2A-DT,ENSG00000266446,UBA52P6,ENSG00000236921,DMRTA1,CLIC4P1,ENSG00000224549,AL391117.1,CDKN2A,CDKN2B,MTAP,LINC01239,ENSG00000264545,CDKN2B-AS1,ENSG00000284418	European	0.314835	0.20685	0.42432	1.07852e-07	2.76461e-05
10	11856925	12581571	ENSG00000289920,RNU6-1095P,U6,MIR548AK,snoU13,RN7SL232P,RN7SL198P,ENSG00000289395,SNORD45,RNU6ATAC39P,PROSER2,DHTKD1,NUDT5,CDC123,ENSG00000228302,PROSER2-AS1,UPF2,SEC61A2,CAMK1D	European	0.762444	0.34187	1	0.000533402	0.029299
10	75694024	77144961	TIMM9P1,RPSAP6,RAB5CP1,MRPL35P3,Y_RNA,NDUFA8P1,FAM32CP,ENSG00000272748,ENSG00000227186,PPIAP13,RPS26P42,AL392111.1,COMTD1,RPL39P25,HMGA1P5,ENSG00000223428,SPA17P1,ENSG00000225761,ENSG00000234149,DUSP13,VDAC2,VCL,AP3M1,ADK,ENSG00000232342,POLR3DP1,KAT6B,DUSP29,ENSG00000285810,SAMD8,ZNF503-AS1,ENSG00000270087	European	0.743197	0.37882	1	0.000269765	0.018859
10	92911507	94503299	NUDT9P1,ENSG00000271385,RPS27P1,GAPDHP28,FAF2P1,SRP9P1,ENSG00000273497,ENSG00000272817,SNORA25,SDHCP2,AL158040.1,CPEB3_ribozyme,NHP2P1,Y_RNA,Y_RNA,MARK2P9,ENSG00000286795,AL161652.1,RPL11P4,RN7SL644P,EIF2S2P3,Y_RNA,ENSG00000286981,PPP1R3C,TNKS2-DT,FGFBP3,EIF4A1P8,HHEX,PCGF5,HECTD2,TNKS2,BTAF1,CPEB3,MARCHF5,IDE,ENSG00000289228,KIF11	European	1	0.28696	1	0.000893336	0.0404103
10	114255955	115588903	ENSG00000234017,MIR4295,ENSG00000233340,ENSG00000260917,ENSG00000279315,ENSG00000233547,RPS15AP30,RNU7-165P,PPIAP39,SNORA17,ENSG00000285676,LINC02935,ENSG00000286289,NRAP,PLEKHS1,TCF7L2,CASP7,ENSG00000234393,VTI1A,HABP2	European	0.594127	0.3349	1	8.47694e-06	0.00130375
11	32830423	33905327	Y_RNA,PIGCP1,LINC00294,Y_RNA,RPL29P23,Y_RNA,ENSG00000241255,AL122015.1,ENSG00000254537,ENSG00000255207,C11orf91,FBXO3-DT,ENSG00000255161,LINC02722,ENSG00000254619,LINC02721,ENSG00000184566,PRRG4,QSER1,DEPDC7,TCP11L1,CSTF3-DT,ENSG00000255202,ENSG00000284969,CD59,FBXO3,ENSG00000255272,LMO2,CSTF3,HIPK3,KIAA1549L	European	0.995563	0.503	1	0.000157885	0.0121256
11	92209169	93576641	RPS3AP42,snoU13,LINC02746,SNRPGP16,ENSG00000254874,RPL26P31,ENSG00000278892,ENSG00000279304,ENSG00000255445,ENSG00000280379,ENSG00000279269,ENSG00000233737,ENSG00000255233,ENSG00000279684,AP004242.1,SRP14P2,RN7SL223P,ENSG00000279454,ENSG00000278953,ENSG00000255515,Y_RNA,SCARNA9,ENSG00000279696,SNORA25,SNORA32,SNORD6,SNORA1,SNORA8,SNORD5,SNORA18,MIR1304,SNORA40,snoU13,RN7SL195P,Y_RNA,ENSG000002555…	European	0.556165	0.23572	1	0.00110933	0.0421089
12	95147846	96017782	KRT19P2,MIR492,ENSG00000257121,ENSG00000237774,ENSG00000289437,Y_RNA,CBX3P5,RNU6-808P,ENSG00000289476,MIR331,MIR3685,ENSG00000258313,RNU6-735P,ENSG00000241556,Y_RNA,METAP2,PGAM1P5,NDUFA12,FGD6,VEZT,ENSG00000257943,ENSG00000289510,USP44,NR2C1	European	0.858993	0.52318	1	8.38013e-06	0.00130375
13	66382287	67718879	AL354775.1,MIR548X2,MIR4704,TRIM60P19,RNU7-87P,PCDH9-AS3,ENSG00000286395,PCDH9-AS1,PCDH9-AS2,PCDH9-AS4,ENSG00000285588,LINC01052,PCDH9	European	1	0.41115	1	0.00139717	0.0490437
15	34410073	35118927	ENSG00000259468,Y_RNA,NOP10,ACTG1P15,AC025678.1,MIR1233-1,ENSG00000260639,ENSG00000261081,ENSG00000279092,HNRNPLP2,FSCN1P1,DNM1P5,MIR1233-2,SNORA18,ENSG00000287973,ACTC1,EMC4,NUTM1,LPCAT4,GOLGA8A,ENSG00000259892,LINC02252,GJD2,GJD2-DT,KATNBL1,GOLGA8B,SLC12A6	European	0.561289	0.23849	1	0.000975847	0.0405636
15	37962916	39238840	LINC01852,ENSG00000259192,ENSG00000286786,ENSG00000259326,ENSG00000259598,Y_RNA,ENSG00000259731,ENSG00000274281,TMCO5A,LINC02895,SPRED1,FAM98B,LINC02345,LINC02694,ENSG00000259345,RASGRP1	European	0.795254	0.42183	1	0.000108211	0.0087594
16	27443062	29043177	ENSG00000261736,AC016597.1,ENSG00000273553,Y_RNA,RNU6-159P,RNU6-1241P,TPRKBP2,SNORA25,Y_RNA,GAPDHP35,ENSG00000246465,ENSG00000277191,ENSG00000271623,snoU13,ENSG00000275654,ENSG00000270118,IL27,NUPR1,ENSG00000271495,ENSG00000275441,ENSG00000278665,ENSG00000278725,ENSG00000285020,ENSG00000289756,snoU13,CDC37P1,ENSG00000270424,snoU13,ENSG00000240634,ENSG00000260796,ENSG00000275807,ENSG00000260570,TU…	European	0.89042	0.40266	1	0.000616206	0.0315908
17	45883902	47516224	LRRC46,SCRN2,SP2-DT,ENSG00000266601,ENSG00000264019,PRR15L,ENSG00000289599,MIR152,NFE2L1-DT,ENSG00000266341,ENSG00000278765,RNU6-1201P,MIR1203,RNU6-1152P,ENSG00000266222,U3,ENSG00000264451,Y_RNA,HOXB1,HOXB2,HOXB-AS1,HOXB-AS2,HOXB4,ENSG00000257178,HOXB5,HOXB8,HOXB9,MIR196A1,ENSG00000272763,ENSG00000244559,RPL9P28,COX6B1P2,PRAC1,PRAC2,MIR3185,HOXB13,ENSG00000242407,RN7SL125P,SNORA68,ENSG00000248895…	European	0.56171	0.3049	0.84284	3.95639e-05	0.00468071
17	66757557	68176219	AC011591.1,ENSG00000267250,SEC24AP1,MIR4524B,PRO1804,SNRPGP4,SNORA40,ENSG00000278972,ENSG00000267184,AC002539.2,Y_RNA,KCNJ2-AS1,ABCA8,ABCA5,ENSG00000267653,LINC01497,LINC01028,KCNJ16,KCNJ2,LINC01482,ABCA9-AS1,ABCA9,ABCA10,ENSG00000285931,MAP2K6,LINC01483,ENSG00000230258,ABCA6	European	0.78106	0.35436	1	0.000657613	0.0326261
18	53762997	54957867	ENSG00000289876,Y_RNA,ENSG00000267146,U3,WDR7-OT1,ENSG00000286777,BOD1L2,LINC01539,ENSG00000267732,TXNL1,LINC-ROR,ENSG00000267789,LINC02565,RNU6-737P,ENSG00000206129,LINC01905,WDR7	European	1	0.49994	1	0.000165564	0.0121256
19	7249360	8199016	AC125387.1,ARHGEF18-AS1,ENSG00000267952,ENSG00000269371,MCOLN1,XAB2,PET100,PCP2,STXBP2,RPS27AP19,RETN,MCEMP1,ENSG00000269711,CD209,RPL21P129,CLEC4GP1,EXOSC3P2,PRR36,ENSG00000268120,LYPLA2P2,RNA5SP463,ENSG00000214248,RN7SL115P,ENSG00000268149,TGFBR3L,ENSG00000260500,SNAPC2,CTXN1,ENSG00000269139,ENSG00000269813,ENSG00000289255,PEX11G,TEX45,ZNF358,CAMSAP3,ENSG00000268400,ENSG00000268204,TRAPPC5,FCER…	European	0.815515	0.39073	1	0.000336237	0.0206853
19	21822654	22729408	MTDHP3,AC092364.4,MTDHP4,VN1R84P,CCNYL6,AC092364.2,BRI3BPP1,BNIP3P27,MTDHP2,BNIP3P28,BNIP3P29,ZNF92P2,ENSG00000268116,PCGF7P,MTDHP5,VN1R85P,BNIP3P30,ENSG00000282732,ENSG00000267872,ENSG00000268597,BNIP3P31,ENSG00000268685,RPL34P34,ENSG00000269796,BNIP3P32,ENSG00000270947,BNIP3P33,ZNF209P,ENSG00000270317,ENSG00000286157,LINC01233,ENSG00000268278,ZNF100,ENSG00000268184,ENSG00000269504,ZNF257,ZNF676…	European	1	0.51558	1	8.17839e-05	0.00739904
20	10279604	11257012	ENSG00000286936,HIGD1AP15,RPL23AP6,AL023913.1,SDAD1P2,MKKS,ENSG00000235036,ENSG00000234900,FAT1P1,ENSG00000270777,ENSG00000289505,MKKS,MKKS,JAG1,LINC01752,SNAP25-AS1,SNAP25,ENSG00000270792,ENSG00000232900,LINC02871,ENSG00000230990,SLX4IP	European	0.976851	0.53159	1	4.90555e-05	0.00508209
20	44072211	45673603	ENSG00000237464,RPL5P2,SPINT3,WFDC6,ENSG00000232135,HSPD1P21,RNA5SP485,CCNB1IP1P2,WFDC10A,MIR3617,HNRNPA1P3,SPINT5P,RNU6ATAC38P,UBE2C,TNNC2,ZSWIM1,NEURL2,CTSA,ENSG00000271984,ENSG00000285796,FTLP1,MMP9,CD40,ENSG00000229957,ZNF840P,ENSG00000273893,TP53RK,TP53RK-DT,AL031055.1,RN7SKP33,ENSG00000235922,ENSG00000236028,GAPDHP54,PIGT,ENSG00000277022,WFDC2,WFDC8,WFDC9,RPS2P7,WFDC11,WFDC10B,WFDC13,SPINT4…	European	0.93912	0.42466	1	0.000845529	0.0394068
1	30046956	30743487	AC092265.1,ENSG00000228176,AL645944.1,ENSG00000270927,ENSG00000233372,ENSG00000231251,ENSG00000284676,LINC01648	East Asian	0.893543	0.39257	1	0.00129953	0.0445662
2	20616573	22791622	ENSG00000290108,RHOB,ENSG00000228950,Y_RNA,ENSG00000227047,NDUFAF2P1,ENSG00000269976,RPS25P3,ENSG00000270100,LINC02850,ENSG00000261012,ENSG00000280390,ENSG00000287956,ENSG00000271629,NUTF2P8,ENSG00000228538,RN7SL117P,ENSG00000223691,ENSG00000234189,RNA5SP87,HS1BP3-IT1,GDF7,ENSG00000235537,LINC01822,LINC01884,HS1BP3,APOB,TDRD15,ENSG00000231204,ENSG00000228999,LINC01830,LDAH,ENSG00000233005	East Asian	-0.853303	-1	-0.4461	4.52859e-06	0.000528034
3	14556479	15741479	RNU6-905P,LINC02922,ENSG00000230172,ENSG00000285969,ENSG00000228874,AC090954.1,RPS3AP53,Y_RNA,snoU13,RNU6-454P,HMGN2P7,RNU6-1024P,MIR4270,ENSG00000288077,RN7SL110P,MIR3134,RHBDF1P1,CCDC174,LINC02011,FGD5-AS1,ENSG00000289750,RBSN,CAPN7,SH3BP5-AS1,EAF1,EAF1-AS1,COLQ,HACL1,GRIP2,C3orf20,FGD5,NR2C2,MRPS25,COL6A4P1,SH3BP5,METTL6,ENSG00000283392,BTD,ANKRD28	East Asian	0.681768	0.35046	1	0.000219602	0.0116389
3	121208673	122459100	RPL7AP11,snoU13,RN7SL172P,RNU4-62P,ENSG00000288868,AC072031.1,Y_RNA,ENSG00000287977,SNORD112,AC068754.1,HNRNPA1P23,WDR5B,ENSG00000242531,ENSG00000275348,ENSG00000287207,EIF4BP8,ARGFX,FBXO40,GOLGB1,EAF2,ILDR1,CD86,CASR,CSTA,MIX23,FAM162A,PARP9,PARP15,HSPBAP1,POLQ,HCLS1,IQCB1,WDR5B-DT,KPNA1,DTX3L,PARP14,SLC15A2	East Asian	0.692492	0.38673	1	7.27345e-05	0.00530053
4	863199	1930222	ENSG00000250259,ENSG00000251639,SNORA48,ENSG00000273179,CTBP1-AS,ENSG00000254094,ENSG00000253399,NKX1-1,ENSG00000272783,ENSG00000244459,Y_RNA,RP11-572O17.1,RN7SL671P,TMEM175,DGKQ,SLC26A1,IDUA,FGFRL1,RNF212,ENSG00000251652,TMED11P,ENSG00000227189,CTBP1,CTBP1-DT,UVSSA,FAM53A,TACC3,TMEM129,FGFR3,GAK,SPON2,MAEA,SLBP,LETM1,NSD2	East Asian	0.89036	0.47915	1	6.0815e-05	0.00530053
4	113925392	114685659	ENSG00000249373,ENSG00000196656,RN7SL184P,RNU1-138P,ANK2-AS1,CAMK2D,ANK2	East Asian	-1	-1	-0.34988	0.00104479	0.0406075
6	33597638	34848340	MIR3934,ENSG00000287089,ENSG00000271362,MIR1275,AL590403.1,KRT18P9,CYCSP55,ENSG00000288879,SMIM29,RPL35P2,RP11-513I15.6,BX255972.1,IFITM3P3,RPL7P25,snoU13,RN7SL200P,ENSG00000220643,snoU13,ILRUN-AS1,ENSG00000186328,ENSG00000217130,Y_RNA,ITPR3,UQCC2,IP6K3,LEMD2,MLN,LINC01016,ENSG00000233183,RPS10,SPDEF,UHRF1BP1,TAF11,GRM4,HMGA1,NUDT3,RPS10-NUDT3,PACSIN1,SNRPC,ILRUN	East Asian	0.358198	0.17347	0.54411	0.00026826	0.0129417
6	43327299	44008433	RPS2P28,ENSG00000226558,ENSG00000287266,DLK2,RNU6-1113P,LRRC73,ENSG00000271754,ENSG00000219470,SCARNA15,POLH-AS1,ENSG00000218107,ENSG00000272114,LINC02537,ENSG00000223469,ENSG00000289609,AL109615.1,ZNF318,ABCC10,TJAP1,YIPF3,POLH,GTPBP2,MAD2L1BP,RSPH9,ENSG00000236961,VEGFA,LINC01512,C6orf223,ENSG00000287055,POLR1C,XPO5,MRPS18A,ENSG00000283573,SCIRT	East Asian	0.581688	0.37441	0.81032	1.25623e-06	0.000366191
11	2303095	3052204	C11orf21,RNU6-878P,ENSG00000290098,Y_RNA,ENSG00000230483,COX6CP18,KCNQ1DN,CDKN1C,PHLDA2,SNORA54,ENSG00000183562,CARS1-AS1,TSPAN32,CD81,TSSC4,TRPM5,KCNQ1OT1,KCNQ1-AS1,SLC22A18AS,SLC22A18,NAP1L4,CARS1,CD81-AS1,RPL26P30,ENSG00000290075,KCNQ1	East Asian	0.690218	0.40505	1	2.31199e-06	0.000449297
11	31375595	32576367	AC108456.1,LINC03031,ENSG00000254836,ENSG00000254627,U3,EIF4A2P5,ENSG00000255252,DNAJC24,PAX6,ENSG00000255375,WT1,DCDC1,ELP4,ENSG00000228061,PAUPAR,ENSG00000285283,RCN1,THEM7P,IMMP1L,WT1-AS	East Asian	0.848921	0.44693	1	0.000288581	0.0129417
12	15983979	17239174	EGLN3P1,SUPT16HP1,AC007528.1,ENSG00000256450,ENSG00000256564,ENSG00000255871,SKP1P2,EEF1A1P16,RNU6-837P,STRAP,ENSG00000286303,LMO3,ENSG00000287455,EPS8,DERA,SLC15A5,MGST1,ENSG00000283240,ENSG00000285724	East Asian	0.984339	0.55376	1	7.18298e-05	0.00530053
12	109920136	111856369	RNU4-32P,RN7SKP250,MIR4497,ENSG00000256351,RN7SL441P,ENSG00000249094,ENSG00000277299,ENSG00000280426,ENSG00000277595,ENSG00000279360,ENSG00000289311,RN7SL769P,HMGA1P3,RPL31P49,SNORD50,ENSG00000278993,RN7SL387P,AC144522.1,ENSG00000279925,MYL2,AC002978.1,AC002979.1,RNA5SP373,MMAB,MVK,FAM222A,FAM222A-AS1,GLTP,GIT2,ANKRD13A,ANAPC7,ENSG00000258210,GPN3,FAM216A,VPS29,RAD9B,TCTN1,HVCN1,PPP1CC,CCDC63,LIN…	East Asian	-0.504782	-1	-0.22314	0.000827776	0.034471
16	89612942	94205949	RPL13,SNORD68,ENSG00000259006,ENSG00000260507,RNU6-355P,CICP25,SPG7,DPEP1,CHMP1A,SPATA33,ENSG00000275734,CDK10,LINC02166,SPATA2L,ZNF276,FANCA,TCF25,ENSG00000267048,MC1R,ENSG00000198211,TUBB3,DEF8,DBNDD1,GAS8,GAS8-AS1,URAHP,PRDM7,TUBB8P7,LINC02193,CPNE7,VPS9D1,VPS9D1-AS1,SPIRE2,AFG3L1P,FAM157C,ENSG00000261172	East Asian	-0.802139	-1	-0.34377	0.00116304	0.0423783
19	4319835	5737113	ENSG00000269807,EIF1P6,ENSG00000267980,ENSG00000267255,MIR4746,ENSG00000267030,ENSG00000280239,ENSG00000267769,ENSG00000267011,RN7SL528P,AC011498.1,PLIN5,RN7SL121P,ENSG00000267408,ENSG00000268565,ENSG00000287884,AC005783.1,MIR7-3,ENSG00000268536,ENSG00000269604,ENSG00000290068,ENSG00000267484,AC027319.2,AC027319.1,MIR4747,ENSG00000267550,RPL32P34,ENSG00000274447,RN7SL626P,SNRPEP4,MICOS13,FSD1,ENS…	East Asian	0.757903	0.33212	1	0.00144877	0.0469241
22	25717462	26755003	ENSG00000230637,ENSG00000231466,ENSG00000272942,ENSG00000272798,IGLVIVOR22-1,ENSG00000272977,AL008721.1,GRK3-AS1,ENSG00000237387,YES1P1,RNA5SP494,ENSG00000278960,Z98949.1,RN7SKP169,ENSG00000232050,LRP5L,CRYBB2P1,MYO18B-AS1,ENSG00000232464,LINC02559,ENSG00000229770,SEZ6L-AS1,GRK3,SEZ6L,MYO18B	East Asian	1	0.61549	1	3.67888e-06	0.000528034
22	26755004	27746465	RNA5SP495,ENSG00000230203,TFIP11-DT,MIR548J,HMGB1P10,CRYBA4,ISCA2P1,ENSG00000231369,ENSG00000279440,RNU6-1066P,ENSG00000279914,ENSG00000279848,ENSG00000236858,ENSG00000280025,ENSG00000238195,LINC01638,ASPHD2,SRRD,TFIP11,TPST2,MIAT,ENSG00000206028,ENSG00000235271,ENSG00000231405,ENSG00000233574,ENSG00000223726,LINC02554,ENSG00000230051,SEZ6L,HPS4,ENSG00000286326,CRYBB1,MIATNB,LINC01422	East Asian	0.837187	0.4239	1	0.000173475	0.0101136
Note:	the overlapped gene are highlighted in bold and placed at the top
CHR	Chromosome number
Start(hg19)，End(hg19)	the positions on a chromosome where a genomic region begins and ends, build in Hg19
Genes contained on a predefined genetic region(Obtained from Gencode database，Accessed on 14th October 2023)
local_r2	Local genetic correlation coefficients between CAD and T2DM
local_r2.lower，local_r2.upper	the lower and upper bounds of the confidence intervals
local_P	the significance level of LAVA test.
Padj	the Benjamini‒Hochberg adjusted P value

## Sheet: Table S4
Table S4. 95 signals achieve genome-wide suggestive significance and 55 signals were jointly associated with CAD and T2DM in Chinese population
SNP	CHRPOS	Ref/Alt	Type of variants	NearestGene(SNPnexus)	type of NearestGene	Effect allele frequency(EAF)	Chinese population
							Meta analysis		Subset analysis(1side)			Subset analysis(2side)(95%CI)
							OR-meta (95%CI)	P-mata	OR-1side (95%CI)	P-1side	Subgroup of Phenotype	OR-2side-positive(95%CI)	P-2side-positive	Subgroup of Phenotype(postive)	OR-2side-negative(95%CI)	P-2side-negative	Subgroup of Phenotype(negative)
rs57400279	7:39950674	G/A	rare	RN7SL496P;RP11-467D6.1	misc_RNA;antisense	0.00428259	4.41(3.7-5.26)	5.71e-07	4.41(2.4-8.12)	1.4718e-06	CAD,T2DM	4.41(2.39-8.16)	1.74229e-06	CAD,T2DM	-	-	-
rs6972921	7:39921869	G/A	rare	AC072061.2;RN7SL496P	pseudogene;misc_RNA	0.00426672	4.40(3.69-5.25)	5.92e-07	4.40(2.39-8.10)	1.52749e-06	CAD,T2DM	4.40(2.38-8.14)	1.79798e-06	CAD,T2DM	-	-	-
rs6462955	7:39961833	C/G	rare	RN7SL496P;RP11-467D6.1	misc_RNA;antisense	0.00427464	4.40(3.69-5.25)	6e-07	4.40(2.39-8.1)	1.5434e-06	CAD,T2DM	4.40(2.38-8.13)	1.82185e-06	CAD,T2DM	-	-	-
rs78690812	7:39944168	C/A	rare	RN7SL496P;RP11-467D6.1	misc_RNA;antisense	0.00427545	4.40(3.69-5.24)	6.01e-07	4.40(2.39-8.10)	1.55135e-06	CAD,T2DM	4.40(2.38-8.13)	1.82185e-06	CAD,T2DM	-	-	-
rs116155293	7:39953946	T/C	rare	RN7SL496P;RP11-467D6.1	misc_RNA;antisense	0.00427545	4.40(3.69-5.24)	6.01e-07	4.40(2.39-8.10)	1.55135e-06	CAD,T2DM	4.40(2.38-8.13)	1.82185e-06	CAD,T2DM	-	-	-
rs7783568	7:39929819	A/G	rare	RN7SL496P;RP11-467D6.1	misc_RNA;antisense	0.0042772	4.40(3.69-5.24)	6.06e-07	4.40(2.39-8.09)	1.55931e-06	CAD,T2DM	4.40(2.38-8.13)	1.83776e-06	CAD,T2DM	-	-	-
rs116437054	7:39930262	T/C	rare	RN7SL496P;RP11-467D6.1	misc_RNA;antisense	0.0042772	4.40(3.69-5.24)	6.06e-07	4.40(2.39-8.09)	1.55931e-06	CAD,T2DM	4.40(2.38-8.13)	1.83776e-06	CAD,T2DM	-	-	-
rs139679768	7:39939582	-/G	rare	RN7SL496P;RP11-467D6.1	misc_RNA;antisense	0.0042772	4.40(3.69-5.24)	6.06e-07	4.40(2.39-8.09)	1.55931e-06	CAD,T2DM	4.40(2.38-8.13)	1.83776e-06	CAD,T2DM	-	-	-
rs116070518	7:39922098	T/A	rare	AC072061.2;RN7SL496P	pseudogene;misc_RNA	0.00427895	4.40(3.69-5.24)	6.1e-07	4.40(2.39-8.09)	1.56726e-06	CAD,T2DM	4.40(2.38-8.12)	1.85367e-06	CAD,T2DM	-	-	-
rs147867400	7:39925697	A/-	rare	AC072061.2;RN7SL496P	pseudogene;misc_RNA	0.00427895	4.40(3.69-5.24)	6.1e-07	4.40(2.39-8.09)	1.56726e-06	CAD,T2DM	4.40(2.38-8.12)	1.85367e-06	CAD,T2DM	-	-	-
rs139658519	1:178502561	G/A	rare	TEX35	protein_coding	0.0034457	3.67(2.99-4.49)	4.29e-05	3.67(1.88-7.13)	0.000103882	CAD,T2DM	3.67(1.87-7.17)	0.000118079	CAD,T2DM	-	-	-
rs146286859	1:242488371	A/G	rare	PLD5	protein_coding	0.00271996	4.67(3.56-6.12)	2.8e-05	4.67(2.15-10.12)	7.65334e-05	CAD,T2DM	4.67(2.14-10.18)	8.73261e-05	CAD,T2DM	-	-	-
3:97986227:ATATATATATATATATATATATATAT:A	3:97986227	A/ATATATATATATATATATATATATAT	low-frequency	RP11-325B23.2	lincRNA	0.0286526	1.83(1.77-1.90)	5.06e-06	1.83(1.39-2.42)	1.4718e-05	CAD,T2DM	1.83(1.39-2.42)	1.70251e-05	CAD,T2DM	-	-	-
rs7688253	4:141596785	G/T	rare	TBC1D9	protein_coding	0.00475166	3.33(2.83-3.91)	2.27e-05	3.33(1.87-5.91)	3.23795e-05	CAD,T2DM	3.33(1.87-5.93)	3.72325e-05	CAD,T2DM	-	-	-
rs75083915	5:143863582	G/A	low-frequency	KCTD16	protein_coding	0.0106152	2.25(2.08-2.42)	3.41e-05	2.25(1.48-3.41)	0.000118634	CAD,T2DM	2.25(1.47-3.42)	0.000134646	CAD,T2DM	-	-	-
rs193097415	6:2424041	T/A	rare	GMDS-AS1	lincRNA	0.00220778	5.34(3.80-7.51)	4.56e-05	5.34(2.24-12.74)	0.000124526	CAD,T2DM	5.34(2.23-12.83)	0.000141257	CAD,T2DM	-	-	-
rs4397304	7:6997349	C/T	common	FAM86LP;AC079804.1	pseudogene;miRNA	0.196797	1.71(1.66-1.77)	2.4e-05	1.71(1.31-2.24)	7.0328e-05	CAD,T2DM	1.71(1.31-2.24)	8.02933e-05	CAD,T2DM	-	-	-
rs116437054	7:39930262	T/C	rare	RN7SL496P;RP11-467D6.1	misc_RNA;antisense	0.0042772	4.40(3.69-5.24)	6.06e-07	4.40(2.39-8.09)	1.55931e-06	CAD,T2DM	4.40(2.38-8.13)	1.83776e-06	CAD,T2DM	-	-	-
rs139679768	7:39939582	-/G	rare	RN7SL496P;RP11-467D6.1	misc_RNA;antisense	0.0042772	4.40(3.69-5.24)	6.06e-07	4.40(2.39-8.09)	1.55931e-06	CAD,T2DM	4.40(2.38-8.13)	1.83776e-06	CAD,T2DM	-	-	-
rs139152584	8:2148672	-/TA	low-frequency	MYOM2;AC133633.2	protein_coding;lincRNA	0.020089	1.95(1.87-2.04)	8.5e-06	1.95(1.42-2.67)	2.61741e-05	CAD,T2DM	1.95(1.42-2.68)	3.02315e-05	CAD,T2DM	-	-	-
rs71519810	8:2155761	T/C	low-frequency	MYOM2;AC133633.2	protein_coding;lincRNA	0.0210311	1.94(1.86-2.03)	7.8e-06	1.94(1.42-2.64)	2.21963e-05	CAD,T2DM	1.94(1.42-2.65)	2.56172e-05	CAD,T2DM	-	-	-
rs71499064	8:2157234	T/C	low-frequency	MYOM2;AC133633.2	protein_coding;lincRNA	0.0211534	1.88(1.80-1.96)	1.99e-05	1.88(1.38-2.57)	5.72012e-05	CAD,T2DM	1.88(1.37-2.57)	6.54751e-05	CAD,T2DM	-	-	-
rs71499065	8:2157236	T/C	low-frequency	MYOM2;AC133633.2	protein_coding;lincRNA	0.0211534	1.88(1.80-1.96)	1.99e-05	1.88(1.38-2.57)	5.72012e-05	CAD,T2DM	1.88(1.37-2.57)	6.54751e-05	CAD,T2DM	-	-	-
rs34809828	8:2157850	G/A	low-frequency	MYOM2;AC133633.2	protein_coding;lincRNA	0.0220931	1.81(1.74-1.89)	4.66e-05	1.81(1.33-2.47)	0.000129284	CAD,T2DM	1.81(1.33-2.47)	0.000146591	CAD,T2DM	-	-	-
rs34098357	8:2159273	C/A	low-frequency	MYOM2;AC133633.2	protein_coding;lincRNA	0.0224283	1.86(1.78-1.94)	2.13e-05	1.86(1.37-2.53)	5.87923e-05	CAD,T2DM	1.86(1.36-2.53)	6.72253e-05	CAD,T2DM	-	-	-
rs958659	8:2159558	A/G	low-frequency	MYOM2;AC133633.2	protein_coding;lincRNA	0.0217407	1.83(1.75-1.91)	3.88e-05	1.83(1.34-2.5)	0.000105655	CAD,T2DM	1.83(1.34-2.51)	0.000120072	CAD,T2DM	-	-	-
rs34646644	8:2160242	A/G	low-frequency	MYOM2;AC133633.2	protein_coding ;lincRNA	0.0218211	1.86(1.78-1.94)	2.36e-05	1.86(1.37-2.53)	6.6032e-05	CAD,T2DM	1.86(1.36-2.54)	7.54196e-05	CAD,T2DM	-	-	-
rs6987958	8:2160698	C/G	low-frequency	MYOM2;AC133633.2	protein_coding;lincRNA	0.021544	1.88(1.8-1.96)	1.83e-05	1.88(1.38-2.56)	5.17913e-05	CAD,T2DM	1.88(1.38-2.56)	5.93492e-05	CAD,T2DM	-	-	-
rs71519812	8:2161088	C/T	low-frequency	MYOM2;AC133633.2	protein_coding;lincRNA	0.0217656	1.86(1.78-1.94)	2.51e-05	1.86(1.36-2.53)	7.00893e-05	CAD,T2DM	1.86(1.36-2.53)	8.0018e-05	CAD,T2DM	-	-	-
rs75564454	10:20936340	T/C	rare	MIR4675;NEBL	miRNA;protein_coding	0.00641151	2.66(2.38-2.97)	3e-05	2.66(1.62-4.37)	8.76944e-05	CAD,T2DM	2.66(1.61-4.39)	9.9865e-05	CAD,T2DM	-	-	-
rs7095940	10:129222816	A/C	common	DOCK1	protein_coding	0.105647	1.57(1.53-1.61)	2.54e-05	1.57(1.25-1.97)	7.64539e-05	CAD,T2DM	1.57(1.25-1.97)	8.7233e-05	CAD,T2DM	-	-	-
rs10830045	10:129225930	A/G	common	DOCK1	protein_coding	0.106911	1.59(1.55-1.63)	1.27e-05	1.59(1.27-1.99)	3.92214e-05	CAD,T2DM	1.59(1.27-1.99)	4.5029e-05	CAD,T2DM	-	-	-
rs139597378	13:61735501	-/TTTG	low-frequency	RP11-196P2.1;MIR3169	lincRNA;miRNA	0.0163137	2.14(2.00-2.29)	3.98e-05	2.14(1.45-3.16)	0.000110587	CAD,T2DM	2.14(1.44-3.17)	0.000125613	CAD,T2DM	-	-	-
rs78661612	14:48415225	G/A	rare	RP11-476J6.1;RP11-10A2.1	pseudogene;pseudogene	0.00629536	2.62(2.34-2.93)	4.68e-05	2.62(1.59-4.31)	0.00012814	CAD,T2DM	2.62(1.58-4.33)	0.000145308	CAD,T2DM	-	-	-
rs10851400	15:41250937	A/G	common	CHAC1;INO80	protein_coding;protein_coding	0.226957	1.25(1.24-1.26)	3.5e-05	1.25(1.12-1.40)	9.09356e-05	CAD,T2DM	1.25(1.11-1.40)	0.000103515	CAD,T2DM	-	-	-
rs8042230	15:41251415	A/G	common	CHAC1;INO80	protein_coding;protein_coding	0.237838	1.26(1.25-1.26)	2.34e-05	1.26(1.12-1.41)	6.2611e-05	CAD,T2DM	1.26(1.12-1.41)	7.16009e-05	CAD,T2DM	-	-	-
rs11070313	15:41251431	T/C	common	CHAC1;INO80	protein_coding;protein_coding	0.236281	1.26(1.25-1.26)	2.7e-05	1.26(1.12-1.41)	7.21578e-05	CAD,T2DM	1.26(1.12-1.41)	8.23426e-05	CAD,T2DM	-	-	-
rs1613312	18:49236518	T/C	low-frequency	RP11-440L16.1; RPS8P3		0.0208572	1.96(1.86-2.07)	4.03e-05	1.96(1.39-2.78)	0.000118733	CAD,T2DM	1.96(1.38-2.79)	0.000134757	CAD,T2DM	-	-	-
rs17666976	18:49266070	C/T	low-frequency	RP11-440L16.1; RPS8P3	pseudogene;pseudogene	0.0198058	1.98(1.87-2.09)	4.63e-05	1.98(1.39-2.82)	0.000135732	CAD,T2DM	1.98(1.38-2.83)	0.000153816	CAD,T2DM	-	-	-
rs182801753	18:49267850	A/G	low-frequency	RP11-440L16.1; RPS8P3	pseudogene;pseudogene	0.0198058	1.98(1.87-2.09)	4.63e-05	1.98(1.39-2.82)	0.000135732	CAD,T2DM	1.98(1.38-2.83)	0.000153816	CAD,T2DM	-	-	-
rs12974682	19:6517922	C/T	common	TUBB4A;TNFSF9	protein_coding;protein_coding	0.419236	1.91(1.82-2.00)	2.76e-05	1.91(1.38-2.64)	7.31921e-05	CAD,T2DM	1.91(1.38-2.65)	8.35312e-05	CAD,T2DM	-	-	-
rs12976418	19:6521758	G/T	common	TUBB4A;TNFSF9	protein_coding;protein_coding	0.422975	1.89(1.80-1.99)	4.74e-05	1.89(1.36-2.63)	0.000130929	CAD,T2DM	1.89(1.35-2.64)	0.000148433	CAD,T2DM	-	-	-
20:57832072:TCTGGGTGGCTACTGTGGAATCAA:T	20:57832072	T/TCTGGGTGGCTACTGTGGAATCAA	rare	ZNF831	protein_coding	0.00201354	8.63(5.37-13.88)	9.58e-06	8.63(3.18-23.39)	1.81389e-05	CAD,T2DM	8.63(3.16-23.57)	2.09234e-05	CAD,T2DM	-	-	-
rs8140658	22:20046042	G/A	low-frequency	TANGO2	protein_coding	0.0167816	1.94(1.85-2.04)	2.74e-05	1.94(1.39-2.71)	7.7329e-05	CAD,T2DM	1.94(1.39-2.72)	8.82028e-05	CAD,T2DM	-	-	-
rs76019885	22:20249056	A/G	rare	RTN4R	protein_coding	0.00260937	4.93(3.67-6.62)	3.16e-05	4.93(2.18-11.16)	0.000104599	CAD,T2DM	4.93(2.16-11.24)	0.000118885	CAD,T2DM	-	-	-
rs190749586	22:20761028	C/T	rare	ZNF74	protein_coding	0.00547282	2.77(2.46-3.12)	2.59e-05	2.77(1.66-4.63)	7.71699e-05	CAD,T2DM	2.77(1.65-4.65)	8.7984e-05	CAD,T2DM	-	-	-
rs67695058	1:157360831	-/G	common	RP11-85G21.2;FCRL5	lincRNA;protein_coding	0.175598	0.68(0.67-0.69)	1.78e-05	0.68(0.57-0.82)	4.90069e-05	CAD,T2DM	-	-	-	0.68(0.57-0.82)	5.61669e-05	CAD,T2DM
rs11198923	10:121196008	A/G	common	GRK5	protein_coding	0.243086	0.82(0.81-0.82)	4.66e-05	0.82(0.73-0.91)	0.000119679	CAD,T2DM	-	-	-	0.82(0.73-0.91)	0.000135819	CAD,T2DM
rs915117	10:121198624	T/C	common	GRK5	protein_coding	0.243514	0.81(0.81-0.82)	3.99e-05	0.81(0.73-0.90)	0.000102789	CAD,T2DM	-	-	-	0.81(0.73-0.91)	0.00011685	CAD,T2DM
rs2245364	10:121199189	T/C	common	GRK5	protein_coding	0.243465	0.81(0.81-0.82)	3.81e-05	0.81(0.73-0.90)	9.77098e-05	CAD,T2DM	-	-	-	0.81(0.73-0.90)	0.00011114	CAD,T2DM
rs11198927	10:121202677	A/G	common	GRK5	protein_coding	0.243068	0.81(0.81-0.82)	4.46e-05	0.81(0.73-0.91)	0.00011469	CAD,T2DM	-	-	-	0.81(0.73-0.91)	0.000130221	CAD,T2DM
rs11046681	12:23046827	C/T	common	RP11-114G22.1	lincRNA	0.213353	0.67(0.65-0.68)	3.18e-05	0.67(0.54-0.82)	8.84407e-05	CAD,T2DM	-	-	-	0.67(0.54-0.82)	0.000100706	CAD,T2DM
rs11383665	16:75649082	-/A	common	ADAT1	protein_coding	0.199904	0.79(0.79-0.80)	3.96e-05	0.79(0.70-0.89)	0.000110103	CAD,T2DM	-	-	-	0.79(0.70-0.89)	0.00012507	CAD,T2DM
rs74361653	17:34100707	G/A	common	MMP28	protein_coding	0.119424	0.75(0.74-0.76)	4.15e-05	0.75(0.65-0.87)	0.000114559	CAD,T2DM	-	-	-	0.75(0.65-0.87)	0.000130073	CAD,T2DM
rs56170514	17:34101769	T/C	common	MMP28	protein_coding	0.11783	0.74(0.73-0.75)	2.49e-05	0.74(0.64-0.86)	6.92938e-05	CAD,T2DM	-	-	-	0.74(0.64-0.86)	7.90792e-05	CAD,T2DM
rs55792948	17:34101780	C/G	common	MMP28	protein_coding	0.11783	0.74(0.73-0.75)	2.49e-05	0.74(0.64-0.86)	6.92938e-05	CAD,T2DM	-	-	-	0.74(0.64-0.86)	7.90792e-05	CAD,T2DM
rs56262662	17:34101844	T/C	common	MMP28	protein_coding	0.11783	0.74(0.73-0.75)	2.49e-05	0.74(0.64-0.86)	6.92938e-05	CAD,T2DM	-	-	-	0.74(0.64-0.86)	7.90792e-05	CAD,T2DM
rs73949205	2:119104635	G/A	common	AC093901.1; RP11-19E11.1	lincRNA;lincRNA	0.092725	1.38(1.37-1.40)	3.26e-05	1.66(1.30-2.12)	4.18468e-05	CAD	1.66(1.30-2.12)	4.79726e-05	CAD	-	-	-
rs72962911	2:119104991	G/A	common	AC093901.1;RP11-19E11.1	lincRNA;lincRNA	0.093972	1.38(1.36-1.40)	3.62e-05	1.63(1.27-2.08)	8.25567e-05	CAD	1.63(1.27-2.09)	9.40757e-05	CAD	-	-	-
rs73949207	2:119105081	T/C	common	AC093901.1;RP11-19E11.1	lincRNA;lincRNA	0.093972	1.38(1.36-1.40)	3.62e-05	1.63(1.27-2.08)	8.25567e-05	CAD	1.63(1.27-2.09)	9.40757e-05	CAD	-	-	-
rs139021782	2:119105150	-/T	common	AC093901.1;RP11-19E11.1	lincRNA;lincRNA	0.093972	1.38(1.36-1.40)	3.62e-05	1.63(1.27-2.08)	8.25567e-05	CAD	1.63(1.27-2.09)	9.40757e-05	CAD	-	-	-
rs6735748	2:119105194	A/G	common	AC093901.1;RP11-19E11.1	lincRNA;lincRNA	0.0943446	1.39(1.37-1.40)	2.73e-05	1.64(1.29-2.10)	5.75194e-05	CAD	1.64(1.28-2.10)	6.57933e-05	CAD	-	-	-
rs6728873	2:119105304	C/T	common	AC093901.1;RP11-19E11.1	lincRNA;lincRNA	0.0943021	1.39(1.37-1.40)	2.98e-05	1.63(1.28-2.09)	7.64539e-05	CAD	1.63(1.27-2.09)	8.72298e-05	CAD	-	-	-
rs6728878	2:119105313	G/T	common	AC093901.1;RP11-19E11.1	lincRNA;lincRNA	0.0943021	1.39(1.37-1.40)	2.98e-05	1.63(1.28-2.09)	7.64539e-05	CAD	1.63(1.27-2.09)	8.72298e-05	CAD	-	-	-
rs4241147	2:119105387	A/G	common	AC093901.1;RP11-19E11.1	lincRNA;lincRNA	0.0940151	1.38(1.37-1.40)	3.42e-05	1.63(1.28-2.09)	7.47036e-05	CAD	1.63(1.27-2.09)	8.52337e-05	CAD	-	-	-
rs4241148	2:119105446	A/T	common	AC093901.1;RP11-19E11.1	lincRNA;lincRNA	0.093972	1.38(1.36-1.40)	3.62e-05	1.63(1.27-2.08)	8.25567e-05	CAD	1.63(1.27-2.09)	9.40757e-05	CAD	-	-	-
rs4241149	2:119105609	G/A	common	AC093901.1;RP11-19E11.1	lincRNA;lincRNA	0.093972	1.38(1.36-1.40)	3.62e-05	1.63(1.27-2.08)	8.25567e-05	CAD	1.63(1.27-2.09)	9.40757e-05	CAD	-	-	-
rs4560125	2:119106057	G/A	common	AC093901.1;RP11-19E11.1	lincRNA;lincRNA	0.093972	1.38(1.36-1.40)	3.62e-05	1.63(1.27-2.08)	8.25567e-05	CAD	1.63(1.27-2.09)	9.40757e-05	CAD	-	-	-
rs4482495	2:119106482	G/A	common	AC093901.1;RP11-19E11.1	lincRNA;lincRNA	0.093972	1.38(1.36-1.40)	3.62e-05	1.63(1.27-2.08)	8.25567e-05	CAD	1.63(1.27-2.09)	9.40757e-05	CAD	-	-	-
rs59028737	2:119107022	G/T	common	AC093901.1;RP11-19E11.1	lincRNA;lincRNA	0.104235	1.36(1.34-1.37)	3.86e-05	1.65(1.30-2.08)	2.21167e-05	CAD	1.65(1.30-2.08)	2.55377e-05	CAD	-	-	-
rs75044347	2:119107191	C/-	common	AC093901.1;RP11-19E11.1	lincRNA;lincRNA	0.0970323	1.38(1.36-1.39)	3.41e-05	1.62(1.27-2.06)	8.94399e-05	CAD	1.62(1.26-2.06)	0.000101831	CAD	-	-	-
rs72962923	2:119107242	C/A	common	AC093901.1;RP11-19E11.1	lincRNA;lincRNA	0.0970323	1.38(1.36-1.39)	3.41e-05	1.62(1.27-2.06)	8.94399e-05	CAD	1.62(1.26-2.06)	0.000101831	CAD	-	-	-
rs58495507	2:119107361	A/C	common	AC093901.1;RP11-19E11.1	lincRNA;lincRNA	0.0970323	1.38(1.36-1.39)	3.41e-05	1.62(1.27-2.06)	8.94399e-05	CAD	1.62(1.26-2.06)	0.000101831	CAD	-	-	-
rs5010825	2:119108053	C/T	common	AC093901.1;RP11-19E11.1	lincRNA;lincRNA	0.0970323	1.38(1.36-1.39)	3.41e-05	1.62(1.27-2.06)	8.94399e-05	CAD	1.62(1.26-2.06)	0.000101831	CAD	-	-	-
rs4299350	2:119108168	A/G	common	AC093901.1;RP11-19E11.1	lincRNA;lincRNA	0.0970323	1.38(1.36-1.39)	3.41e-05	1.62(1.27-2.06)	8.94399e-05	CAD	1.62(1.26-2.06)	0.000101831	CAD	-	-	-
rs4286285	2:119108478	C/T	common	AC093901.1;RP11-19E11.1	lincRNA;lincRNA	0.0970323	1.38(1.36-1.39)	3.41e-05	1.62(1.27-2.06)	8.94399e-05	CAD	1.62(1.26-2.06)	0.000101831	CAD	-	-	-
rs73949213	2:119109017	G/T	common	AC093901.1;RP11-19E11.1	lincRNA;lincRNA	0.0972577	1.37(1.36-1.39)	3.74e-05	1.61(1.26-2.06)	9.72579e-05	CAD	1.61(1.26-2.06)	0.000110631	CAD	-	-	-
rs73949214	2:119109018	A/T	common	AC093901.1;RP11-19E11.1	lincRNA;lincRNA	0.0972577	1.37(1.36-1.39)	3.74e-05	1.61(1.26-2.06)	9.72579e-05	CAD	1.61(1.26-2.06)	0.000110631	CAD	-	-	-
rs12616543	2:119109623	T/C	common	AC093901.1;RP11-19E11.1	lincRNA;lincRNA	0.0969413	1.38(1.36-1.39)	3.19e-05	1.62(1.27-2.07)	8.09257e-05	CAD	1.62(1.27-2.07)	9.22371e-05	CAD	-	-	-
rs11310210	2:119111003	-/A	common	AC093901.1;RP11-19E11.1	lincRNA;lincRNA	0.0930809	1.38(1.36-1.39)	4.18e-05	1.66(1.3-2.12)	4.54268e-05	CAD	1.66(1.29-2.12)	5.21096e-05	CAD	-	-	-
rs72962931	2:119111333	A/C	common	AC093901.1;RP11-19E11.1	lincRNA;lincRNA	0.0940226	1.38(1.36-1.39)	4.02e-05	1.63(1.27-2.08)	8.04587e-05	CAD	1.63(1.27-2.09)	9.17104e-05	CAD	-	-	-
rs73949217	2:119111609	C/T	common	AC093901.1;RP11-19E11.1	lincRNA;lincRNA	0.0927763	1.38(1.36-1.40)	3.62e-05	1.66(1.30-2.12)	4.0733e-05	CAD	1.66(1.30-2.13)	4.66997e-05	CAD	-	-	-
rs6754146	2:119112177	C/T	common	AC093901.1;RP11-19E11.1	lincRNA;lincRNA	0.0938368	1.38(1.36-1.40)	3.69e-05	1.62(1.26-2.07)	0.000108747	CAD	1.62(1.26-2.07)	0.000123547	CAD	-	-	-
rs4465775	2:119112470	A/G	common	AC093901.1;RP11-19E11.1	lincRNA;lincRNA	0.0924067	1.38(1.36-1.40)	3.9e-05	1.64(1.28-2.10)	6.75435e-05	CAD	1.64(1.28-2.11)	7.71699e-05	CAD	-	-	-
rs4594452	2:119112560	T/C	common	AC093901.1;RP11-19E11.1	lincRNA;lincRNA	0.093651	1.38(1.36-1.39)	4.34e-05	1.61(1.25-2.06)	0.000146653	CAD	1.61(1.25-2.06)	0.000166042	CAD	-	-	-
rs72962937	2:119112665	C/G	common	AC093901.1;RP11-19E11.1	lincRNA;lincRNA	0.093651	1.38(1.36-1.39)	4.34e-05	1.61(1.25-2.06)	0.000146653	CAD	1.61(1.25-2.06)	0.000166042	CAD	-	-	-
rs62325532	4:154086236	T/C	common	TRIM2	protein_coding	0.0809688	1.72(1.66-1.79)	4.23e-05	2.29(1.51-3.47)	7.39081e-05	CAD	2.29(1.51-3.48)	8.43642e-05	CAD	-	-	-
rs16901634	6:22207220	G/A	common	CASC15	lincRNA	0.18949	1.63(1.59-1.68)	2.63e-05	2.54(1.76-3.68)	6.22928e-07	CAD	2.54(1.75-3.69)	7.38285e-07	CAD	-	-	-
rs12523758	6:22211674	T/C	common	CASC15	lincRNA	0.185653	1.68(1.64-1.73)	6.54e-06	2.48(1.72-3.58)	9.14901e-07	CAD	2.48(1.72-3.59)	1.07401e-06	CAD	-	-	-
rs2876634	6:22213510	A/C	common	CASC15	lincRNA	0.187384	1.65(1.60-1.69)	1.79e-05	2.44(1.69-3.53)	1.63887e-06	CAD	2.44(1.68-3.54)	1.93322e-06	CAD	-	-	-
rs12529883	6:22215114	A/G	common	CASC15;RP11-524C21.2	lincRNA;lincRNA	0.180422	1.61(1.57-1.66)	3.75e-05	2.27(1.57-3.29)	1.09788e-05	CAD	2.27(1.57-3.3)	1.27291e-05	CAD	-	-	-
rs150134827	6:22216984	T/TTCTC	common	CASC15;RP11-524C21.2	lincRNA;lincRNA	0.181615	1.62(1.58-1.67)	2.63e-05	2.28(1.58-3.30)	8.59211e-06	CAD	2.28(1.58-3.31)	9.94457e-06	CAD	-	-	-
rs80162862	6:22217392	G/A	common	CASC15;RP11-524C21.2	lincRNA;lincRNA	0.182028	1.62(1.57-1.66)	3.06e-05	2.27(1.57-3.28)	9.78546e-06	CAD	2.27(1.57-3.29)	1.13766e-05	CAD	-	-	-
rs10498708	6:22219652	G/A	common	CASC15;RP11-524C21.2	lincRNA;lincRNA	0.184451	1.63(1.59-1.67)	2.34e-05	2.30(1.60-3.33)	6.818e-06	CAD	2.30(1.59-3.34)	7.95566e-06	CAD	-	-	-
rs57709885	9:123169989	A/-	common	CDK5RAP2	protein_coding	0.369166	1.61(1.57-1.65)	1.32e-05	2.41(1.68-3.45)	1.23313e-06	CAD	2.41(1.68-3.45)	1.45589e-06	CAD	-	-	-
rs6005311	22:27548094	A/G	low-frequency	CTA-992D9.7	lincRNA	0.0254995	2.21(2.07-2.35)	8.46e-06	3.16(1.83-5.45)	3.02315e-05	CAD	3.16(1.82-5.47)	3.47662e-05	CAD	-	-	-
rs5997184	22:27549141	T/C	low-frequency	CTA-992D9.7	lincRNA	0.0254995	2.21(2.07-2.35)	8.46e-06	3.16(1.83-5.45)	3.02315e-05	CAD	3.16(1.82-5.47)	3.47662e-05	CAD	-	-	-
Note:	the top 10 shared signals between CAD and T2DM are highlighted in bold and placed at the top
CHRPOS	Chromosome number:position,build in Hg19
Ref/Alt	non-effect alleles/effect alleles
Type of variants	classification based on the Effect allele frequency(EAF)
NearestGene(SNPnexus)	the genes mapped by SNPnexus database
Meta analysis	meta test
Subset analysis(1side)	one-sided test (variant was assumed to be associated with diseases in the same direction)
Subset analysis(2side)(95%CI)	two-sided test (variant was allowed to be associated with diseases in the opposite direction)

## Sheet: TableS5
Table S5. 28729 signals and 8146 signals shared with CAD and T2DM at suggestive significance level in Japanses and European populations
SNP	CHRPOS	Ref/Alt	functional category	NearestGene(SNPnexus)	Distance to Gene	type of NearestGene	Japanese population												European population
							EAF	Meta analysis		Subset analysis(1side)			Subset analysis(2side)	-	-	-	-	-	EAF	Meta analysis		Subset analysis(1side)			Subset analysis(2side)
								OR-meta (95%CI)	P-mata	OR-1side (95%CI)	P-1side	Subgroup of Phenotype	OR-2side-positive(95%CI)	P-2side-positive	Subgroup of Phenotype(postive)	OR-2side-negative(95%CI)	P-2side-negative	Subgroup of Phenotype(negative)		OR-meta (95%CI)	P-mata	OR-1side (95%CI)	P-1side	Subgroup of Phenotype	OR-2side-positive(95%CI)	P-2side-positive	Subgroup of Phenotype(postive)	OR-2side-negative(95%CI)	P-2side-negative	Subgroup of Phenotype(negative)
rs2233965	6:31080899	T/G	intergeneic	C6orf15;PSORS1C1	563;1628	protein_coding;protein_coding	0.336787	0.95(0.95-0.95)	3.14e-17	0.95(0.94-0.96)	5.53057e-17	CAD,T2DM	-	-	-	0.95(0.94-0.96)	7.0648e-17	CAD,T2DM	-	-	-	-	-	-	-	-	-	-	-	-
rs2233967	6:31080828	C/G	intergeneic	C6orf15;PSORS1C1	492;1699	protein_coding;protein_coding	0.335653	0.95(0.95-0.95)	3.32e-17	0.95(0.94-0.96)	5.77862e-17	CAD,T2DM	-	-	-	0.95(0.94-0.96)	7.37715e-17	CAD,T2DM	-	-	-	-	-	-	-	-	-	-	-	-
rs9461650	6:31143241	G/A	intronic/non-coding intronic	POU5F1/PSORS1C3	0	protein_coding/sense_intronic	0.237443	0.94(0.94-0.94)	8.98e-17	0.94(0.93-0.96)	9.73821e-17	CAD,T2DM	-	-	-	0.94(0.93-0.96)	1.24024e-16	CAD,T2DM	-	-	-	-	-	-	-	-	-	-	-	-
rs2255314	6:31022354	A/G	non-coding intronic	HCG22	0	lincRNA	0.261492	0.94(0.94-0.94)	4.6e-16	0.94(0.93-0.96)	4.52e-16	CAD,T2DM	-	-	-	0.94(0.93-0.96)	5.75106e-16	CAD,T2DM	-	-	-	-	-	-	-	-	-	-	-	-
rs2523853	6:31022557	G/A	non-coding intronic	HCG22	0	lincRNA	0.26149	0.94(0.94-0.94)	5.09e-16	0.94(0.93-0.96)	5.04366e-16	CAD,T2DM	-	-	-	0.94(0.93-0.96)	6.42171e-16	CAD,T2DM	-	-	-	-	-	-	-	-	-	-	-	-
rs9262621	6:31022730	C/A	non-coding intronic	HCG22	0	lincRNA	0.261434	0.94(0.94-0.94)	5.31e-16	0.94(0.93-0.96)	5.26415e-16	CAD,T2DM	-	-	-	0.94(0.93-0.96)	6.68813e-16	CAD,T2DM	-	-	-	-	-	-	-	-	-	-	-	-
rs561544340	6:31023651	G/C	non-coding intronic,non-coding	HCG22	0	lincRNA	0.24917	0.94(0.94-0.94)	6.2e-16	0.94(0.93-0.96)	4.62106e-16	CAD,T2DM	-	-	-	0.94(0.93-0.96)	5.87967e-16	CAD,T2DM	-	-	-	-	-	-	-	-	-	-	-	-
rs10870136	9:139302900	A/G	5upstream,intronic	SDCCAG3	0	protein_coding	0.250755	0.94(0.94-0.94)	7.56e-16	0.94(0.93-0.96)	8.01106e-16	CAD,T2DM	-	-	-	0.94(0.93-0.96)	1.01976e-15	CAD,T2DM	-	-	-	-	-	-	-	-	-	-	-	-
rs62399063	6:31036878	T/C	intergeneic	HCG22;RNU6-1133P	9211;13909	lincRNA;snRNA	0.261604	0.95(0.95-0.95)	9.08e-16	0.95(0.93-0.96)	9.4626e-16	CAD,T2DM	-	-	-	0.95(0.93-0.96)	1.2035e-15	CAD,T2DM	-	-	-	-	-	-	-	-	-	-	-	-
rs10870194	9:139327034	A/G	coding syn	INPP5E	0	protein_coding	0.250151	0.94(0.94-0.94)	9.1e-16	0.94(0.93-0.96)	8.55309e-16	CAD,T2DM	-	-	-	0.94(0.93-0.96)	1.08407e-15	CAD,T2DM	-	-	-	-	-	-	-	-	-	-	-	-
rs7030641	9:22054040	T/C	non-coding intronic	CDKN2B-AS1	-	antisense	-	-	-	-	-	-	-	-	-	-	-	-	0.429097	0.92(0.92-0.92)	8.59509e-49	0.92(0.91-0.93)	6.93241e-50	CAD,T2DM	-	-	-	0.92(0.91-0.93)	8.12697e-50	CAD,T2DM
rs944801	9:22051670	C/G	non-coding intronic	CDKN2B-AS1	-	antisense	-	-	-	-	-	-	-	-	-	-	-	-	0.428316	0.92(0.92-0.92)	9.33183e-49	0.92(0.91-0.93)	7.89476e-50	CAD,T2DM	-	-	-	0.92(0.91-0.93)	9.25448e-50	CAD,T2DM
rs1360589	9:22045317	T/C	non-coding intronic,5upstream	CDKN2B-AS1	-	antisense	-	-	-	-	-	-	-	-	-	-	-	-	0.428966	0.92(0.92-0.92)	1.36854e-48	0.92(0.91-0.93)	1.15622e-49	CAD,T2DM	-	-	-	0.92(0.91-0.93)	1.35507e-49	CAD,T2DM
rs7853090	9:22056295	C/T	non-coding intronic,non-coding	CDKN2B-AS1	-	antisense	-	-	-	-	-	-	-	-	-	-	-	-	0.430646	0.92(0.92-0.92)	1.36854e-48	0.92(0.91-0.93)	1.15622e-49	CAD,T2DM	-	-	-	0.92(0.91-0.93)	1.35507e-49	CAD,T2DM
rs7866783	9:22056359	G/A	non-coding intronic,non-coding	CDKN2B-AS1	-	antisense	-	-	-	-	-	-	-	-	-	-	-	-	0.430337	0.92(0.92-0.92)	1.36854e-48	0.92(0.91-0.93)	1.15622e-49	CAD,T2DM	-	-	-	0.92(0.91-0.93)	1.35507e-49	CAD,T2DM
rs1063192	9:22003367	A/G	intronic/non-coding intronic/3downstream,3utr	RP11-145E5.5/CDKN2B-AS1/CDKN2B	-	protein_coding	-	-	-	-	-	-	-	-	-	-	-	-	0.443643	0.92(0.92-0.92)	1.47572e-48	0.92(0.91-0.93)	2.38151e-49	CAD,T2DM	-	-	-	0.92(0.91-0.93)	2.78997e-49	CAD,T2DM
rs6475604	9:22052734	C/T	non-coding intronic	CDKN2B-AS1	-	antisense	-	-	-	-	-	-	-	-	-	-	-	-	0.428642	0.92(0.92-0.92)	1.52641e-48	0.92(0.91-0.93)	1.22878e-49	CAD,T2DM	-	-	-	0.92(0.91-0.93)	1.44006e-49	CAD,T2DM
rs1412829	9:22043926	A/G	non-coding intronic	CDKN2B-AS1	-	antisense	-	-	-	-	-	-	-	-	-	-	-	-	0.424676	0.92(0.92-0.92)	1.72525e-46	0.92(0.92-0.93)	1.90207e-47	CAD,T2DM	-	-	-	0.92(0.92-0.93)	2.22277e-47	CAD,T2DM
rs564398	9:22029547	T/C	3utr/non-coding intronic,non-coding	RP11-145E5.5/CDKN2B-AS1	-	protein_coding	-	-	-	-	-	-	-	-	-	-	-	-	0.424542	0.92(0.92-0.92)	2.78848e-46	0.92(0.92-0.93)	2.9283e-47	CAD,T2DM	-	-	-	0.92(0.92-0.93)	3.42117e-47	CAD,T2DM
rs679038	9:22029080	G/A	intronic	RP11-145E5.5	-	protein_coding	-	-	-	-	-	-	-	-	-	-	-	-	0.423905	0.92(0.92-0.92)	6.36002e-46	0.92(0.92-0.94)	6.97624e-47	CAD,T2DM	-	-	-	0.92(0.92-0.94)	8.14633e-47	CAD,T2DM
rs6687664	1:117510517	G/A	intronic,non-coding intronic	PTGFRN	0	protein_coding	0.361802	1.03(1.03-1.03)	4.8e-05	1.03(1.01-1.04)	0.00011831	CAD,T2DM	1.03(1.01-1.04)	0.000135206	CAD,T2DM	-	-	-	-	-	-	-	-	-	-	-	-	-	-	-
rs3754211	1:150951857	A/G	intergeneic	RP11-316M1.3;ANXA9	3847;2636	antisense;protein_coding	0.346228	1.03(1.03-1.03)	3.88e-05	1.03(1.01-1.04)	0.000113579	CAD,T2DM	1.03(1.04-1.04)	0.000129858	CAD,T2DM	-	-	-	-	-	-	-	-	-	-	-	-	-	-	-
rs6587551	1:150952674	T/C	intergeneic	RP11-316M1.3;ANXA9	4664;1819	antisense;protein_coding	0.346199	1.03(1.03-1.03)	3.72e-05	1.03(1.01-1.04)	0.000108749	CAD,T2DM	1.03(1.04-1.04)	0.000124396	CAD,T2DM	-	-	-	-	-	-	-	-	-	-	-	-	-	-	-
rs11204752	1:150958133	C/T	intronic,3downstream	ANXA9	0	protein_coding	0.344381	1.03(1.03-1.03)	4.73e-05	1.03(1.01-1.04)	0.000138857	CAD,T2DM	1.03(1.04-1.04)	0.000158398	CAD,T2DM	-	-	-	-	-	-	-	-	-	-	-	-	-	-	-
rs2305814	1:150958977	C/T	intronic	ANXA9	0	protein_coding	0.344207	1.03(1.03-1.03)	4.95e-05	1.03(1.01-1.04)	0.000145052	CAD,T2DM	1.03(1.04-1.04)	0.000165382	CAD,T2DM	-	-	-	-	-	-	-	-	-	-	-	-	-	-	-
rs77235035	1:156877797	C/A	coding syn|nonsyn:stop-gain,5upstream,3downstream,non-coding	PEAR1	0	protein_coding	0.472241	1.03(1.03-1.03)	4.19e-05	1.03(1.01-1.04)	0.000133174	CAD,T2DM	1.03(1.01-1.04)	0.000151989	CAD,T2DM	-	-	-	-	-	-	-	-	-	-	-	-	-	-	-
rs150532135	1:156877884	T/TG	3downstream;intronic;non-coding;5upstream;	PEAR1;	0	protein_coding;	0.47319	1.03(1.03-1.03)	3.1e-05	1.03(1.01-1.04)	9.72158e-05	CAD,T2DM	1.03(1.01-1.04)	0.000111341	CAD,T2DM	-	-	-	-	-	-	-	-	-	-	-	-	-	-	-
rs141755749	1:179345488	G/A	intronic,non-coding intronic	AXDND1	0	protein_coding	0.0171614	0.9(0.9-0.9)	3.7e-05	0.9(0.86-0.95)	8.24073e-05	CAD,T2DM	-	-	-	0.9(0.86-0.95)	9.45488e-05	CAD,T2DM	-	-	-	-	-	-	-	-	-	-	-	-
rs1926874	1:184009788	C/T	intergeneic	COLGALT2;TSEN15	2925;11023	protein_coding;protein_coding	0.413851	1.03(1.03-1.03)	3.49e-05	1.03(1.01-1.04)	8.1213e-05	CAD,T2DM	1.03(1.01-1.04)	9.32131e-05	CAD,T2DM	-	-	-	-	-	-	-	-	-	-	-	-	-	-	-
rs10494574	1:184010727	C/A	intergeneic	COLGALT2;TSEN15	3864;10084	protein_coding;protein_coding	0.414021	1.03(1.03-1.03)	3.36e-05	1.03(1.01-1.04)	7.79976e-05	CAD,T2DM	1.03(1.01-1.04)	8.95732e-05	CAD,T2DM	-	-	-	-	-	-	-	-	-	-	-	-	-	-	-
rs4650650	1:184012841	A/G	intergeneic	COLGALT2;TSEN15	5978;7970	protein_coding;protein_coding	0.414189	1.03(1.03-1.03)	3.36e-05	1.03(1.01-1.04)	7.78138e-05	CAD,T2DM	1.03(1.01-1.04)	8.93894e-05	CAD,T2DM	-	-	-	-	-	-	-	-	-	-	-	-	-	-	-
rs12029527	1:184013318	C/A	intergeneic	COLGALT2;TSEN15	6455;7493	protein_coding;protein_coding	0.41423	1.03(1.03-1.03)	3.38e-05	1.03(1.01-1.04)	7.81813e-05	CAD,T2DM	1.03(1.01-1.04)	8.97569e-05	CAD,T2DM	-	-	-	-	-	-	-	-	-	-	-	-	-	-	-
rs12047271	1:184013491	T/C	intergeneic	COLGALT2;TSEN15	6628;7320	protein_coding;protein_coding	0.414242	1.03(1.03-1.03)	3.37e-05	1.03(1.01-1.04)	7.79976e-05	CAD,T2DM	1.03(1.01-1.04)	8.94813e-05	CAD,T2DM	-	-	-	-	-	-	-	-	-	-	-	-	-	-	-
rs12022430	1:184013495	A/G	intergeneic	COLGALT2;TSEN15	6632;7316	protein_coding;protein_coding	0.414252	1.03(1.03-1.03)	3.37e-05	1.03(1.01-1.04)	7.80894e-05	CAD,T2DM	1.03(1.01-1.04)	8.9665e-05	CAD,T2DM	-	-	-	-	-	-	-	-	-	-	-	-	-	-	-
rs12044334	1:184013831	G/C	intergeneic	COLGALT2;TSEN15	6968;6980	protein_coding;protein_coding	0.415208	1.03(1.03-1.03)	3.59e-05	1.03(1.01-1.04)	8.28667e-05	CAD,T2DM	1.03(1.01-1.04)	9.50413e-05	CAD,T2DM	-	-	-	-	-	-	-	-	-	-	-	-	-	-	-
rs1327124	1:184014199	A/G	intergeneic	COLGALT2;TSEN15	7336;6612	protein_coding;protein_coding	0.437484	1.03(1.03-1.03)	3.57e-05	1.03(1.01-1.04)	8.60821e-05	CAD,T2DM	1.03(1.01-1.04)	9.86701e-05	CAD,T2DM	-	-	-	-	-	-	-	-	-	-	-	-	-	-	-
rs1327123	1:184014593	G/C	intergeneic	COLGALT2;TSEN15	7730;6218	protein_coding;protein_coding	0.428489	1.03(1.03-1.03)	4.88e-06	1.03(1.02-1.04)	1.06569e-05	CAD,T2DM	1.03(1.02-1.04)	1.24943e-05	CAD,T2DM	-	-	-	-	-	-	-	-	-	-	-	-	-	-	-
rs10797937	1:184017131	A/G	intergeneic	COLGALT2;TSEN15	10268;3680	protein_coding;protein_coding	0.428283	1.03(1.03-1.03)	5.2e-06	1.03(1.02-1.04)	1.10244e-05	CAD,T2DM	1.03(1.02-1.04)	1.28618e-05	CAD,T2DM	-	-	-	-	-	-	-	-	-	-	-	-	-	-	-
rs1926872	1:184018475	T/C	intergeneic	COLGALT2;TSEN15	11612;2336	protein_coding;protein_coding	0.428479	1.03(1.03-1.03)	5.82e-06	1.03(1.01-1.04)	1.21268e-05	CAD,T2DM	1.03(1.01-1.04)	1.42398e-05	CAD,T2DM	-	-	-	-	-	-	-	-	-	-	-	-	-	-	-
rs71694372	1:184018973	CTCTT/C	protein_coding;protein_coding	COLGALT2;TSEN15	12111;1837	protein_coding;protein_coding	0.428642	1.03(1.03-1.03)	5.88e-06	1.03(1.01-1.04)	1.23106e-05	CAD,T2DM	1.03(1.01-1.04)	1.44236e-05	CAD,T2DM	-	-	-	-	-	-	-	-	-	-	-	-	-	-	-
rs2274432	1:184020945	G/A	coding nonsyn,non-coding	TSEN15	0	protein_coding	0.428303	1.03(1.03-1.03)	6.97e-06	1.03(1.01-1.04)	1.45154e-05	CAD,T2DM	1.03(1.01-1.04)	1.69959e-05	CAD,T2DM	-	-	-	-	-	-	-	-	-	-	-	-	-	-	-
rs1046934	1:184023529	A/C	non-coding,coding nonsyn|syn|nonsyn	TSEN15	0	protein_coding	0.428338	1.03(1.03-1.03)	7.9e-06	1.03(1.01-1.04)	1.66285e-05	CAD,T2DM	1.03(1.01-1.04)	1.93846e-05	CAD,T2DM	-	-	-	-	-	-	-	-	-	-	-	-	-	-	-
rs112621660	1:184029915	CAGTT/C	non-coding intronic;intronic;	TSEN15;	0	protein_coding;	0.428186	1.03(1.03-1.03)	8.06e-06	1.03(1.01-1.04)	1.71797e-05	CAD,T2DM	1.03(1.01-1.04)	2.00276e-05	CAD,T2DM	-	-	-	-	-	-	-	-	-	-	-	-	-	-	-
rs1952256	1:184035116	A/G	intronic,non-coding intronic	TSEN15	0	protein_coding	0.428057	1.03(1.03-1.03)	8.28e-06	1.03(1.01-1.04)	1.79146e-05	CAD,T2DM	1.03(1.01-1.04)	2.08545e-05	CAD,T2DM	-	-	-	-	-	-	-	-	-	-	-	-	-	-	-
rs3032594	1:184035420	CTATT/C	non-coding intronic;intronic;	TSEN15;	0	protein_coding;	0.428068	1.03(1.03-1.03)	8.27e-06	1.03(1.01-1.04)	1.79146e-05	CAD,T2DM	1.03(1.01-1.04)	2.08545e-05	CAD,T2DM	-	-	-	-	-	-	-	-	-	-	-	-	-	-	-
rs4477310	1:198436809	A/C	intergeneic	NEK7;ATP6V1G3	145259;55543	protein_coding;protein_coding	0.453761	1.02(1.02-1.03)	4.05e-05	1.02(1.01-1.04)	0.000103752	CAD,T2DM	1.02(1.01-1.04)	0.000118742	CAD,T2DM	-	-	-	-	-	-	-	-	-	-	-	-	-	-	-
rs6669170	1:198437671	G/A	intergeneic	NEK7;ATP6V1G3	146121;54681	protein_coding;protein_coding	0.45355	1.02(1.02-1.02)	4.2e-05	1.02(1.01-1.04)	0.000107502	CAD,T2DM	1.02(1.01-1.04)	0.000122985	CAD,T2DM	-	-	-	-	-	-	-	-	-	-	-	-	-	-	-
rs6661360	1:198438537	A/G	intergeneic	NEK7;ATP6V1G3	146987;53815	protein_coding;protein_coding	0.453817	1.02(1.02-1.03)	3.96e-05	1.02(1.01-1.04)	0.000101206	CAD,T2DM	1.02(1.01-1.04)	0.000115859	CAD,T2DM	-	-	-	-	-	-	-	-	-	-	-	-	-	-	-
rs6664018	1:198438552	T/C	intergeneic	NEK7;ATP6V1G3	147002;53800	protein_coding;protein_coding	0.453817	1.02(1.02-1.03)	3.96e-05	1.02(1.01-1.04)	0.000101193	CAD,T2DM	1.02(1.01-1.04)	0.000115844	CAD,T2DM	-	-	-	-	-	-	-	-	-	-	-	-	-	-	-
rs7553506	1:198439849	C/T	intergeneic	NEK7;ATP6V1G3	148299;52503	protein_coding;protein_coding	0.453601	1.02(1.02-1.03)	4.01e-05	1.02(1.01-1.04)	0.000102578	CAD,T2DM	1.02(1.01-1.04)	0.000117413	CAD,T2DM	-	-	-	-	-	-	-	-	-	-	-	-	-	-	-
rs6686560	1:198442821	G/A	intergeneic	NEK7;ATP6V1G3	151271;49531	protein_coding;protein_coding	0.453936	1.03(1.03-1.03)	3.66e-05	1.03(1.01-1.04)	9.35015e-05	CAD,T2DM	1.03(1.01-1.04)	0.000107132	CAD,T2DM	-	-	-	-	-	-	-	-	-	-	-	-	-	-	-
rs6702386	1:198446693	A/G	intergeneic	NEK7;ATP6V1G3	155143;45659	protein_coding;protein_coding	0.454023	1.03(1.03-1.03)	3.54e-05	1.03(1.01-1.04)	9.03081e-05	CAD,T2DM	1.03(1.01-1.04)	0.000103483	CAD,T2DM	-	-	-	-	-	-	-	-	-	-	-	-	-	-	-
rs6690093	1:198446827	C/T	intergeneic	NEK7;ATP6V1G3	155277;45525	protein_coding;protein_coding	0.454028	1.03(1.03-1.03)	3.54e-05	1.03(1.01-1.04)	9.01244e-05	CAD,T2DM	1.03(1.01-1.04)	0.000103277	CAD,T2DM	-	-	-	-	-	-	-	-	-	-	-	-	-	-	-
rs61307088	1:198447429	C/A	intergeneic	NEK7;ATP6V1G3	155879;44923	protein_coding;protein_coding	0.453222	1.03(1.03-1.03)	3.75e-05	1.03(1.01-1.04)	9.51561e-05	CAD,T2DM	1.03(1.01-1.04)	0.000109007	CAD,T2DM	-	-	-	-	-	-	-	-	-	-	-	-	-	-	-
rs10922430	1:198447754	T/C	intergeneic	NEK7;ATP6V1G3	156204;44598	protein_coding;protein_coding	0.453846	1.03(1.03-1.03)	3.62e-05	1.03(1.01-1.04)	9.21841e-05	CAD,T2DM	1.03(1.01-1.04)	0.000105638	CAD,T2DM	-	-	-	-	-	-	-	-	-	-	-	-	-	-	-
rs10922431	1:198448201	T/A	intergeneic	NEK7;ATP6V1G3	156651;44151	protein_coding;protein_coding	0.453857	1.03(1.03-1.03)	3.61e-05	1.03(1.01-1.04)	9.1778e-05	CAD,T2DM	1.03(1.01-1.04)	0.000105231	CAD,T2DM	-	-	-	-	-	-	-	-	-	-	-	-	-	-	-
rs10801671	1:198450612	A/G	intergeneic	NEK7;ATP6V1G3	159062;41740	protein_coding;protein_coding	0.454152	1.03(1.03-1.03)	3.43e-05	1.03(1.01-1.04)	8.73683e-05	CAD,T2DM	1.03(1.01-1.04)	0.000100135	CAD,T2DM	-	-	-	-	-	-	-	-	-	-	-	-	-	-	-
rs12043452	1:20614579	T/C	intergeneic	RP3-340N1.6;VWA5B1	43431;2833	lincRNA;protein_coding	0.467903	1.03(1.03-1.03)	7.24e-06	1.03(1.02-1.04)	1.89252e-05	CAD,T2DM	1.03(1.04-1.04)	2.19569e-05	CAD,T2DM	-	-	-	-	-	-	-	-	-	-	-	-	-	-	-
rs12044483	1:20615721	T/C	intergeneic	RP3-340N1.6;VWA5B1	44573;1691	lincRNA;protein_coding	0.467601	1.03(1.03-1.03)	9.92e-06	1.03(1.01-1.04)	2.59992e-05	CAD,T2DM	1.03(1.04-1.04)	3.01333e-05	CAD,T2DM	-	-	-	-	-	-	-	-	-	-	-	-	-	-	-
rs1033386	1:20618346	T/G	intronic	VWA5B1	0	protein_coding	0.457224	1.03(1.03-1.03)	1.53e-05	1.03(1.01-1.04)	4.12496e-05	CAD,T2DM	1.03(1.04-1.04)	4.75886e-05	CAD,T2DM	-	-	-	-	-	-	-	-	-	-	-	-	-	-	-
rs12033726	1:20620132	T/A	intronic	VWA5B1	0	protein_coding	0.454151	1.03(1.03-1.03)	2.94e-05	1.03(1.01-1.04)	7.53333e-05	CAD,T2DM	1.03(1.04-1.04)	8.65415e-05	CAD,T2DM	-	-	-	-	-	-	-	-	-	-	-	-	-	-	-
rs12044035	1:20620175	T/C	intronic	VWA5B1	0	protein_coding	0.454095	1.03(1.03-1.03)	2.95e-05	1.03(1.01-1.04)	7.56089e-05	CAD,T2DM	1.03(1.04-1.04)	8.68171e-05	CAD,T2DM	-	-	-	-	-	-	-	-	-	-	-	-	-	-	-
rs202189887	1:222682829	C/T	intergeneic	RNU6-791P;HHIPL2	5752;12773	snRNA;protein_coding	0.331805	0.97(0.97-0.97)	2.17e-05	0.97(0.96-0.99)	7.92837e-05	CAD,T2DM	-	-	-	0.97(0.96-0.99)	9.10431e-05	CAD,T2DM	-	-	-	-	-	-	-	-	-	-	-	-
rs144526229	1:222686466	C/A	intergeneic	RNU6-791P;HHIPL2	9389;9136	snRNA;protein_coding	0.332975	0.97(0.97-0.97)	1.1e-05	0.97(0.96-0.98)	3.96878e-05	CAD,T2DM	-	-	-	0.97(0.96-0.98)	4.58431e-05	CAD,T2DM	-	-	-	-	-	-	-	-	-	-	-	-
rs74636499	1:222687037	A/C	intergeneic	RNU6-791P;HHIPL2	9960;8565	snRNA;protein_coding	0.333361	0.97(0.97-0.97)	9.82e-06	0.97(0.96-0.98)	3.58293e-05	CAD,T2DM	-	-	-	0.97(0.96-0.98)	4.14333e-05	CAD,T2DM	-	-	-	-	-	-	-	-	-	-	-	-
rs147019099	1:222689467	T/C	intergeneic	RNU6-791P;HHIPL2	12390;6135	snRNA;protein_coding	0.338486	0.97(0.97-0.97)	2.12e-05	0.97(0.96-0.99)	7.60683e-05	CAD,T2DM	-	-	-	0.97(0.96-0.99)	8.73683e-05	CAD,T2DM	-	-	-	-	-	-	-	-	-	-	-	-
rs146167809	1:222693614	G/A	intergeneic	RNU6-791P;HHIPL2	16537;1988	snRNA;protein_coding	0.335501	0.97(0.97-0.97)	1.91e-05	0.97(0.96-0.99)	7.14748e-05	CAD,T2DM	-	-	-	0.97(0.96-0.99)	8.21317e-05	CAD,T2DM	-	-	-	-	-	-	-	-	-	-	-	-
rs75551820	1:222698877	G/A	non-coding intronic,5upstream,intronic	HHIPL2	0	protein_coding	0.331856	0.97(0.97-0.97)	2.6e-05	0.97(0.96-0.99)	9.76981e-05	CAD,T2DM	-	-	-	0.97(0.96-0.99)	0.000111887	CAD,T2DM	-	-	-	-	-	-	-	-	-	-	-	-
rs148758228	1:222699186	C/T	non-coding intronic,5upstream,intronic	HHIPL2	0	protein_coding	0.330878	0.97(0.97-0.97)	2.13e-05	0.97(0.96-0.99)	7.99268e-05	CAD,T2DM	-	-	-	0.97(0.96-0.99)	9.1778e-05	CAD,T2DM	-	-	-	-	-	-	-	-	-	-	-	-
rs116512005	1:222701174	C/T	non-coding intronic,intronic	HHIPL2	0	protein_coding	0.331368	0.97(0.97-0.97)	2.3e-05	0.97(0.96-0.99)	8.74602e-05	CAD,T2DM	-	-	-	0.97(0.96-0.99)	0.000100246	CAD,T2DM	-	-	-	-	-	-	-	-	-	-	-	-
rs17011626	1:222702931	T/C	non-coding intronic,intronic	HHIPL2	0	protein_coding	0.330144	0.97(0.97-0.97)	2.45e-05	0.97(0.96-0.99)	9.42383e-05	CAD,T2DM	-	-	-	0.97(0.96-0.99)	0.000107967	CAD,T2DM	-	-	-	-	-	-	-	-	-	-	-	-
rs17163155	1:222703481	T/C	non-coding intronic,intronic	HHIPL2	0	protein_coding	0.330148	0.97(0.97-0.97)	2.34e-05	0.97(0.96-0.99)	9.01244e-05	CAD,T2DM	-	-	-	0.97(0.96-0.99)	0.000103315	CAD,T2DM	-	-	-	-	-	-	-	-	-	-	-	-
rs4846762	1:222704907	C/A	non-coding intronic,intronic	HHIPL2	0	protein_coding	0.331899	0.97(0.97-0.97)	2.61e-05	0.97(0.96-0.99)	9.94143e-05	CAD,T2DM	-	-	-	0.97(0.96-0.99)	0.000113831	CAD,T2DM	-	-	-	-	-	-	-	-	-	-	-	-
rs76830962	1:222714969	C/T	5upstream,intronic	HHIPL2	0	protein_coding	0.329588	0.97(0.97-0.97)	2.56e-05	0.97(0.96-0.99)	9.87592e-05	CAD,T2DM	-	-	-	0.97(0.96-0.99)	0.000113089	CAD,T2DM	-	-	-	-	-	-	-	-	-	-	-	-
rs151031824	1:226487446	C/A	intronic	LIN9	0	protein_coding	0.024193	1.09(1.09-1.09)	4.72e-05	1.09(1.04-1.14)	0.000178116	CAD,T2DM	1.09(1.04-1.14)	0.000202592	CAD,T2DM	-	-	-	-	-	-	-	-	-	-	-	-	-	-	-
rs79929620	1:227134461	T/A	non-coding intronic,intronic	ADCK3	0	protein_coding	0.0694116	1.06(1.06-1.06)	5.66e-06	1.06(1.03-1.08)	1.60772e-05	CAD,T2DM	1.06(1.03-1.09)	1.87415e-05	CAD,T2DM	-	-	-	-	-	-	-	-	-	-	-	-	-	-	-
rs12039931	1:43839810	A/C	intergeneic	ELOVL1;MED8	6114;9778	protein_coding;protein_coding	0.216012	1.03(1.03-1.03)	2.22e-05	1.03(1.02-1.05)	7.18423e-05	CAD,T2DM	1.03(1.02-1.05)	8.25911e-05	CAD,T2DM	-	-	-	-	-	-	-	-	-	-	-	-	-	-	-
rs78068749	1:50826624	G/A	intergeneic	RP11-183G22.1;HMGB1P45	33942;37873	pseudogene;pseudogene	0.138442	0.96(0.96-0.96)	2.5e-05	0.96(0.94-0.98)	6.93618e-05	CAD,T2DM	-	-	-	0.96(0.94-0.98)	7.97431e-05	CAD,T2DM	-	-	-	-	-	-	-	-	-	-	-	-
rs3992625	1:50826924	G/A	intergeneic	RP11-183G22.1;HMGB1P45	34242;37573	pseudogene;pseudogene	0.138018	0.96(0.96-0.96)	2.4e-05	0.96(0.94-0.98)	6.66976e-05	CAD,T2DM	-	-	-	0.96(0.94-0.98)	7.67114e-05	CAD,T2DM	-	-	-	-	-	-	-	-	-	-	-	-
rs149776753	1:50828316	G/GA	pseudogene;pseudogene	RP11-183G22.1;HMGB1P45	35635;36180	pseudogene;pseudogene	0.126705	0.95(0.95-0.95)	2.96e-07	0.95(0.93-0.97)	6.95455e-07	CAD,T2DM	-	-	-	0.95(0.93-0.97)	8.28667e-07	CAD,T2DM	-	-	-	-	-	-	-	-	-	-	-	-
rs112681243	1:50829879	A/G	pseudogene;pseudogene	RP11-183G22.1;HMGB1P45	37197;34618	pseudogene;pseudogene	0.113729	0.95(0.95-0.95)	1.02e-07	0.95(0.93-0.97)	2.32431e-07	CAD,T2DM	-	-	-	0.95(0.93-0.97)	2.78366e-07	CAD,T2DM	-	-	-	-	-	-	-	-	-	-	-	-
rs2653889	1:50830214	G/A	intergeneic	RP11-183G22.1;HMGB1P45	37532;34283	pseudogene;pseudogene	0.111678	0.95(0.95-0.95)	9.04e-08	0.95(0.93-0.97)	2.06707e-07	CAD,T2DM	-	-	-	0.95(0.93-0.97)	2.48049e-07	CAD,T2DM	-	-	-	-	-	-	-	-	-	-	-	-
rs77211034	1:50830896	A/T	pseudogene;pseudogene	RP11-183G22.1;HMGB1P45	38214;33601	pseudogene;pseudogene	0.113785	0.95(0.95-0.95)	8.52e-08	0.95(0.93-0.97)	1.93846e-07	CAD,T2DM	-	-	-	0.95(0.93-0.97)	2.32431e-07	CAD,T2DM	-	-	-	-	-	-	-	-	-	-	-	-
rs113841607	1:50831385	G/A	intergeneic	RP11-183G22.1;HMGB1P45	38703;33112	pseudogene;pseudogene	0.111703	0.95(0.95-0.95)	8.32e-08	0.95(0.93-0.97)	1.91089e-07	CAD,T2DM	-	-	-	0.95(0.93-0.97)	2.28756e-07	CAD,T2DM	-	-	-	-	-	-	-	-	-	-	-	-
rs2653888	1:50833414	C/T	intergeneic	RP11-183G22.1;HMGB1P45	40732;31083	pseudogene;pseudogene	0.11416	0.95(0.95-0.95)	8.2e-08	0.95(0.93-0.97)	1.82821e-07	CAD,T2DM	-	-	-	0.95(0.93-0.97)	2.19569e-07	CAD,T2DM	-	-	-	-	-	-	-	-	-	-	-	-
rs12139515	1:50834471	C/G	intergeneic	RP11-183G22.1;HMGB1P45	41789;30026	pseudogene;pseudogene	0.112555	0.95(0.95-0.95)	7.02e-08	0.95(0.93-0.97)	1.56179e-07	CAD,T2DM	-	-	-	0.95(0.93-0.97)	1.87415e-07	CAD,T2DM	-	-	-	-	-	-	-	-	-	-	-	-
rs12124357	1:50836955	G/A	intergeneic	RP11-183G22.1;HMGB1P45	44273;27542	pseudogene;pseudogene	0.114738	0.95(0.95-0.95)	6.5e-08	0.95(0.93-0.97)	1.39642e-07	CAD,T2DM	-	-	-	0.95(0.93-0.97)	1.67203e-07	CAD,T2DM	-	-	-	-	-	-	-	-	-	-	-	-
rs72896949	1:50837939	G/A	intergeneic	RP11-183G22.1;HMGB1P45	45257;26558	pseudogene;pseudogene	0.112718	0.95(0.95-0.95)	6.38e-08	0.95(0.93-0.97)	1.38724e-07	CAD,T2DM	-	-	-	0.95(0.93-0.97)	1.66285e-07	CAD,T2DM	-	-	-	-	-	-	-	-	-	-	-	-
rs6660621	1:50838990	C/T	intergeneic	RP11-183G22.1;HMGB1P45	46308;25507	pseudogene;pseudogene	0.11517	0.95(0.95-0.95)	6.3e-08	0.95(0.93-0.97)	1.32293e-07	CAD,T2DM	-	-	-	0.95(0.93-0.97)	1.58935e-07	CAD,T2DM	-	-	-	-	-	-	-	-	-	-	-	-
rs2356864	1:50839740	A/G	intergeneic	RP11-183G22.1;HMGB1P45	47058;24757	pseudogene;pseudogene	0.116308	0.95(0.95-0.95)	1.11e-07	0.95(0.93-0.97)	2.24163e-07	CAD,T2DM	-	-	-	0.95(0.93-0.97)	2.69179e-07	CAD,T2DM	-	-	-	-	-	-	-	-	-	-	-	-
rs2102188	1:50840015	A/G	intergeneic	RP11-183G22.1;HMGB1P45	47333;24482	pseudogene;pseudogene	0.113414	0.95(0.95-0.95)	6.17e-08	0.95(0.93-0.97)	1.30455e-07	CAD,T2DM	-	-	-	0.95(0.93-0.97)	1.57098e-07	CAD,T2DM	-	-	-	-	-	-	-	-	-	-	-	-
rs7515823	1:50841382	A/G	intergeneic	RP11-183G22.1;HMGB1P45	48700;23115	pseudogene;pseudogene	0.115172	0.95(0.95-0.95)	6.38e-08	0.95(0.93-0.97)	1.3413e-07	CAD,T2DM	-	-	-	0.95(0.93-0.97)	1.60772e-07	CAD,T2DM	-	-	-	-	-	-	-	-	-	-	-	-
rs4926859	1:50842123	T/A	intergeneic	RP11-183G22.1;HMGB1P45	49441;22374	pseudogene;pseudogene	0.113447	0.95(0.95-0.95)	6.29e-08	0.95(0.93-0.97)	1.32293e-07	CAD,T2DM	-	-	-	0.95(0.93-0.97)	1.59854e-07	CAD,T2DM	-	-	-	-	-	-	-	-	-	-	-	-
rs35166191	1:50843153	C/T	intergeneic	RP11-183G22.1;HMGB1P45	50471;21344	pseudogene;pseudogene	0.113043	0.95(0.95-0.95)	6.34e-08	0.95(0.93-0.97)	1.35049e-07	CAD,T2DM	-	-	-	0.95(0.93-0.97)	1.6261e-07	CAD,T2DM	-	-	-	-	-	-	-	-	-	-	-	-
rs2455638	1:50843711	G/C	intergeneic	RP11-183G22.1;HMGB1P45	51029;20786	pseudogene;pseudogene	0.115173	0.95(0.95-0.95)	6.48e-08	0.95(0.93-0.97)	1.35967e-07	CAD,T2DM	-	-	-	0.95(0.93-0.97)	1.63528e-07	CAD,T2DM	-	-	-	-	-	-	-	-	-	-	-	-
rs2455637	1:50843776	C/A	intergeneic	RP11-183G22.1;HMGB1P45	51094;20721	pseudogene;pseudogene	0.115173	0.95(0.95-0.95)	6.49e-08	0.95(0.93-0.97)	1.35967e-07	CAD,T2DM	-	-	-	0.95(0.93-0.97)	1.63528e-07	CAD,T2DM	-	-	-	-	-	-	-	-	-	-	-	-
rs2455636	1:50844173	C/T	intergeneic	RP11-183G22.1;HMGB1P45	51491;20324	pseudogene;pseudogene	0.113469	0.95(0.95-0.95)	6.42e-08	0.95(0.93-0.97)	1.35049e-07	CAD,T2DM	-	-	-	0.95(0.93-0.97)	1.61691e-07	CAD,T2DM	-	-	-	-	-	-	-	-	-	-	-	-
rs7525764	1:50844697	A/G	intergeneic	RP11-183G22.1;HMGB1P45	52015;19800	pseudogene;pseudogene	0.115159	0.95(0.95-0.95)	6.77e-08	0.95(0.93-0.97)	1.42398e-07	CAD,T2DM	-	-	-	0.95(0.93-0.97)	1.70878e-07	CAD,T2DM	-	-	-	-	-	-	-	-	-	-	-	-
rs7525876	1:50844859	C/G	intergeneic	RP11-183G22.1;HMGB1P45	52177;19638	pseudogene;pseudogene	0.115156	0.95(0.95-0.95)	6.82e-08	0.95(0.93-0.97)	1.43317e-07	CAD,T2DM	-	-	-	0.95(0.93-0.97)	1.71797e-07	CAD,T2DM	-	-	-	-	-	-	-	-	-	-	-	-
rs7517924	1:50844929	G/T	intergeneic	RP11-183G22.1;HMGB1P45	52247;19568	pseudogene;pseudogene	0.115155	0.95(0.95-0.95)	6.84e-08	0.95(0.93-0.97)	1.43317e-07	CAD,T2DM	-	-	-	0.95(0.93-0.97)	1.72715e-07	CAD,T2DM	-	-	-	-	-	-	-	-	-	-	-	-
rs2784152	1:50845365	G/T	intergeneic	RP11-183G22.1;HMGB1P45	52683;19132	pseudogene;pseudogene	0.115139	0.95(0.95-0.95)	7.16e-08	0.95(0.93-0.97)	1.50667e-07	CAD,T2DM	-	-	-	0.95(0.93-0.97)	1.80984e-07	CAD,T2DM	-	-	-	-	-	-	-	-	-	-	-	-
rs12731247	1:50845641	G/A	intergeneic	RP11-183G22.1;HMGB1P45	52959;18856	pseudogene;pseudogene	0.115135	0.95(0.95-0.95)	7.23e-08	0.95(0.93-0.97)	1.51585e-07	CAD,T2DM	-	-	-	0.95(0.93-0.97)	1.82821e-07	CAD,T2DM	-	-	-	-	-	-	-	-	-	-	-	-
rs12731855	1:50845804	T/G	intergeneic	RP11-183G22.1;HMGB1P45	53122;18693	pseudogene;pseudogene	0.115131	0.95(0.95-0.95)	7.31e-08	0.95(0.93-0.97)	1.53423e-07	CAD,T2DM	-	-	-	0.95(0.93-0.97)	1.84659e-07	CAD,T2DM	-	-	-	-	-	-	-	-	-	-	-	-
rs140850326	1:50846032	C/CAAAGGGCAAGATCTCCTTTTT	pseudogene;pseudogene	RP11-183G22.1;HMGB1P45	53351;18464	pseudogene;pseudogene	0.115124	0.95(0.95-0.95)	7.44e-08	0.95(0.93-0.97)	1.56179e-07	CAD,T2DM	-	-	-	0.95(0.93-0.97)	1.87415e-07	CAD,T2DM	-	-	-	-	-	-	-	-	-	-	-	-
rs2653893	1:50846286	G/A	intergeneic	RP11-183G22.1;HMGB1P45	53604;18211	pseudogene;pseudogene	0.115123	0.95(0.95-0.95)	7.48e-08	0.95(0.93-0.97)	1.57098e-07	CAD,T2DM	-	-	-	0.95(0.93-0.97)	1.89252e-07	CAD,T2DM	-	-	-	-	-	-	-	-	-	-	-	-
rs201499083	1:50846747	G/C	pseudogene;pseudogene	RP11-183G22.1;HMGB1P45	54065;17750	pseudogene;pseudogene	0.115298	0.95(0.95-0.95)	8.71e-08	0.95(0.93-0.97)	1.84659e-07	CAD,T2DM	-	-	-	0.95(0.93-0.97)	2.21407e-07	CAD,T2DM	-	-	-	-	-	-	-	-	-	-	-	-
rs570420172	1:50847647	T/TG	pseudogene;pseudogene	RP11-183G22.1;HMGB1P45	54966;16849	pseudogene;pseudogene	0.113349	0.95(0.95-0.95)	7.76e-08	0.95(0.93-0.97)	1.65366e-07	CAD,T2DM	-	-	-	0.95(0.93-0.97)	1.98439e-07	CAD,T2DM	-	-	-	-	-	-	-	-	-	-	-	-
rs12034018	1:50847836	G/A	intergeneic	RP11-183G22.1;HMGB1P45	55154;16661	pseudogene;pseudogene	0.128017	0.95(0.95-0.95)	2.11e-08	0.95(0.93-0.97)	4.39138e-08	CAD,T2DM	-	-	-	0.95(0.93-0.97)	5.31008e-08	CAD,T2DM	-	-	-	-	-	-	-	-	-	-	-	-
rs12123055	1:50848204	G/C	intergeneic	RP11-183G22.1;HMGB1P45	55522;16293	pseudogene;pseudogene	0.113006	0.95(0.95-0.95)	7.75e-08	0.95(0.93-0.97)	1.65366e-07	CAD,T2DM	-	-	-	0.95(0.93-0.97)	1.99358e-07	CAD,T2DM	-	-	-	-	-	-	-	-	-	-	-	-
rs1502855	1:50848447	C/T	intergeneic	RP11-183G22.1;HMGB1P45	55765;16050	pseudogene;pseudogene	0.115103	0.95(0.95-0.95)	7.88e-08	0.95(0.93-0.97)	1.65366e-07	CAD,T2DM	-	-	-	0.95(0.93-0.97)	1.99358e-07	CAD,T2DM	-	-	-	-	-	-	-	-	-	-	-	-
rs2653900	1:50849156	A/G	intergeneic	RP11-183G22.1;HMGB1P45	56474;15341	pseudogene;pseudogene	0.115093	0.95(0.95-0.95)	8.11e-08	0.95(0.93-0.97)	1.70878e-07	CAD,T2DM	-	-	-	0.95(0.93-0.97)	2.0487e-07	CAD,T2DM	-	-	-	-	-	-	-	-	-	-	-	-
rs2653899	1:50849364	C/T	intergeneic	RP11-183G22.1;HMGB1P45	56682;15133	pseudogene;pseudogene	0.115087	0.95(0.95-0.95)	8.27e-08	0.95(0.93-0.97)	1.73634e-07	CAD,T2DM	-	-	-	0.95(0.93-0.97)	2.08545e-07	CAD,T2DM	-	-	-	-	-	-	-	-	-	-	-	-
rs2653898	1:50849406	T/A	intergeneic	RP11-183G22.1;HMGB1P45	56724;15091	pseudogene;pseudogene	0.115086	0.95(0.95-0.95)	8.29e-08	0.95(0.93-0.97)	1.74553e-07	CAD,T2DM	-	-	-	0.95(0.93-0.97)	2.09463e-07	CAD,T2DM	-	-	-	-	-	-	-	-	-	-	-	-
rs2784138	1:50849547	T/C	intergeneic	RP11-183G22.1;HMGB1P45	56865;14950	pseudogene;pseudogene	0.115082	0.95(0.95-0.95)	8.38e-08	0.95(0.93-0.97)	1.7639e-07	CAD,T2DM	-	-	-	0.95(0.93-0.97)	2.1222e-07	CAD,T2DM	-	-	-	-	-	-	-	-	-	-	-	-
rs2653897	1:50850677	A/G	intergeneic	RP11-183G22.1;HMGB1P45	57995;13820	pseudogene;pseudogene	0.113359	0.95(0.95-0.95)	8.69e-08	0.95(0.93-0.97)	1.8374e-07	CAD,T2DM	-	-	-	0.95(0.93-0.97)	2.20488e-07	CAD,T2DM	-	-	-	-	-	-	-	-	-	-	-	-
rs2784136	1:50851128	T/C	intergeneic	RP11-183G22.1;HMGB1P45	58446;13369	pseudogene;pseudogene	0.115057	0.95(0.95-0.95)	9.06e-08	0.95(0.93-0.97)	1.91089e-07	CAD,T2DM	-	-	-	0.95(0.93-0.97)	2.29675e-07	CAD,T2DM	-	-	-	-	-	-	-	-	-	-	-	-
rs2653896	1:50851189	C/A	intergeneic	RP11-183G22.1;HMGB1P45	58507;13308	pseudogene;pseudogene	0.115056	0.95(0.95-0.95)	9.11e-08	0.95(0.93-0.97)	1.92008e-07	CAD,T2DM	-	-	-	0.95(0.93-0.97)	2.30593e-07	CAD,T2DM	-	-	-	-	-	-	-	-	-	-	-	-
rs2653895	1:50851457	A/G	intergeneic	RP11-183G22.1;HMGB1P45	58775;13040	pseudogene;pseudogene	0.115048	0.95(0.95-0.95)	9.27e-08	0.95(0.93-0.97)	1.95683e-07	CAD,T2DM	-	-	-	0.95(0.93-0.97)	2.35187e-07	CAD,T2DM	-	-	-	-	-	-	-	-	-	-	-	-
rs4448561	1:50851923	A/T	intergeneic	RP11-183G22.1;HMGB1P45	59241;12574	pseudogene;pseudogene	0.115033	0.95(0.95-0.95)	9.55e-08	0.95(0.93-0.97)	2.01195e-07	CAD,T2DM	-	-	-	0.95(0.93-0.97)	2.41618e-07	CAD,T2DM	-	-	-	-	-	-	-	-	-	-	-	-
rs2784135	1:50852249	G/A	intergeneic	RP11-183G22.1;HMGB1P45	59567;12248	pseudogene;pseudogene	0.115029	0.95(0.95-0.95)	9.68e-08	0.95(0.93-0.97)	2.03951e-07	CAD,T2DM	-	-	-	0.95(0.93-0.97)	2.45293e-07	CAD,T2DM	-	-	-	-	-	-	-	-	-	-	-	-
rs2055492	1:50852720	G/A	intergeneic	RP11-183G22.1;HMGB1P45	60038;11777	pseudogene;pseudogene	0.115019	0.95(0.95-0.95)	9.97e-08	0.95(0.93-0.97)	2.10382e-07	CAD,T2DM	-	-	-	0.95(0.93-0.97)	2.52642e-07	CAD,T2DM	-	-	-	-	-	-	-	-	-	-	-	-
rs2055491	1:50852769	C/T	intergeneic	RP11-183G22.1;HMGB1P45	60087;11728	pseudogene;pseudogene	0.115018	0.95(0.95-0.95)	9.99e-08	0.95(0.93-0.97)	2.11301e-07	CAD,T2DM	-	-	-	0.95(0.93-0.97)	2.52642e-07	CAD,T2DM	-	-	-	-	-	-	-	-	-	-	-	-
rs7522339	1:50854197	C/G	intergeneic	RP11-183G22.1;HMGB1P45	61515;10300	pseudogene;pseudogene	0.114336	0.95(0.95-0.95)	1.43e-07	0.95(0.93-0.97)	3.04089e-07	CAD,T2DM	-	-	-	0.95(0.93-0.97)	3.63805e-07	CAD,T2DM	-	-	-	-	-	-	-	-	-	-	-	-
rs5027764	1:50854465	A/G	intergeneic	RP11-183G22.1;HMGB1P45	61783;10032	pseudogene;pseudogene	0.113704	0.95(0.95-0.95)	1.67e-07	0.95(0.93-0.97)	3.44512e-07	CAD,T2DM	-	-	-	0.95(0.93-0.97)	4.11577e-07	CAD,T2DM	-	-	-	-	-	-	-	-	-	-	-	-
rs11205718	1:50854466	C/T	intergeneic	RP11-183G22.1;HMGB1P45	61784;10031	pseudogene;pseudogene	0.111884	0.95(0.95-0.95)	1.36e-07	0.95(0.93-0.97)	2.92146e-07	CAD,T2DM	-	-	-	0.95(0.93-0.97)	3.49106e-07	CAD,T2DM	-	-	-	-	-	-	-	-	-	-	-	-
rs12137724	1:50855083	G/A	intergeneic	RP11-183G22.1;HMGB1P45	62401;9414	pseudogene;pseudogene	0.114192	0.95(0.95-0.95)	1.39e-07	0.95(0.93-0.97)	2.93984e-07	CAD,T2DM	-	-	-	0.95(0.93-0.97)	3.5278e-07	CAD,T2DM	-	-	-	-	-	-	-	-	-	-	-	-
rs34660213	1:50855137	G/A	intergeneic	RP11-183G22.1;HMGB1P45	62455;9360	pseudogene;pseudogene	0.114193	0.95(0.95-0.95)	1.39e-07	0.95(0.93-0.97)	2.94902e-07	CAD,T2DM	-	-	-	0.95(0.93-0.97)	3.5278e-07	CAD,T2DM	-	-	-	-	-	-	-	-	-	-	-	-
rs12134378	1:50855207	A/T	intergeneic	RP11-183G22.1;HMGB1P45	62525;9290	pseudogene;pseudogene	0.114196	0.95(0.95-0.95)	1.39e-07	0.95(0.93-0.97)	2.93984e-07	CAD,T2DM	-	-	-	0.95(0.93-0.97)	3.5278e-07	CAD,T2DM	-	-	-	-	-	-	-	-	-	-	-	-
rs12145267	1:50855284	T/C	intergeneic	RP11-183G22.1;HMGB1P45	62602;9213	pseudogene;pseudogene	0.114202	0.95(0.95-0.95)	1.39e-07	0.95(0.93-0.97)	2.93984e-07	CAD,T2DM	-	-	-	0.95(0.93-0.97)	3.5278e-07	CAD,T2DM	-	-	-	-	-	-	-	-	-	-	-	-
rs2784133	1:50855708	G/A	intergeneic	RP11-183G22.1;HMGB1P45	63026;8789	pseudogene;pseudogene	0.114185	0.95(0.95-0.95)	1.37e-07	0.95(0.93-0.97)	2.8939e-07	CAD,T2DM	-	-	-	0.95(0.93-0.97)	3.4635e-07	CAD,T2DM	-	-	-	-	-	-	-	-	-	-	-	-
rs2653887	1:50855924	G/A	intergeneic	RP11-183G22.1;HMGB1P45	63242;8573	pseudogene;pseudogene	0.114191	0.95(0.95-0.95)	1.37e-07	0.95(0.93-0.97)	2.8939e-07	CAD,T2DM	-	-	-	0.95(0.93-0.97)	3.4635e-07	CAD,T2DM	-	-	-	-	-	-	-	-	-	-	-	-
rs2653886	1:50856193	A/T	intergeneic	RP11-183G22.1;HMGB1P45	63511;8304	pseudogene;pseudogene	0.1142	0.95(0.95-0.95)	1.37e-07	0.95(0.93-0.97)	2.88472e-07	CAD,T2DM	-	-	-	0.95(0.93-0.97)	3.45431e-07	CAD,T2DM	-	-	-	-	-	-	-	-	-	-	-	-
rs2653885	1:50856277	C/T	intergeneic	RP11-183G22.1;HMGB1P45	63595;8220	pseudogene;pseudogene	0.114206	0.95(0.95-0.95)	1.37e-07	0.95(0.93-0.97)	2.88472e-07	CAD,T2DM	-	-	-	0.95(0.93-0.97)	3.45431e-07	CAD,T2DM	-	-	-	-	-	-	-	-	-	-	-	-
rs2784132	1:50856537	T/G	intergeneic	RP11-183G22.1;HMGB1P45	63855;7960	pseudogene;pseudogene	0.114206	0.95(0.95-0.95)	1.36e-07	0.95(0.93-0.97)	2.87553e-07	CAD,T2DM	-	-	-	0.95(0.93-0.97)	3.44512e-07	CAD,T2DM	-	-	-	-	-	-	-	-	-	-	-	-
rs2784131	1:50857713	A/T	intergeneic	RP11-183G22.1;HMGB1P45	65031;6784	pseudogene;pseudogene	0.114241	0.95(0.95-0.95)	1.37e-07	0.95(0.93-0.97)	2.88472e-07	CAD,T2DM	-	-	-	0.95(0.93-0.97)	3.45431e-07	CAD,T2DM	-	-	-	-	-	-	-	-	-	-	-	-
rs2653884	1:50858087	G/A	intergeneic	RP11-183G22.1;HMGB1P45	65405;6410	pseudogene;pseudogene	0.114287	0.95(0.95-0.95)	1.63e-07	0.95(0.93-0.97)	3.4635e-07	CAD,T2DM	-	-	-	0.95(0.93-0.97)	4.14333e-07	CAD,T2DM	-	-	-	-	-	-	-	-	-	-	-	-
rs2653883	1:50858252	G/A	intergeneic	RP11-183G22.1;HMGB1P45	65570;6245	pseudogene;pseudogene	0.114256	0.95(0.95-0.95)	1.36e-07	0.95(0.93-0.97)	2.86634e-07	CAD,T2DM	-	-	-	0.95(0.93-0.97)	3.43593e-07	CAD,T2DM	-	-	-	-	-	-	-	-	-	-	-	-
rs2784130	1:50858272	A/G	intergeneic	RP11-183G22.1;HMGB1P45	65590;6225	pseudogene;pseudogene	0.114257	0.95(0.95-0.95)	1.36e-07	0.95(0.93-0.97)	2.86634e-07	CAD,T2DM	-	-	-	0.95(0.93-0.97)	3.43593e-07	CAD,T2DM	-	-	-	-	-	-	-	-	-	-	-	-
rs2653882	1:50858518	G/C	intergeneic	RP11-183G22.1;HMGB1P45	65836;5979	pseudogene;pseudogene	0.114264	0.95(0.95-0.95)	1.36e-07	0.95(0.93-0.97)	2.85715e-07	CAD,T2DM	-	-	-	0.95(0.93-0.97)	3.42675e-07	CAD,T2DM	-	-	-	-	-	-	-	-	-	-	-	-
rs2653881	1:50858748	A/G	intergeneic	RP11-183G22.1;HMGB1P45	66066;5749	pseudogene;pseudogene	0.114279	0.95(0.95-0.95)	1.36e-07	0.95(0.93-0.97)	2.84797e-07	CAD,T2DM	-	-	-	0.95(0.93-0.97)	3.41756e-07	CAD,T2DM	-	-	-	-	-	-	-	-	-	-	-	-
rs2784129	1:50860499	A/C	intergeneic	RP11-183G22.1;HMGB1P45	67817;3998	pseudogene;pseudogene	0.114332	0.95(0.95-0.95)	1.36e-07	0.95(0.93-0.97)	2.85715e-07	CAD,T2DM	-	-	-	0.95(0.93-0.97)	3.42675e-07	CAD,T2DM	-	-	-	-	-	-	-	-	-	-	-	-
rs12145113	1:50860679	C/T	intergeneic	RP11-183G22.1;HMGB1P45	67997;3818	pseudogene;pseudogene	0.112003	0.95(0.95-0.95)	1.33e-07	0.95(0.93-0.97)	2.83878e-07	CAD,T2DM	-	-	-	0.95(0.93-0.97)	3.39919e-07	CAD,T2DM	-	-	-	-	-	-	-	-	-	-	-	-
rs11587399	1:50861071	A/T	intergeneic	RP11-183G22.1;HMGB1P45	68389;3426	pseudogene;pseudogene	0.112168	0.95(0.95-0.95)	1.33e-07	0.95(0.93-0.97)	2.83878e-07	CAD,T2DM	-	-	-	0.95(0.93-0.97)	3.40837e-07	CAD,T2DM	-	-	-	-	-	-	-	-	-	-	-	-
rs2653878	1:50861220	C/A	intergeneic	RP11-183G22.1;HMGB1P45	68538;3277	pseudogene;pseudogene	0.112779	0.95(0.95-0.95)	2.16e-07	0.95(0.93-0.97)	4.49244e-07	CAD,T2DM	-	-	-	0.95(0.93-0.97)	5.37439e-07	CAD,T2DM	-	-	-	-	-	-	-	-	-	-	-	-
rs2653877	1:50861621	T/C	intergeneic	RP11-183G22.1;HMGB1P45	68939;2876	pseudogene;pseudogene	0.146909	0.95(0.95-0.95)	2.53e-07	0.95(0.94-0.97)	6.53195e-07	CAD,T2DM	-	-	-	0.95(0.94-0.97)	7.79057e-07	CAD,T2DM	-	-	-	-	-	-	-	-	-	-	-	-
rs7553439	1:50861622	C/T	intergeneic	RP11-183G22.1;HMGB1P45	68940;2875	pseudogene;pseudogene	0.125996	0.95(0.95-0.95)	1.87e-07	0.95(0.93-0.97)	4.3087e-07	CAD,T2DM	-	-	-	0.95(0.93-0.97)	5.1539e-07	CAD,T2DM	-	-	-	-	-	-	-	-	-	-	-	-
rs6676515	1:50861987	A/G	intergeneic	RP11-183G22.1;HMGB1P45	69305;2510	pseudogene;pseudogene	0.112818	0.95(0.95-0.95)	4.45e-07	0.95(0.93-0.97)	9.4626e-07	CAD,T2DM	-	-	-	0.95(0.93-0.97)	1.13e-06	CAD,T2DM	-	-	-	-	-	-	-	-	-	-	-	-
rs2784128	1:50862183	T/C	intergeneic	RP11-183G22.1;HMGB1P45	69501;2314	pseudogene;pseudogene	0.11274	0.95(0.95-0.95)	4.41e-07	0.95(0.93-0.97)	9.37073e-07	CAD,T2DM	-	-	-	0.95(0.93-0.97)	1.12081e-06	CAD,T2DM	-	-	-	-	-	-	-	-	-	-	-	-
rs4024597	1:50862738	T/TAAAGATTC	pseudogene;pseudogene	RP11-183G22.1;HMGB1P45	70057;1758	pseudogene;pseudogene	0.112745	0.95(0.95-0.95)	4.4e-07	0.95(0.93-0.97)	9.37073e-07	CAD,T2DM	-	-	-	0.95(0.93-0.97)	1.12081e-06	CAD,T2DM	-	-	-	-	-	-	-	-	-	-	-	-
rs2653876	1:50862893	C/G	intergeneic	RP11-183G22.1;HMGB1P45	70211;1604	pseudogene;pseudogene	0.112747	0.95(0.95-0.95)	4.39e-07	0.95(0.93-0.97)	9.37073e-07	CAD,T2DM	-	-	-	0.95(0.93-0.97)	1.11163e-06	CAD,T2DM	-	-	-	-	-	-	-	-	-	-	-	-
rs2653875	1:50862994	C/T	intergeneic	RP11-183G22.1;HMGB1P45	70312;1503	pseudogene;pseudogene	0.112751	0.95(0.95-0.95)	4.4e-07	0.95(0.93-0.97)	9.37073e-07	CAD,T2DM	-	-	-	0.95(0.93-0.97)	1.11163e-06	CAD,T2DM	-	-	-	-	-	-	-	-	-	-	-	-
rs2653874	1:50863012	C/T	intergeneic	RP11-183G22.1;HMGB1P45	70330;1485	pseudogene;pseudogene	0.112772	0.95(0.95-0.95)	4.41e-07	0.95(0.93-0.97)	9.37073e-07	CAD,T2DM	-	-	-	0.95(0.93-0.97)	1.12081e-06	CAD,T2DM	-	-	-	-	-	-	-	-	-	-	-	-
rs2784127	1:50863031	C/A	intergeneic	RP11-183G22.1;HMGB1P45	70349;1466	pseudogene;pseudogene	0.112775	0.95(0.95-0.95)	4.42e-07	0.95(0.93-0.97)	9.4626e-07	CAD,T2DM	-	-	-	0.95(0.93-0.97)	1.12081e-06	CAD,T2DM	-	-	-	-	-	-	-	-	-	-	-	-
rs2784126	1:50863112	T/C	intergeneic	RP11-183G22.1;HMGB1P45	70430;1385	pseudogene;pseudogene	0.112756	0.95(0.95-0.95)	4.41e-07	0.95(0.93-0.97)	9.37073e-07	CAD,T2DM	-	-	-	0.95(0.93-0.97)	1.12081e-06	CAD,T2DM	-	-	-	-	-	-	-	-	-	-	-	-
rs2484682	1:50863159	G/A	intergeneic	RP11-183G22.1;HMGB1P45	70477;1338	pseudogene;pseudogene	0.112758	0.95(0.95-0.95)	4.4e-07	0.95(0.93-0.97)	9.37073e-07	CAD,T2DM	-	-	-	0.95(0.93-0.97)	1.11163e-06	CAD,T2DM	-	-	-	-	-	-	-	-	-	-	-	-
rs2484681	1:50863166	T/G	intergeneic	RP11-183G22.1;HMGB1P45	70484;1331	pseudogene;pseudogene	0.11276	0.95(0.95-0.95)	4.4e-07	0.95(0.93-0.97)	9.37073e-07	CAD,T2DM	-	-	-	0.95(0.93-0.97)	1.11163e-06	CAD,T2DM	-	-	-	-	-	-	-	-	-	-	-	-
rs2784125	1:50863529	A/G	intergeneic	RP11-183G22.1;HMGB1P45	70847;968	pseudogene;pseudogene	0.112727	0.95(0.95-0.95)	4.43e-07	0.95(0.93-0.97)	9.4626e-07	CAD,T2DM	-	-	-	0.95(0.93-0.97)	1.12081e-06	CAD,T2DM	-	-	-	-	-	-	-	-	-	-	-	-
rs2653873	1:50863717	A/G	intergeneic	RP11-183G22.1;HMGB1P45	71035;780	pseudogene;pseudogene	0.112943	0.95(0.95-0.95)	5.02e-07	0.95(0.93-0.97)	1.08407e-06	CAD,T2DM	-	-	-	0.95(0.93-0.97)	1.28618e-06	CAD,T2DM	-	-	-	-	-	-	-	-	-	-	-	-
rs72896969	1:50864021	A/G	intergeneic	RP11-183G22.1;HMGB1P45	71339;476	pseudogene;pseudogene	0.110681	0.95(0.95-0.95)	4.57e-07	0.95(0.93-0.97)	9.83008e-07	CAD,T2DM	-	-	-	0.95(0.93-0.97)	1.16675e-06	CAD,T2DM	-	-	-	-	-	-	-	-	-	-	-	-
rs35346804	1:50875677	TA/T	pseudogene;protein_coding	FCF1P6;DMRTA2	3982;7544	pseudogene;protein_coding	0.142485	0.96(0.96-0.96)	1.02e-06	0.96(0.94-0.97)	1.99358e-06	CAD,T2DM	-	-	-	0.96(0.94-0.97)	2.36106e-06	CAD,T2DM	-	-	-	-	-	-	-	-	-	-	-	-
rs5774087	1:50885622	AC/A	intronic;	DMRTA2;	0	protein_coding;	0.120098	0.95(0.95-0.95)	4.39e-08	0.95(0.93-0.97)	9.00325e-08	CAD,T2DM	-	-	-	0.95(0.93-0.97)	1.08407e-07	CAD,T2DM	-	-	-	-	-	-	-	-	-	-	-	-
rs1278530	1:50889255	G/A	intergeneic	DMRTA2;RP5-850O15.4	83;13445	protein_coding;lincRNA	0.120609	0.95(0.95-0.95)	6.1e-08	0.95(0.93-0.97)	1.27699e-07	CAD,T2DM	-	-	-	0.95(0.93-0.97)	1.53423e-07	CAD,T2DM	-	-	-	-	-	-	-	-	-	-	-	-
rs1278529	1:50890634	C/T	intergeneic	DMRTA2;RP5-850O15.4	1462;12066	protein_coding;lincRNA	0.120483	0.95(0.95-0.95)	6.05e-08	0.95(0.93-0.97)	1.2678e-07	CAD,T2DM	-	-	-	0.95(0.93-0.97)	1.52504e-07	CAD,T2DM	-	-	-	-	-	-	-	-	-	-	-	-
rs1278528	1:50890649	T/G	intergeneic	DMRTA2;RP5-850O15.4	1477;12051	protein_coding;lincRNA	0.120486	0.95(0.95-0.95)	6.03e-08	0.95(0.93-0.97)	1.25862e-07	CAD,T2DM	-	-	-	0.95(0.93-0.97)	1.51585e-07	CAD,T2DM	-	-	-	-	-	-	-	-	-	-	-	-
rs1278527	1:50890967	T/C	intergeneic	DMRTA2;RP5-850O15.4	1795;11733	protein_coding;lincRNA	0.120721	0.95(0.95-0.95)	5.56e-08	0.95(0.93-0.97)	1.16675e-07	CAD,T2DM	-	-	-	0.95(0.93-0.97)	1.40561e-07	CAD,T2DM	-	-	-	-	-	-	-	-	-	-	-	-
rs72896994	1:50891117	C/A	intergeneic	DMRTA2;RP5-850O15.4	1945;11583	protein_coding;lincRNA	0.104542	0.94(0.94-0.94)	2.4e-09	0.94(0.92-0.96)	5.30089e-09	CAD,T2DM	-	-	-	0.94(0.92-0.96)	6.46764e-09	CAD,T2DM	-	-	-	-	-	-	-	-	-	-	-	-
rs1278526	1:50891213	A/C	intergeneic	DMRTA2;RP5-850O15.4	2041;11487	protein_coding;lincRNA	0.117371	0.95(0.95-0.95)	6.41e-08	0.95(0.93-0.97)	1.17593e-07	CAD,T2DM	-	-	-	0.95(0.93-0.97)	1.4148e-07	CAD,T2DM	-	-	-	-	-	-	-	-	-	-	-	-
rs2653892	1:50892199	T/C	intergeneic	DMRTA2;RP5-850O15.4	3027;10501	protein_coding;lincRNA	0.12068	0.95(0.95-0.95)	6.39e-08	0.95(0.93-0.97)	1.33211e-07	CAD,T2DM	-	-	-	0.95(0.93-0.97)	1.60772e-07	CAD,T2DM	-	-	-	-	-	-	-	-	-	-	-	-
rs2784145	1:50892202	T/C	intergeneic	DMRTA2;RP5-850O15.4	3030;10498	protein_coding;lincRNA	0.120683	0.95(0.95-0.95)	6.4e-08	0.95(0.93-0.97)	1.3413e-07	CAD,T2DM	-	-	-	0.95(0.93-0.97)	1.60772e-07	CAD,T2DM	-	-	-	-	-	-	-	-	-	-	-	-
rs113704493	1:50892538	C/G	intergeneic	DMRTA2;RP5-850O15.4	3366;10162	protein_coding;lincRNA	0.104607	0.94(0.94-0.94)	2.5e-09	0.94(0.92-0.96)	5.52138e-09	CAD,T2DM	-	-	-	0.94(0.92-0.96)	6.73407e-09	CAD,T2DM	-	-	-	-	-	-	-	-	-	-	-	-
rs1278525	1:50892547	A/G	intergeneic	DMRTA2;RP5-850O15.4	3375;10153	protein_coding;lincRNA	0.120737	0.95(0.95-0.95)	6.42e-08	0.95(0.93-0.97)	1.3413e-07	CAD,T2DM	-	-	-	0.95(0.93-0.97)	1.60772e-07	CAD,T2DM	-	-	-	-	-	-	-	-	-	-	-	-
rs36049205	1:50894456	A/AG	protein_coding;lincRNA	DMRTA2;RP5-850O15.4	5285;8243	protein_coding;lincRNA	0.179397	0.96(0.96-0.96)	1.02e-07	0.96(0.94-0.97)	2.15894e-07	CAD,T2DM	-	-	-	0.96(0.94-0.97)	2.59073e-07	CAD,T2DM	-	-	-	-	-	-	-	-	-	-	-	-
rs1278523	1:50894498	T/G	intergeneic	DMRTA2;RP5-850O15.4	5326;8202	protein_coding;lincRNA	0.105949	0.94(0.94-0.94)	2.9e-09	0.94(0.92-0.96)	6.61463e-09	CAD,T2DM	-	-	-	0.94(0.92-0.96)	8.06618e-09	CAD,T2DM	-	-	-	-	-	-	-	-	-	-	-	-
rs1278522	1:50895031	T/C	intergeneic	DMRTA2;RP5-850O15.4	5859;7669	protein_coding;lincRNA	0.104802	0.94(0.94-0.94)	3.75e-09	0.94(0.92-0.96)	8.24073e-09	CAD,T2DM	-	-	-	0.94(0.92-0.96)	1.00138e-08	CAD,T2DM	-	-	-	-	-	-	-	-	-	-	-	-
rs58836765	1:50896037	G/A	intergeneic	DMRTA2;RP5-850O15.4	6865;6663	protein_coding;lincRNA	0.104636	0.94(0.94-0.94)	3.55e-09	0.94(0.92-0.96)	7.85488e-09	CAD,T2DM	-	-	-	0.94(0.92-0.96)	9.55447e-09	CAD,T2DM	-	-	-	-	-	-	-	-	-	-	-	-
rs1278519	1:50897342	A/C	intergeneic	DMRTA2;RP5-850O15.4	8170;5358	protein_coding;lincRNA	0.120723	0.95(0.95-0.95)	9.14e-08	0.95(0.93-0.97)	1.92008e-07	CAD,T2DM	-	-	-	0.95(0.93-0.97)	2.30593e-07	CAD,T2DM	-	-	-	-	-	-	-	-	-	-	-	-
rs1278518	1:50897841	T/C	intergeneic	DMRTA2;RP5-850O15.4	8669;4859	protein_coding;lincRNA	0.0947647	0.94(0.94-0.94)	2.22e-09	0.94(0.92-0.96)	4.24439e-09	CAD,T2DM	-	-	-	0.94(0.92-0.96)	5.19065e-09	CAD,T2DM	-	-	-	-	-	-	-	-	-	-	-	-
rs1278516	1:50900021	G/A	intergeneic	DMRTA2;RP5-850O15.4	10849;2679	protein_coding;lincRNA	0.0947436	0.94(0.94-0.94)	2.27e-09	0.94(0.92-0.96)	4.3087e-09	CAD,T2DM	-	-	-	0.94(0.92-0.96)	5.26415e-09	CAD,T2DM	-	-	-	-	-	-	-	-	-	-	-	-
rs1278515	1:50901368	T/C	intergeneic	DMRTA2;RP5-850O15.4	12196;1332	protein_coding;lincRNA	0.150945	0.96(0.96-0.96)	3.81e-06	0.96(0.94-0.98)	1.03813e-05	CAD,T2DM	-	-	-	0.96(0.94-0.98)	1.21268e-05	CAD,T2DM	-	-	-	-	-	-	-	-	-	-	-	-
rs146738936	1:50902152	CCAAGCA/C	protein_coding;lincRNA	DMRTA2;RP5-850O15.4	12981;547	protein_coding;lincRNA	0.0947298	0.94(0.94-0.94)	2.26e-09	0.94(0.92-0.96)	4.28114e-09	CAD,T2DM	-	-	-	0.94(0.92-0.96)	5.2274e-09	CAD,T2DM	-	-	-	-	-	-	-	-	-	-	-	-
rs17106175	1:50904241	G/A	intergeneic	RP5-850O15.4;FAF1	1263;909	lincRNA;protein_coding	0.0945084	0.94(0.94-0.94)	2.09e-09	0.94(0.92-0.96)	4.00553e-09	CAD,T2DM	-	-	-	0.94(0.92-0.96)	4.89667e-09	CAD,T2DM	-	-	-	-	-	-	-	-	-	-	-	-
rs12076604	1:50906366	T/C	3utr,3downstream	FAF1	0	protein_coding	0.095119	0.94(0.94-0.94)	2.29e-09	0.94(0.92-0.96)	4.34545e-09	CAD,T2DM	-	-	-	0.94(0.92-0.96)	5.30089e-09	CAD,T2DM	-	-	-	-	-	-	-	-	-	-	-	-
rs4381241	1:50907438	T/C	intronic	FAF1	0	protein_coding	0.121227	0.95(0.95-0.95)	1.41e-07	0.95(0.93-0.97)	2.87553e-07	CAD,T2DM	-	-	-	0.95(0.93-0.97)	3.43593e-07	CAD,T2DM	-	-	-	-	-	-	-	-	-	-	-	-
rs72898910	1:50908098	C/G	intronic	FAF1	0	protein_coding	0.0958822	0.94(0.94-0.94)	1.66e-09	0.94(0.92-0.96)	3.28894e-09	CAD,T2DM	-	-	-	0.94(0.92-0.96)	4.0239e-09	CAD,T2DM	-	-	-	-	-	-	-	-	-	-	-	-
rs12072155	1:50908741	T/A	intronic	FAF1	0	protein_coding	0.0951554	0.94(0.94-0.94)	2.16e-09	0.94(0.92-0.96)	4.11577e-09	CAD,T2DM	-	-	-	0.94(0.92-0.96)	5.02528e-09	CAD,T2DM	-	-	-	-	-	-	-	-	-	-	-	-
rs17106184	1:50909985	G/A	intronic	FAF1	0	protein_coding	0.09271	0.94(0.94-0.94)	3.75e-09	0.94(0.92-0.96)	6.57789e-09	CAD,T2DM	-	-	-	0.94(0.92-0.96)	8.02943e-09	CAD,T2DM	-	-	-	-	-	-	-	-	-	-	-	-
rs113870552	1:50923454	T/C	intronic	FAF1	0	protein_coding	0.0946271	0.94(0.94-0.94)	2.29e-09	0.94(0.92-0.96)	4.3822e-09	CAD,T2DM	-	-	-	0.94(0.92-0.96)	5.34683e-09	CAD,T2DM	-	-	-	-	-	-	-	-	-	-	-	-
rs72898921	1:50928775	C/T	intronic	FAF1	0	protein_coding	0.0946181	0.94(0.94-0.94)	2.25e-09	0.94(0.92-0.96)	4.29033e-09	CAD,T2DM	-	-	-	0.94(0.92-0.96)	5.24577e-09	CAD,T2DM	-	-	-	-	-	-	-	-	-	-	-	-
rs72898921	1:50928775	C/T	non-coding intronic	RP5-850O15.3	0	antisense	0.0946181	0.94(0.94-0.94)	2.25e-09	0.94(0.92-0.96)	4.29033e-09	CAD,T2DM	-	-	-	0.94(0.92-0.96)	5.24577e-09	CAD,T2DM	-	-	-	-	-	-	-	-	-	-	-	-
rs72898923	1:50931683	C/T	intronic	FAF1	0	protein_coding	0.0945983	0.94(0.94-0.94)	2.29e-09	0.94(0.92-0.96)	4.37301e-09	CAD,T2DM	-	-	-	0.94(0.92-0.96)	5.33764e-09	CAD,T2DM	-	-	-	-	-	-	-	-	-	-	-	-
rs72898923	1:50931683	C/T	non-coding intronic	RP5-850O15.3	0	antisense	0.0945983	0.94(0.94-0.94)	2.29e-09	0.94(0.92-0.96)	4.37301e-09	CAD,T2DM	-	-	-	0.94(0.92-0.96)	5.33764e-09	CAD,T2DM	-	-	-	-	-	-	-	-	-	-	-	-
rs143013445	1:50931713	TA/T	intronic;	FAF1;	0	protein_coding;	0.0949271	0.94(0.94-0.94)	3.17e-09	0.94(0.92-0.96)	6.03585e-09	CAD,T2DM	-	-	-	0.94(0.92-0.96)	7.35878e-09	CAD,T2DM	-	-	-	-	-	-	-	-	-	-	-	-
rs373603609	1:50933198	G/A	intronic	FAF1	0	protein_coding	0.00931746	0.86(0.86-0.86)	6.63e-06	0.86(0.8-0.92)	1.23106e-05	CAD,T2DM	-	-	-	0.86(0.8-0.92)	1.43317e-05	CAD,T2DM	-	-	-	-	-	-	-	-	-	-	-	-
rs373603609	1:50933198	G/A	non-coding intronic	RP5-850O15.3	0	antisense	0.00931746	0.86(0.86-0.86)	6.63e-06	0.86(0.8-0.92)	1.23106e-05	CAD,T2DM	-	-	-	0.86(0.8-0.92)	1.43317e-05	CAD,T2DM	-	-	-	-	-	-	-	-	-	-	-	-
rs56272614	1:50933200	C/T	intronic	FAF1	0	protein_coding	0.124886	0.95(0.95-0.95)	2.2e-07	0.95(0.93-0.97)	6.31146e-07	CAD,T2DM	-	-	-	0.95(0.93-0.97)	7.52415e-07	CAD,T2DM	-	-	-	-	-	-	-	-	-	-	-	-
rs56272614	1:50933200	C/T	non-coding intronic	RP5-850O15.3	0	antisense	0.124886	0.95(0.95-0.95)	2.2e-07	0.95(0.93-0.97)	6.31146e-07	CAD,T2DM	-	-	-	0.95(0.93-0.97)	7.52415e-07	CAD,T2DM	-	-	-	-	-	-	-	-	-	-	-	-
rs4926555	1:50933830	A/G	intronic	FAF1	0	protein_coding	0.150564	0.96(0.96-0.96)	5.38e-06	0.96(0.94-0.98)	1.45154e-05	CAD,T2DM	-	-	-	0.96(0.94-0.98)	1.69959e-05	CAD,T2DM	-	-	-	-	-	-	-	-	-	-	-	-
rs4926555	1:50933830	A/G	non-coding intronic	RP5-850O15.3	0	antisense	0.150564	0.96(0.96-0.96)	5.38e-06	0.96(0.94-0.98)	1.45154e-05	CAD,T2DM	-	-	-	0.96(0.94-0.98)	1.69959e-05	CAD,T2DM	-	-	-	-	-	-	-	-	-	-	-	-
rs17106219	1:50935031	C/T	intronic	FAF1	0	protein_coding	0.095125	0.94(0.94-0.94)	1.76e-09	0.94(0.92-0.96)	3.45431e-09	CAD,T2DM	-	-	-	0.94(0.92-0.96)	4.22602e-09	CAD,T2DM	-	-	-	-	-	-	-	-	-	-	-	-
rs17106219	1:50935031	C/T	non-coding intronic	RP5-850O15.3	0	antisense	0.095125	0.94(0.94-0.94)	1.76e-09	0.94(0.92-0.96)	3.45431e-09	CAD,T2DM	-	-	-	0.94(0.92-0.96)	4.22602e-09	CAD,T2DM	-	-	-	-	-	-	-	-	-	-	-	-
rs12065210	1:50942784	C/T	intronic	FAF1	0	protein_coding	0.0950663	0.94(0.94-0.94)	1.96e-09	0.94(0.92-0.96)	3.84016e-09	CAD,T2DM	-	-	-	0.94(0.92-0.96)	4.69455e-09	CAD,T2DM	-	-	-	-	-	-	-	-	-	-	-	-
rs17106235	1:50943370	C/G	intronic	FAF1	0	protein_coding	0.0950686	0.94(0.94-0.94)	2.01e-09	0.94(0.92-0.96)	3.94122e-09	CAD,T2DM	-	-	-	0.94(0.92-0.96)	4.81398e-09	CAD,T2DM	-	-	-	-	-	-	-	-	-	-	-	-
rs1474784	1:50944634	C/G	intronic	FAF1	0	protein_coding	0.0950708	0.94(0.94-0.94)	2.04e-09	0.94(0.92-0.96)	3.98715e-09	CAD,T2DM	-	-	-	0.94(0.92-0.96)	4.87829e-09	CAD,T2DM	-	-	-	-	-	-	-	-	-	-	-	-
rs3789576	1:50945526	G/T	intronic	FAF1	0	protein_coding	0.0946465	0.94(0.94-0.94)	3.23e-09	0.94(0.92-0.96)	6.06341e-09	CAD,T2DM	-	-	-	0.94(0.92-0.96)	7.39553e-09	CAD,T2DM	-	-	-	-	-	-	-	-	-	-	-	-
rs56298082	1:50949727	C/T	intronic	FAF1	0	protein_coding	0.0951692	0.94(0.94-0.94)	2.36e-09	0.94(0.92-0.96)	4.6578e-09	CAD,T2DM	-	-	-	0.94(0.92-0.96)	5.68675e-09	CAD,T2DM	-	-	-	-	-	-	-	-	-	-	-	-
rs72898937	1:50950806	T/A	intronic	FAF1	0	protein_coding	0.120329	0.95(0.95-0.95)	1.77e-07	0.95(0.93-0.97)	3.50024e-07	CAD,T2DM	-	-	-	0.95(0.93-0.97)	4.18927e-07	CAD,T2DM	-	-	-	-	-	-	-	-	-	-	-	-
rs3789577	1:50954128	G/A	intronic	FAF1	0	protein_coding	0.094336	0.94(0.94-0.94)	2.76e-09	0.94(0.92-0.96)	5.37439e-09	CAD,T2DM	-	-	-	0.94(0.92-0.96)	6.55951e-09	CAD,T2DM	-	-	-	-	-	-	-	-	-	-	-	-
rs72898944	1:50958027	C/A	intronic	FAF1	0	protein_coding	0.0951541	0.94(0.94-0.94)	2.64e-09	0.94(0.92-0.96)	5.30089e-09	CAD,T2DM	-	-	-	0.94(0.92-0.96)	6.46764e-09	CAD,T2DM	-	-	-	-	-	-	-	-	-	-	-	-
rs72898946	1:50959262	A/C	intronic	FAF1	0	protein_coding	0.0951378	0.94(0.94-0.94)	2.77e-09	0.94(0.92-0.96)	5.55813e-09	CAD,T2DM	-	-	-	0.94(0.92-0.96)	6.78919e-09	CAD,T2DM	-	-	-	-	-	-	-	-	-	-	-	-
rs58574309	1:50960180	C/T	intronic	FAF1	0	protein_coding	0.0944304	0.94(0.94-0.94)	3.02e-09	0.94(0.92-0.96)	5.89805e-09	CAD,T2DM	-	-	-	0.94(0.92-0.96)	7.2026e-09	CAD,T2DM	-	-	-	-	-	-	-	-	-	-	-	-
rs10888690	1:50960521	T/C	intronic	FAF1	0	protein_coding	0.0966864	0.94(0.94-0.94)	4.87e-09	0.94(0.92-0.96)	1.00138e-08	CAD,T2DM	-	-	-	0.94(0.92-0.96)	1.22187e-08	CAD,T2DM	-	-	-	-	-	-	-	-	-	-	-	-
rs72898950	1:50961221	T/C	intronic	FAF1	0	protein_coding	0.0950901	0.94(0.94-0.94)	2.58e-09	0.94(0.92-0.96)	5.17228e-09	CAD,T2DM	-	-	-	0.94(0.92-0.96)	6.32065e-09	CAD,T2DM	-	-	-	-	-	-	-	-	-	-	-	-
rs72898951	1:50963518	G/C	intronic	FAF1	0	protein_coding	0.0952642	0.94(0.94-0.94)	3.01e-09	0.94(0.92-0.96)	6.11854e-09	CAD,T2DM	-	-	-	0.94(0.92-0.96)	7.46902e-09	CAD,T2DM	-	-	-	-	-	-	-	-	-	-	-	-
rs72898953	1:50963858	T/C	intronic	FAF1	0	protein_coding	0.0951235	0.94(0.94-0.94)	3.02e-09	0.94(0.92-0.96)	6.1461e-09	CAD,T2DM	-	-	-	0.94(0.92-0.96)	7.49659e-09	CAD,T2DM	-	-	-	-	-	-	-	-	-	-	-	-
rs113028610	1:50964446	C/T	intronic	FAF1	0	protein_coding	0.0946235	0.94(0.94-0.94)	3.85e-09	0.94(0.92-0.96)	7.58846e-09	CAD,T2DM	-	-	-	0.94(0.92-0.96)	9.27886e-09	CAD,T2DM	-	-	-	-	-	-	-	-	-	-	-	-
rs72898957	1:50966301	T/C	intronic	FAF1	0	protein_coding	0.0948646	0.94(0.94-0.94)	4.21e-09	0.94(0.92-0.96)	8.36935e-09	CAD,T2DM	-	-	-	0.94(0.92-0.96)	1.01976e-08	CAD,T2DM	-	-	-	-	-	-	-	-	-	-	-	-
rs72898961	1:50966976	G/A	intronic	FAF1	0	protein_coding	0.0943261	0.94(0.94-0.94)	3.42e-09	0.94(0.92-0.96)	6.78919e-09	CAD,T2DM	-	-	-	0.94(0.92-0.96)	8.27748e-09	CAD,T2DM	-	-	-	-	-	-	-	-	-	-	-	-
rs57775942	1:50967206	A/G	intronic	FAF1	0	protein_coding	0.0950629	0.94(0.94-0.94)	3.23e-09	0.94(0.92-0.96)	6.62382e-09	CAD,T2DM	-	-	-	0.94(0.92-0.96)	8.07537e-09	CAD,T2DM	-	-	-	-	-	-	-	-	-	-	-	-
rs10788928	1:50968097	T/A	intronic	FAF1	0	protein_coding	0.122333	0.95(0.95-0.95)	2.76e-07	0.95(0.94-0.97)	5.79699e-07	CAD,T2DM	-	-	-	0.95(0.94-0.97)	6.90862e-07	CAD,T2DM	-	-	-	-	-	-	-	-	-	-	-	-
rs72898966	1:50969571	A/G	intronic	FAF1	0	protein_coding	0.0950901	0.94(0.94-0.94)	3.48e-09	0.94(0.92-0.96)	7.16585e-09	CAD,T2DM	-	-	-	0.94(0.92-0.96)	8.73683e-09	CAD,T2DM	-	-	-	-	-	-	-	-	-	-	-	-
rs10493149	1:50970475	A/G	intronic	FAF1	0	protein_coding	0.0950874	0.94(0.94-0.94)	3.51e-09	0.94(0.92-0.96)	7.23935e-09	CAD,T2DM	-	-	-	0.94(0.92-0.96)	8.81951e-09	CAD,T2DM	-	-	-	-	-	-	-	-	-	-	-	-
rs72898971	1:50971408	A/G	intronic	FAF1	0	protein_coding	0.0943803	0.94(0.94-0.94)	3.81e-09	0.94(0.92-0.96)	7.60683e-09	CAD,T2DM	-	-	-	0.94(0.92-0.96)	9.27886e-09	CAD,T2DM	-	-	-	-	-	-	-	-	-	-	-	-
rs58446086	1:50971801	A/G	intronic	FAF1	0	protein_coding	0.0943796	0.94(0.94-0.94)	3.79e-09	0.94(0.92-0.96)	7.57008e-09	CAD,T2DM	-	-	-	0.94(0.92-0.96)	9.18699e-09	CAD,T2DM	-	-	-	-	-	-	-	-	-	-	-	-
rs59622625	1:50973264	C/T	intronic	FAF1	0	protein_coding	0.0941238	0.94(0.94-0.94)	4.28e-09	0.94(0.92-0.96)	8.46122e-09	CAD,T2DM	-	-	-	0.94(0.92-0.96)	1.02894e-08	CAD,T2DM	-	-	-	-	-	-	-	-	-	-	-	-
rs72898974	1:50975971	C/T	intronic	FAF1	0	protein_coding	0.0917217	0.94(0.94-0.94)	4.01e-09	0.94(0.92-0.96)	6.44927e-09	CAD,T2DM	-	-	-	0.94(0.92-0.96)	7.86407e-09	CAD,T2DM	-	-	-	-	-	-	-	-	-	-	-	-
rs113834846	1:50977678	C/G	intronic	FAF1	0	protein_coding	0.0916587	0.94(0.94-0.94)	3.61e-09	0.94(0.92-0.96)	5.76024e-09	CAD,T2DM	-	-	-	0.94(0.92-0.96)	7.02805e-09	CAD,T2DM	-	-	-	-	-	-	-	-	-	-	-	-
rs117776559	1:50979613	C/A	intronic	FAF1	0	protein_coding	0.038241	0.92(0.92-0.92)	1.25e-06	0.92(0.89-0.95)	3.56455e-06	CAD,T2DM	-	-	-	0.92(0.89-0.95)	4.20764e-06	CAD,T2DM	-	-	-	-	-	-	-	-	-	-	-	-
rs1846522	1:50981205	G/A	intronic	FAF1	0	protein_coding	0.0923533	0.94(0.94-0.94)	2.95e-09	0.94(0.92-0.96)	4.81398e-09	CAD,T2DM	-	-	-	0.94(0.92-0.96)	5.87049e-09	CAD,T2DM	-	-	-	-	-	-	-	-	-	-	-	-
rs72898980	1:50986747	A/G	intronic	FAF1	0	protein_coding	0.091652	0.94(0.94-0.94)	3.5e-09	0.94(0.92-0.96)	5.58569e-09	CAD,T2DM	-	-	-	0.94(0.92-0.96)	6.82593e-09	CAD,T2DM	-	-	-	-	-	-	-	-	-	-	-	-
rs3827731	1:50987827	A/G	intronic	FAF1	0	protein_coding	0.091643	0.94(0.94-0.94)	3.47e-09	0.94(0.92-0.96)	5.54894e-09	CAD,T2DM	-	-	-	0.94(0.92-0.96)	6.77081e-09	CAD,T2DM	-	-	-	-	-	-	-	-	-	-	-	-
rs59029934	1:50992756	C/T	intronic	FAF1	0	protein_coding	0.0916445	0.94(0.94-0.94)	3.55e-09	0.94(0.92-0.96)	5.71431e-09	CAD,T2DM	-	-	-	0.94(0.92-0.96)	6.97293e-09	CAD,T2DM	-	-	-	-	-	-	-	-	-	-	-	-
rs56985406	1:50999695	G/A	intronic	FAF1	0	protein_coding	0.0914384	0.94(0.94-0.94)	3.16e-09	0.94(0.92-0.96)	5.07122e-09	CAD,T2DM	-	-	-	0.94(0.92-0.96)	6.19203e-09	CAD,T2DM	-	-	-	-	-	-	-	-	-	-	-	-
rs57490213	1:51005792	G/A	intronic,non-coding intronic	FAF1	0	protein_coding	0.0914335	0.94(0.94-0.94)	3.09e-09	0.94(0.92-0.96)	4.95179e-09	CAD,T2DM	-	-	-	0.94(0.92-0.96)	6.04504e-09	CAD,T2DM	-	-	-	-	-	-	-	-	-	-	-	-
rs60848584	1:51010143	C/T	intronic,non-coding intronic	FAF1	0	protein_coding	0.0913831	0.94(0.94-0.94)	3.03e-09	0.94(0.92-0.96)	4.85992e-09	CAD,T2DM	-	-	-	0.94(0.92-0.96)	5.9348e-09	CAD,T2DM	-	-	-	-	-	-	-	-	-	-	-	-
rs191216716	1:51016899	C/A	intronic,non-coding intronic	FAF1	0	protein_coding	0.0094378	0.86(0.86-0.86)	5.46e-06	0.86(0.8-0.92)	1.03813e-05	CAD,T2DM	-	-	-	0.86(0.8-0.92)	1.22187e-05	CAD,T2DM	-	-	-	-	-	-	-	-	-	-	-	-
rs3789581	1:51019450	T/C	intronic,non-coding intronic	FAF1	0	protein_coding	0.0912842	0.94(0.94-0.94)	2.99e-09	0.94(0.92-0.96)	4.76805e-09	CAD,T2DM	-	-	-	0.94(0.92-0.96)	5.82455e-09	CAD,T2DM	-	-	-	-	-	-	-	-	-	-	-	-
rs147696085	1:51021867	G/A	intronic,non-coding intronic	FAF1	0	protein_coding	0.0912307	0.94(0.94-0.94)	2.97e-09	0.94(0.92-0.96)	4.74967e-09	CAD,T2DM	-	-	-	0.94(0.92-0.96)	5.79699e-09	CAD,T2DM	-	-	-	-	-	-	-	-	-	-	-	-
rs115072809	1:51023860	C/T	intronic,non-coding intronic	FAF1	0	protein_coding	0.091208	0.94(0.94-0.94)	2.97e-09	0.94(0.92-0.96)	4.7313e-09	CAD,T2DM	-	-	-	0.94(0.92-0.96)	5.77862e-09	CAD,T2DM	-	-	-	-	-	-	-	-	-	-	-	-
rs3789582	1:51027391	G/A	intronic,non-coding intronic	FAF1	0	protein_coding	0.092074	0.94(0.94-0.94)	2.68e-09	0.94(0.92-0.96)	4.25358e-09	CAD,T2DM	-	-	-	0.94(0.92-0.96)	5.19065e-09	CAD,T2DM	-	-	-	-	-	-	-	-	-	-	-	-
rs143778922	1:51037660	G/GT	non-coding intronic;intronic;	FAF1;	0	protein_coding;	0.0910583	0.94(0.94-0.94)	2.95e-09	0.94(0.92-0.96)	4.67618e-09	CAD,T2DM	-	-	-	0.94(0.92-0.96)	5.71431e-09	CAD,T2DM	-	-	-	-	-	-	-	-	-	-	-	-
rs72900903	1:51053585	A/G	intronic,non-coding intronic	FAF1	0	protein_coding	0.0928196	0.94(0.94-0.94)	2.3e-09	0.94(0.92-0.96)	3.68398e-09	CAD,T2DM	-	-	-	0.94(0.92-0.96)	4.50163e-09	CAD,T2DM	-	-	-	-	-	-	-	-	-	-	-	-
rs146520575	1:51059589	T/G	intronic,non-coding intronic	FAF1	0	protein_coding	0.00933781	0.86(0.86-0.86)	4.9e-06	0.86(0.8-0.92)	9.4626e-06	CAD,T2DM	-	-	-	0.86(0.8-0.92)	1.11163e-05	CAD,T2DM	-	-	-	-	-	-	-	-	-	-	-	-
rs149716056	1:51060172	T/A	intronic,non-coding intronic	FAF1	0	protein_coding	0.00933667	0.86(0.86-0.86)	4.89e-06	0.86(0.8-0.92)	9.4626e-06	CAD,T2DM	-	-	-	0.86(0.8-0.92)	1.10244e-05	CAD,T2DM	-	-	-	-	-	-	-	-	-	-	-	-
rs57400675	1:51068657	C/T	non-coding intronic,intronic	FAF1	0	protein_coding	0.0913364	0.94(0.94-0.94)	3.83e-09	0.94(0.92-0.96)	6.27472e-09	CAD,T2DM	-	-	-	0.94(0.92-0.96)	7.65276e-09	CAD,T2DM	-	-	-	-	-	-	-	-	-	-	-	-
rs79952613	1:51069205	G/A	intronic,non-coding intronic	FAF1	0	protein_coding	0.00934343	0.86(0.86-0.86)	4.83e-06	0.86(0.8-0.92)	9.37073e-06	CAD,T2DM	-	-	-	0.86(0.8-0.92)	1.09325e-05	CAD,T2DM	-	-	-	-	-	-	-	-	-	-	-	-
rs112516611	1:51072297	G/A	non-coding intronic,intronic	FAF1	0	protein_coding	0.0920977	0.94(0.94-0.94)	2.48e-09	0.94(0.92-0.96)	4.05146e-09	CAD,T2DM	-	-	-	0.94(0.92-0.96)	4.95179e-09	CAD,T2DM	-	-	-	-	-	-	-	-	-	-	-	-
rs111901479	1:51072387	G/A	intronic,non-coding intronic	FAF1	0	protein_coding	0.0913438	0.94(0.94-0.94)	3.6e-09	0.94(0.92-0.96)	5.82455e-09	CAD,T2DM	-	-	-	0.94(0.92-0.96)	7.10154e-09	CAD,T2DM	-	-	-	-	-	-	-	-	-	-	-	-
rs10888700	1:51086337	T/C	intronic	FAF1	0	protein_coding	0.120349	0.95(0.95-0.95)	6.85e-07	0.95(0.94-0.97)	1.2678e-06	CAD,T2DM	-	-	-	0.95(0.94-0.97)	1.50667e-06	CAD,T2DM	-	-	-	-	-	-	-	-	-	-	-	-
rs72900922	1:51095195	G/A	intronic	FAF1	0	protein_coding	0.0911832	0.94(0.94-0.94)	3.51e-09	0.94(0.92-0.96)	5.76024e-09	CAD,T2DM	-	-	-	0.94(0.92-0.96)	7.02805e-09	CAD,T2DM	-	-	-	-	-	-	-	-	-	-	-	-
rs72900926	1:51101616	C/G	intronic	FAF1	0	protein_coding	0.0913305	0.94(0.94-0.94)	3.58e-09	0.94(0.92-0.96)	5.76943e-09	CAD,T2DM	-	-	-	0.94(0.92-0.96)	7.03724e-09	CAD,T2DM	-	-	-	-	-	-	-	-	-	-	-	-
rs72900928	1:51103180	T/G	intronic	FAF1	0	protein_coding	0.0916743	0.94(0.94-0.94)	3.18e-09	0.94(0.92-0.96)	5.16309e-09	CAD,T2DM	-	-	-	0.94(0.92-0.96)	6.30228e-09	CAD,T2DM	-	-	-	-	-	-	-	-	-	-	-	-
rs72900932	1:51107959	T/C	intronic	FAF1	0	protein_coding	0.0913058	0.94(0.94-0.94)	3.2e-09	0.94(0.92-0.96)	5.11715e-09	CAD,T2DM	-	-	-	0.94(0.92-0.96)	6.24715e-09	CAD,T2DM	-	-	-	-	-	-	-	-	-	-	-	-
rs112045565	1:51116118	C/G	intronic	FAF1	0	protein_coding	0.0911607	0.94(0.94-0.94)	2.91e-09	0.94(0.92-0.96)	4.5935e-09	CAD,T2DM	-	-	-	0.94(0.92-0.96)	5.61325e-09	CAD,T2DM	-	-	-	-	-	-	-	-	-	-	-	-
rs72900938	1:51118527	T/C	intronic	FAF1	0	protein_coding	0.0912204	0.94(0.94-0.94)	3.2e-09	0.94(0.92-0.96)	5.09878e-09	CAD,T2DM	-	-	-	0.94(0.92-0.96)	6.22878e-09	CAD,T2DM	-	-	-	-	-	-	-	-	-	-	-	-
rs76852824	1:51121526	T/C	intronic	FAF1	0	protein_coding	0.0912177	0.94(0.94-0.94)	3.14e-09	0.94(0.92-0.96)	5.00691e-09	CAD,T2DM	-	-	-	0.94(0.92-0.96)	6.10935e-09	CAD,T2DM	-	-	-	-	-	-	-	-	-	-	-	-
rs72900940	1:51124579	C/T	intronic	FAF1	0	protein_coding	0.0911634	0.94(0.94-0.94)	2.8e-09	0.94(0.92-0.96)	4.41894e-09	CAD,T2DM	-	-	-	0.94(0.92-0.96)	5.39276e-09	CAD,T2DM	-	-	-	-	-	-	-	-	-	-	-	-
rs112108602	1:51149820	A/AG	intronic;	FAF1;	0	protein_coding;	0.091736	0.94(0.94-0.94)	1.37e-09	0.94(0.92-0.96)	2.1222e-09	CAD,T2DM	-	-	-	0.94(0.92-0.96)	2.59992e-09	CAD,T2DM	-	-	-	-	-	-	-	-	-	-	-	-
rs12063007	1:51166302	G/T	intronic	FAF1	0	protein_coding	0.0916141	0.94(0.94-0.94)	1.22e-09	0.94(0.92-0.96)	1.88333e-09	CAD,T2DM	-	-	-	0.94(0.92-0.96)	2.30593e-09	CAD,T2DM	-	-	-	-	-	-	-	-	-	-	-	-
rs12086130	1:51173603	C/T	intronic,5upstream,non-coding intronic	FAF1	0	protein_coding	0.0915151	0.94(0.94-0.94)	1.15e-09	0.94(0.92-0.96)	1.78228e-09	CAD,T2DM	-	-	-	0.94(0.92-0.96)	2.1865e-09	CAD,T2DM	-	-	-	-	-	-	-	-	-	-	-	-
rs141135568	1:51177994	T/C	non-coding intronic,intronic	FAF1	0	protein_coding	0.0387167	0.92(0.92-0.92)	4.85e-07	0.92(0.89-0.95)	1.3413e-06	CAD,T2DM	-	-	-	0.92(0.89-0.95)	1.59854e-06	CAD,T2DM	-	-	-	-	-	-	-	-	-	-	-	-
rs115100714	1:51179515	G/A	intronic,non-coding intronic	FAF1	0	protein_coding	0.0970904	0.94(0.94-0.94)	4.27e-09	0.94(0.92-0.96)	7.26691e-09	CAD,T2DM	-	-	-	0.94(0.92-0.96)	8.85626e-09	CAD,T2DM	-	-	-	-	-	-	-	-	-	-	-	-
rs59318346	1:51190932	C/A	intronic,non-coding intronic	FAF1	0	protein_coding	0.0916646	0.94(0.94-0.94)	1.14e-09	0.94(0.92-0.96)	1.74553e-09	CAD,T2DM	-	-	-	0.94(0.92-0.96)	2.14057e-09	CAD,T2DM	-	-	-	-	-	-	-	-	-	-	-	-
rs11205766	1:51191935	T/A	intronic,non-coding intronic	FAF1	0	protein_coding	0.0917876	0.94(0.94-0.94)	1.17e-09	0.94(0.92-0.96)	1.8374e-09	CAD,T2DM	-	-	-	0.94(0.92-0.96)	2.25081e-09	CAD,T2DM	-	-	-	-	-	-	-	-	-	-	-	-
rs12090545	1:51193984	A/G	intronic,non-coding intronic	FAF1	0	protein_coding	0.091746	0.94(0.94-0.94)	1.25e-09	0.94(0.92-0.96)	1.92927e-09	CAD,T2DM	-	-	-	0.94(0.92-0.96)	2.36106e-09	CAD,T2DM	-	-	-	-	-	-	-	-	-	-	-	-
rs79950897	1:51193996	T/C	intronic,non-coding intronic	FAF1	0	protein_coding	0.00944382	0.86(0.86-0.86)	6.87e-06	0.86(0.8-0.92)	1.43317e-05	CAD,T2DM	-	-	-	0.86(0.8-0.92)	1.67203e-05	CAD,T2DM	-	-	-	-	-	-	-	-	-	-	-	-
rs72902708	1:51213677	C/T	intronic,non-coding intronic	FAF1	0	protein_coding	0.0917504	0.94(0.94-0.94)	1.12e-09	0.94(0.92-0.96)	1.70878e-09	CAD,T2DM	-	-	-	0.94(0.92-0.96)	2.09463e-09	CAD,T2DM	-	-	-	-	-	-	-	-	-	-	-	-
rs113730976	1:51217085	T/C	intronic,non-coding intronic	FAF1	0	protein_coding	0.09181	0.94(0.94-0.94)	1.23e-09	0.94(0.92-0.96)	1.88333e-09	CAD,T2DM	-	-	-	0.94(0.92-0.96)	2.30593e-09	CAD,T2DM	-	-	-	-	-	-	-	-	-	-	-	-
rs138704662	1:51225273	G/A	intronic,non-coding intronic	FAF1	0	protein_coding	0.104417	0.95(0.95-0.95)	1.62e-07	0.95(0.93-0.97)	4.08821e-07	CAD,T2DM	-	-	-	0.95(0.93-0.97)	4.89667e-07	CAD,T2DM	-	-	-	-	-	-	-	-	-	-	-	-
rs10888707	1:51226608	G/A	intronic,non-coding intronic	FAF1	0	protein_coding	0.115458	0.95(0.95-0.95)	8.24e-07	0.95(0.94-0.97)	1.40561e-06	CAD,T2DM	-	-	-	0.95(0.94-0.97)	1.67203e-06	CAD,T2DM	-	-	-	-	-	-	-	-	-	-	-	-
rs12097606	1:51227064	G/T	intronic,non-coding intronic	FAF1	0	protein_coding	0.0918435	0.94(0.94-0.94)	1.12e-09	0.94(0.92-0.96)	1.69959e-09	CAD,T2DM	-	-	-	0.94(0.92-0.96)	2.08545e-09	CAD,T2DM	-	-	-	-	-	-	-	-	-	-	-	-
rs12089747	1:51246155	C/T	intronic,non-coding intronic	FAF1	0	protein_coding	0.0921314	0.94(0.94-0.94)	1.22e-09	0.94(0.92-0.96)	1.87415e-09	CAD,T2DM	-	-	-	0.94(0.92-0.96)	2.29675e-09	CAD,T2DM	-	-	-	-	-	-	-	-	-	-	-	-
rs12089747	1:51246155	C/T	non-coding	PHBP12	0	pseudogene	0.0921314	0.94(0.94-0.94)	1.22e-09	0.94(0.92-0.96)	1.87415e-09	CAD,T2DM	-	-	-	0.94(0.92-0.96)	2.29675e-09	CAD,T2DM	-	-	-	-	-	-	-	-	-	-	-	-
rs12074850	1:51248316	A/G	intronic,non-coding intronic	FAF1	0	protein_coding	0.0921718	0.94(0.94-0.94)	1.22e-09	0.94(0.92-0.96)	1.88333e-09	CAD,T2DM	-	-	-	0.94(0.92-0.96)	2.30593e-09	CAD,T2DM	-	-	-	-	-	-	-	-	-	-	-	-
rs12075991	1:51252618	T/C	intronic,non-coding intronic	FAF1	0	protein_coding	0.0921315	0.94(0.94-0.94)	1.21e-09	0.94(0.92-0.96)	1.86496e-09	CAD,T2DM	-	-	-	0.94(0.92-0.96)	2.28756e-09	CAD,T2DM	-	-	-	-	-	-	-	-	-	-	-	-
rs113086742	1:51255412	C/CTTCAAT	non-coding intronic;intronic;	FAF1;	0	protein_coding;	0.0922781	0.94(0.94-0.94)	1.2e-09	0.94(0.92-0.96)	1.85577e-09	CAD,T2DM	-	-	-	0.94(0.92-0.96)	2.26919e-09	CAD,T2DM	-	-	-	-	-	-	-	-	-	-	-	-
rs56837046	1:51262216	T/C	intronic,non-coding intronic	FAF1	0	protein_coding	0.0387436	0.92(0.92-0.92)	6.2e-07	0.92(0.89-0.95)	1.69959e-06	CAD,T2DM	-	-	-	0.92(0.89-0.95)	2.01195e-06	CAD,T2DM	-	-	-	-	-	-	-	-	-	-	-	-
rs58795848	1:51283510	A/G	intronic,non-coding intronic	FAF1	0	protein_coding	0.0912763	0.94(0.94-0.94)	1.82e-09	0.94(0.92-0.96)	2.65504e-09	CAD,T2DM	-	-	-	0.94(0.92-0.96)	3.2522e-09	CAD,T2DM	-	-	-	-	-	-	-	-	-	-	-	-
rs11205777	1:51286954	T/A	intronic,non-coding intronic	FAF1	0	protein_coding	0.0924839	0.94(0.94-0.94)	1.07e-09	0.94(0.92-0.96)	1.63528e-09	CAD,T2DM	-	-	-	0.94(0.92-0.96)	2.00276e-09	CAD,T2DM	-	-	-	-	-	-	-	-	-	-	-	-
rs183375971	1:51294339	G/C	intronic,non-coding intronic	FAF1	0	protein_coding	0.00942022	0.86(0.86-0.86)	5.47e-06	0.86(0.8-0.92)	1.12081e-05	CAD,T2DM	-	-	-	0.86(0.8-0.92)	1.31374e-05	CAD,T2DM	-	-	-	-	-	-	-	-	-	-	-	-
rs12062764	1:51296907	G/A	intronic,non-coding intronic	FAF1	0	protein_coding	0.0924231	0.94(0.94-0.94)	1.05e-09	0.94(0.92-0.96)	1.60772e-09	CAD,T2DM	-	-	-	0.94(0.92-0.96)	1.9752e-09	CAD,T2DM	-	-	-	-	-	-	-	-	-	-	-	-
rs2105211	1:51299810	G/C	intronic,non-coding intronic	FAF1	0	protein_coding	0.0924272	0.94(0.94-0.94)	1.05e-09	0.94(0.92-0.96)	1.59854e-09	CAD,T2DM	-	-	-	0.94(0.92-0.96)	1.95683e-09	CAD,T2DM	-	-	-	-	-	-	-	-	-	-	-	-
rs117211656	1:51310038	G/A	intronic,non-coding intronic	FAF1	0	protein_coding	0.0390589	0.92(0.92-0.92)	4.1e-07	0.92(0.89-0.95)	1.12081e-06	CAD,T2DM	-	-	-	0.92(0.89-0.95)	1.33211e-06	CAD,T2DM	-	-	-	-	-	-	-	-	-	-	-	-
rs117209433	1:51334219	T/C	intronic,non-coding intronic	FAF1	0	protein_coding	0.0390274	0.92(0.92-0.92)	4.01e-07	0.92(0.89-0.95)	1.09325e-06	CAD,T2DM	-	-	-	0.92(0.89-0.95)	1.30455e-06	CAD,T2DM	-	-	-	-	-	-	-	-	-	-	-	-
rs185721464	1:51337630	G/A	intronic,non-coding intronic	FAF1	0	protein_coding	0.0390136	0.92(0.92-0.92)	3.99e-07	0.92(0.89-0.95)	1.09325e-06	CAD,T2DM	-	-	-	0.92(0.89-0.95)	1.29537e-06	CAD,T2DM	-	-	-	-	-	-	-	-	-	-	-	-
rs59128535	1:51340401	T/A	intronic,non-coding intronic	FAF1	0	protein_coding	0.0919886	0.94(0.94-0.94)	9.52e-10	0.94(0.92-0.96)	1.44236e-09	CAD,T2DM	-	-	-	0.94(0.92-0.96)	1.7639e-09	CAD,T2DM	-	-	-	-	-	-	-	-	-	-	-	-
rs183380537	1:51341267	G/A	intronic,non-coding intronic	FAF1	0	protein_coding	0.00944071	0.86(0.86-0.86)	5.74e-06	0.86(0.8-0.92)	1.18512e-05	CAD,T2DM	-	-	-	0.86(0.8-0.92)	1.38724e-05	CAD,T2DM	-	-	-	-	-	-	-	-	-	-	-	-
rs58791125	1:51342856	G/A	non-coding intronic,intronic	FAF1	0	protein_coding	0.091906	0.94(0.94-0.94)	9.6e-10	0.94(0.92-0.96)	1.45154e-09	CAD,T2DM	-	-	-	0.94(0.92-0.96)	1.77309e-09	CAD,T2DM	-	-	-	-	-	-	-	-	-	-	-	-
rs12088617	1:51347213	T/G	intronic,non-coding intronic	FAF1	0	protein_coding	0.0918315	0.94(0.94-0.94)	9.58e-10	0.94(0.92-0.96)	1.44236e-09	CAD,T2DM	-	-	-	0.94(0.92-0.96)	1.77309e-09	CAD,T2DM	-	-	-	-	-	-	-	-	-	-	-	-
rs12068606	1:51351281	C/T	non-coding intronic,intronic	FAF1	0	protein_coding	0.0918361	0.94(0.94-0.94)	9.46e-10	0.94(0.92-0.96)	1.42398e-09	CAD,T2DM	-	-	-	0.94(0.92-0.96)	1.74553e-09	CAD,T2DM	-	-	-	-	-	-	-	-	-	-	-	-
rs527348045	1:51352990	C/T	intronic,non-coding intronic	FAF1	0	protein_coding	0.00987468	0.86(0.86-0.86)	5.12e-06	0.86(0.81-0.92)	1.17593e-05	CAD,T2DM	-	-	-	0.86(0.81-0.92)	1.36886e-05	CAD,T2DM	-	-	-	-	-	-	-	-	-	-	-	-
rs9701805	1:51356810	G/C	non-coding intronic,intronic	FAF1	0	protein_coding	0.0919344	0.94(0.94-0.94)	8.07e-10	0.94(0.92-0.96)	1.2035e-09	CAD,T2DM	-	-	-	0.94(0.92-0.96)	1.47911e-09	CAD,T2DM	-	-	-	-	-	-	-	-	-	-	-	-
rs12076849	1:51362441	C/T	non-coding intronic,intronic	FAF1	0	protein_coding	0.0918592	0.94(0.94-0.94)	9.05e-10	0.94(0.92-0.96)	1.35967e-09	CAD,T2DM	-	-	-	0.94(0.92-0.96)	1.67203e-09	CAD,T2DM	-	-	-	-	-	-	-	-	-	-	-	-
rs77635966	1:51362732	T/A	intronic,non-coding intronic	FAF1	0	protein_coding	0.0392117	0.92(0.92-0.92)	3.77e-07	0.92(0.89-0.95)	1.03813e-06	CAD,T2DM	-	-	-	0.92(0.89-0.95)	1.23106e-06	CAD,T2DM	-	-	-	-	-	-	-	-	-	-	-	-
rs72904745	1:51363273	C/G	intronic,non-coding intronic	FAF1	0	protein_coding	0.090929	0.94(0.94-0.94)	8.52e-10	0.94(0.92-0.96)	1.31374e-09	CAD,T2DM	-	-	-	0.94(0.92-0.96)	1.60772e-09	CAD,T2DM	-	-	-	-	-	-	-	-	-	-	-	-
rs72904749	1:51367420	C/T	non-coding intronic,intronic	FAF1	0	protein_coding	0.091842	0.94(0.94-0.94)	9.04e-10	0.94(0.92-0.96)	1.35967e-09	CAD,T2DM	-	-	-	0.94(0.92-0.96)	1.67203e-09	CAD,T2DM	-	-	-	-	-	-	-	-	-	-	-	-
rs1573012	1:51369991	T/C	intronic,non-coding intronic	FAF1	0	protein_coding	0.0896614	0.94(0.94-0.94)	1.1e-09	0.94(0.92-0.96)	1.85577e-09	CAD,T2DM	-	-	-	0.94(0.92-0.96)	2.26919e-09	CAD,T2DM	-	-	-	-	-	-	-	-	-	-	-	-
rs10399644	1:51370926	C/T	non-coding intronic,intronic	FAF1	0	protein_coding	0.0897503	0.94(0.94-0.94)	1.16e-09	0.94(0.92-0.96)	1.94764e-09	CAD,T2DM	-	-	-	0.94(0.92-0.96)	2.38862e-09	CAD,T2DM	-	-	-	-	-	-	-	-	-	-	-	-
rs149007343	1:51371551	T/A	non-coding intronic,intronic	FAF1	0	protein_coding	0.0896753	0.94(0.94-0.94)	1.11e-09	0.94(0.92-0.96)	1.88333e-09	CAD,T2DM	-	-	-	0.94(0.92-0.96)	2.30593e-09	CAD,T2DM	-	-	-	-	-	-	-	-	-	-	-	-
rs12073279	1:51372094	A/G	intronic,non-coding intronic	FAF1	0	protein_coding	0.0900329	0.94(0.94-0.94)	1.15e-09	0.94(0.92-0.96)	1.92927e-09	CAD,T2DM	-	-	-	0.94(0.92-0.96)	2.37024e-09	CAD,T2DM	-	-	-	-	-	-	-	-	-	-	-	-
rs59542416	1:51372251	T/C	intronic,non-coding intronic	FAF1	0	protein_coding	0.0899435	0.94(0.94-0.94)	1.1e-09	0.94(0.92-0.96)	1.85577e-09	CAD,T2DM	-	-	-	0.94(0.92-0.96)	2.27837e-09	CAD,T2DM	-	-	-	-	-	-	-	-	-	-	-	-
rs140087721	1:51374139	T/C	intronic,non-coding intronic	FAF1	0	protein_coding	0.0896585	0.94(0.94-0.94)	1.11e-09	0.94(0.92-0.96)	1.87415e-09	CAD,T2DM	-	-	-	0.94(0.92-0.96)	2.30593e-09	CAD,T2DM	-	-	-	-	-	-	-	-	-	-	-	-
rs58813795	1:51374242	C/T	non-coding intronic,intronic	FAF1	0	protein_coding	0.0897986	0.94(0.94-0.94)	1.18e-09	0.94(0.92-0.96)	1.96602e-09	CAD,T2DM	-	-	-	0.94(0.92-0.96)	2.41618e-09	CAD,T2DM	-	-	-	-	-	-	-	-	-	-	-	-
rs60244988	1:51374608	T/G	intronic,non-coding intronic	FAF1	0	protein_coding	0.0897331	0.94(0.94-0.94)	1.16e-09	0.94(0.92-0.96)	1.94764e-09	CAD,T2DM	-	-	-	0.94(0.92-0.96)	2.37943e-09	CAD,T2DM	-	-	-	-	-	-	-	-	-	-	-	-
rs140468540	1:51374764	T/C	intronic,non-coding intronic	FAF1	0	protein_coding	0.0896563	0.94(0.94-0.94)	1.11e-09	0.94(0.92-0.96)	1.88333e-09	CAD,T2DM	-	-	-	0.94(0.92-0.96)	2.30593e-09	CAD,T2DM	-	-	-	-	-	-	-	-	-	-	-	-
rs12089041	1:51381594	C/T	non-coding intronic,intronic	FAF1	0	protein_coding	0.0904595	0.94(0.94-0.94)	1.02e-09	0.94(0.92-0.96)	1.73634e-09	CAD,T2DM	-	-	-	0.94(0.92-0.96)	2.13138e-09	CAD,T2DM	-	-	-	-	-	-	-	-	-	-	-	-
rs12074982	1:51387415	T/C	intronic,non-coding intronic	FAF1	0	protein_coding	0.0896897	0.94(0.94-0.94)	1.15e-09	0.94(0.92-0.96)	1.94764e-09	CAD,T2DM	-	-	-	0.94(0.92-0.96)	2.38862e-09	CAD,T2DM	-	-	-	-	-	-	-	-	-	-	-	-
rs12071359	1:51388895	G/A	intronic,non-coding intronic	FAF1	0	protein_coding	0.0906909	0.94(0.94-0.94)	1.02e-09	0.94(0.92-0.96)	1.74553e-09	CAD,T2DM	-	-	-	0.94(0.92-0.96)	2.14057e-09	CAD,T2DM	-	-	-	-	-	-	-	-	-	-	-	-
rs12085666	1:51391569	A/G	intronic,non-coding intronic	FAF1	0	protein_coding	0.0919564	0.93(0.93-0.93)	1.18e-10	0.93(0.91-0.95)	1.85577e-10	CAD,T2DM	-	-	-	0.93(0.91-0.95)	2.29675e-10	CAD,T2DM	-	-	-	-	-	-	-	-	-	-	-	-
rs12095997	1:51391845	C/T	non-coding intronic,intronic	FAF1	0	protein_coding	0.0886754	0.94(0.94-0.94)	9.35e-10	0.94(0.92-0.96)	1.06569e-09	CAD,T2DM	-	-	-	0.94(0.92-0.96)	1.30455e-09	CAD,T2DM	-	-	-	-	-	-	-	-	-	-	-	-
rs59097691	1:51394098	C/T	non-coding intronic,intronic	FAF1	0	protein_coding	0.0918004	0.94(0.94-0.94)	9.11e-10	0.94(0.92-0.96)	1.38724e-09	CAD,T2DM	-	-	-	0.94(0.92-0.96)	1.70878e-09	CAD,T2DM	-	-	-	-	-	-	-	-	-	-	-	-
rs61115731	1:51398101	G/C	non-coding intronic,intronic	FAF1	0	protein_coding	0.0917625	0.94(0.94-0.94)	9.17e-10	0.94(0.92-0.96)	1.39642e-09	CAD,T2DM	-	-	-	0.94(0.92-0.96)	1.71797e-09	CAD,T2DM	-	-	-	-	-	-	-	-	-	-	-	-
rs60048959	1:51403897	C/T	non-coding intronic,intronic	FAF1	0	protein_coding	0.0912678	0.94(0.94-0.94)	1.49e-09	0.94(0.92-0.96)	2.38862e-09	CAD,T2DM	-	-	-	0.94(0.92-0.96)	2.93065e-09	CAD,T2DM	-	-	-	-	-	-	-	-	-	-	-	-
rs60290409	1:51404041	C/A	non-coding intronic,intronic	FAF1	0	protein_coding	0.0913333	0.94(0.94-0.94)	1.57e-09	0.94(0.92-0.96)	2.49886e-09	CAD,T2DM	-	-	-	0.94(0.92-0.96)	3.05927e-09	CAD,T2DM	-	-	-	-	-	-	-	-	-	-	-	-
rs59600829	1:51405667	C/T	non-coding intronic,intronic	FAF1	0	protein_coding	0.0910095	0.94(0.94-0.94)	9.48e-10	0.94(0.92-0.96)	1.45154e-09	CAD,T2DM	-	-	-	0.94(0.92-0.96)	1.78228e-09	CAD,T2DM	-	-	-	-	-	-	-	-	-	-	-	-
rs58762442	1:51410657	CTAA/C	non-coding intronic;intronic;	FAF1;	0	protein_coding;	0.0917345	0.94(0.94-0.94)	8.43e-10	0.94(0.92-0.96)	1.29537e-09	CAD,T2DM	-	-	-	0.94(0.92-0.96)	1.58935e-09	CAD,T2DM	-	-	-	-	-	-	-	-	-	-	-	-
rs72904788	1:51415247	T/G	intronic,non-coding intronic	FAF1	0	protein_coding	0.0909761	0.94(0.94-0.94)	8.52e-10	0.94(0.92-0.96)	1.31374e-09	CAD,T2DM	-	-	-	0.94(0.92-0.96)	1.60772e-09	CAD,T2DM	-	-	-	-	-	-	-	-	-	-	-	-
rs12075888	1:51416823	C/T	non-coding intronic,intronic	FAF1	0	protein_coding	0.0910352	0.94(0.94-0.94)	8.65e-10	0.94(0.92-0.96)	1.32293e-09	CAD,T2DM	-	-	-	0.94(0.92-0.96)	1.6261e-09	CAD,T2DM	-	-	-	-	-	-	-	-	-	-	-	-
rs184773571	1:51418616	G/T	intronic,non-coding intronic	FAF1	0	protein_coding	0.0910237	0.94(0.94-0.94)	8.37e-10	0.94(0.92-0.96)	1.28618e-09	CAD,T2DM	-	-	-	0.94(0.92-0.96)	1.58016e-09	CAD,T2DM	-	-	-	-	-	-	-	-	-	-	-	-
rs191148557	1:51418854	T/C	non-coding intronic,intronic	FAF1	0	protein_coding	0.0909588	0.94(0.94-0.94)	8.1e-10	0.94(0.92-0.96)	1.24943e-09	CAD,T2DM	-	-	-	0.94(0.92-0.96)	1.53423e-09	CAD,T2DM	-	-	-	-	-	-	-	-	-	-	-	-
rs143446041	1:51419038	G/C	intronic,non-coding intronic	FAF1	0	protein_coding	0.0909606	0.94(0.94-0.94)	8.11e-10	0.94(0.92-0.96)	1.24943e-09	CAD,T2DM	-	-	-	0.94(0.92-0.96)	1.53423e-09	CAD,T2DM	-	-	-	-	-	-	-	-	-	-	-	-
rs141780344	1:51419336	A/G	intronic,non-coding intronic	FAF1	0	protein_coding	0.0909586	0.94(0.94-0.94)	8.07e-10	0.94(0.92-0.96)	1.24943e-09	CAD,T2DM	-	-	-	0.94(0.92-0.96)	1.52504e-09	CAD,T2DM	-	-	-	-	-	-	-	-	-	-	-	-
rs113836734	1:51419841	A/G	intronic,non-coding intronic	FAF1	0	protein_coding	0.0917746	0.94(0.94-0.94)	7.45e-10	0.94(0.92-0.96)	1.14837e-09	CAD,T2DM	-	-	-	0.94(0.92-0.96)	1.4148e-09	CAD,T2DM	-	-	-	-	-	-	-	-	-	-	-	-
rs77603669	1:51423779	G/T	non-coding intronic,intronic	FAF1	0	protein_coding	0.0909446	0.94(0.94-0.94)	7.73e-10	0.94(0.92-0.96)	1.19431e-09	CAD,T2DM	-	-	-	0.94(0.92-0.96)	1.46992e-09	CAD,T2DM	-	-	-	-	-	-	-	-	-	-	-	-
rs3176447	1:51433687	T/A	5upstream,5utr	CDKN2C	0	protein_coding	0.13968	0.96(0.96-0.96)	8.45e-06	0.96(0.94-0.98)	2.49886e-05	CAD,T2DM	-	-	-	0.96(0.94-0.98)	2.90309e-05	CAD,T2DM	-	-	-	-	-	-	-	-	-	-	-	-
rs111775483	1:51435015	CG/C	5upstream;5utr;	CDKN2C;	0	protein_coding;	0.0918367	0.94(0.94-0.94)	7.15e-10	0.94(0.92-0.96)	1.09325e-09	CAD,T2DM	-	-	-	0.94(0.92-0.96)	1.3413e-09	CAD,T2DM	-	-	-	-	-	-	-	-	-	-	-	-
rs3176466	1:51438365	C/T	intronic	CDKN2C	0	protein_coding	0.0918247	0.94(0.94-0.94)	6.82e-10	0.94(0.92-0.96)	1.04732e-09	CAD,T2DM	-	-	-	0.94(0.92-0.96)	1.28618e-09	CAD,T2DM	-	-	-	-	-	-	-	-	-	-	-	-
rs3176468	1:51438881	T/C	intronic	CDKN2C	0	protein_coding	0.0911342	0.94(0.94-0.94)	7.72e-10	0.94(0.92-0.96)	1.17593e-09	CAD,T2DM	-	-	-	0.94(0.92-0.96)	1.45154e-09	CAD,T2DM	-	-	-	-	-	-	-	-	-	-	-	-
rs12855	1:51440093	C/T	3utr	CDKN2C	0	protein_coding	0.0918103	0.94(0.94-0.94)	6.62e-10	0.94(0.92-0.96)	1.01976e-09	CAD,T2DM	-	-	-	0.94(0.92-0.96)	1.24943e-09	CAD,T2DM	-	-	-	-	-	-	-	-	-	-	-	-
rs72904801	1:51442137	A/G	intergeneic	CDKN2C;MIR4421	1832;83372	protein_coding;miRNA	0.101576	0.94(0.94-0.94)	2.01e-09	0.94(0.92-0.96)	3.59211e-09	CAD,T2DM	-	-	-	0.94(0.92-0.96)	4.39138e-09	CAD,T2DM	-	-	-	-	-	-	-	-	-	-	-	-
rs116475050	1:51443389	G/C	intergeneic	CDKN2C;MIR4421	3084;82120	protein_coding;miRNA	0.0907151	0.94(0.94-0.94)	8.2e-10	0.94(0.92-0.96)	1.31374e-09	CAD,T2DM	-	-	-	0.94(0.92-0.96)	1.60772e-09	CAD,T2DM	-	-	-	-	-	-	-	-	-	-	-	-
rs72906804	1:51450144	A/G	intergeneic	CDKN2C;MIR4421	9839;75365	protein_coding;miRNA	0.0909929	0.94(0.94-0.94)	9.28e-10	0.94(0.92-0.96)	1.44236e-09	CAD,T2DM	-	-	-	0.94(0.92-0.96)	1.7639e-09	CAD,T2DM	-	-	-	-	-	-	-	-	-	-	-	-
rs72906805	1:51450445	G/A	intergeneic	CDKN2C;MIR4421	10140;75064	protein_coding;miRNA	0.091139	0.94(0.94-0.94)	9.66e-10	0.94(0.92-0.96)	1.49748e-09	CAD,T2DM	-	-	-	0.94(0.92-0.96)	1.8374e-09	CAD,T2DM	-	-	-	-	-	-	-	-	-	-	-	-
rs57331401	1:51451372	G/A	intergeneic	CDKN2C;MIR4421	11067;74137	protein_coding;miRNA	0.09076	0.94(0.94-0.94)	9.08e-10	0.94(0.92-0.96)	1.43317e-09	CAD,T2DM	-	-	-	0.94(0.92-0.96)	1.7639e-09	CAD,T2DM	-	-	-	-	-	-	-	-	-	-	-	-
rs6694036	1:51452068	T/A	intergeneic	CDKN2C;MIR4421	11763;73441	protein_coding;miRNA	0.090973	0.94(0.94-0.94)	9.73e-10	0.94(0.92-0.96)	1.51585e-09	CAD,T2DM	-	-	-	0.94(0.92-0.96)	1.85577e-09	CAD,T2DM	-	-	-	-	-	-	-	-	-	-	-	-
rs72906810	1:51457200	A/G	intergeneic	CDKN2C;MIR4421	16895;68309	protein_coding;miRNA	0.0911288	0.94(0.94-0.94)	1.09e-09	0.94(0.92-0.96)	1.69959e-09	CAD,T2DM	-	-	-	0.94(0.92-0.96)	2.08545e-09	CAD,T2DM	-	-	-	-	-	-	-	-	-	-	-	-
rs2487826	1:51458009	T/C	intergeneic	CDKN2C;MIR4421	17704;67500	protein_coding;miRNA	0.129161	0.96(0.96-0.96)	1.98e-06	0.96(0.94-0.98)	3.84016e-06	CAD,T2DM	-	-	-	0.96(0.94-0.98)	4.52e-06	CAD,T2DM	-	-	-	-	-	-	-	-	-	-	-	-
rs2487824	1:51462439	G/A	intergeneic	CDKN2C;MIR4421	22134;63070	protein_coding;miRNA	0.129128	0.96(0.96-0.96)	2.44e-06	0.96(0.94-0.98)	4.67618e-06	CAD,T2DM	-	-	-	0.96(0.94-0.98)	5.49382e-06	CAD,T2DM	-	-	-	-	-	-	-	-	-	-	-	-
rs10888713	1:51463424	A/T	intergeneic	CDKN2C;MIR4421	23119;62085	protein_coding;miRNA	0.0908627	0.94(0.94-0.94)	1.19e-09	0.94(0.92-0.96)	1.88333e-09	CAD,T2DM	-	-	-	0.94(0.92-0.96)	2.30593e-09	CAD,T2DM	-	-	-	-	-	-	-	-	-	-	-	-
rs144880110	1:51463907	G/GA	protein_coding;miRNA	CDKN2C;MIR4421	23603;61601	protein_coding;miRNA	0.128765	0.96(0.96-0.96)	2.35e-06	0.96(0.94-0.98)	4.64862e-06	CAD,T2DM	-	-	-	0.96(0.94-0.98)	5.47545e-06	CAD,T2DM	-	-	-	-	-	-	-	-	-	-	-	-
rs2487823	1:51463966	G/A	intergeneic	CDKN2C;MIR4421	23661;61543	protein_coding;miRNA	0.128781	0.96(0.96-0.96)	2.22e-06	0.96(0.94-0.98)	4.32707e-06	CAD,T2DM	-	-	-	0.96(0.94-0.98)	5.08959e-06	CAD,T2DM	-	-	-	-	-	-	-	-	-	-	-	-
rs72906818	1:51470403	T/G	intergeneic	CDKN2C;MIR4421	30098;55106	protein_coding;miRNA	0.0854214	0.94(0.94-0.94)	5.22e-09	0.94(0.92-0.96)	9.64634e-09	CAD,T2DM	-	-	-	0.94(0.92-0.96)	1.17593e-08	CAD,T2DM	-	-	-	-	-	-	-	-	-	-	-	-
rs148262742	1:51472241	T/C	intergeneic	CDKN2C;MIR4421	31936;53268	protein_coding;miRNA	0.0848847	0.94(0.94-0.94)	4.78e-09	0.94(0.92-0.96)	9.00325e-09	CAD,T2DM	-	-	-	0.94(0.92-0.96)	1.09325e-08	CAD,T2DM	-	-	-	-	-	-	-	-	-	-	-	-
rs72906827	1:51482411	C/G	intergeneic	CDKN2C;MIR4421	42106;43098	protein_coding;miRNA	0.0839049	0.94(0.94-0.94)	4.95e-09	0.94(0.92-0.96)	9.4626e-09	CAD,T2DM	-	-	-	0.94(0.92-0.96)	1.15756e-08	CAD,T2DM	-	-	-	-	-	-	-	-	-	-	-	-
rs72906830	1:51483605	A/C	intergeneic	CDKN2C;MIR4421	43300;41904	protein_coding;miRNA	0.10223	0.95(0.95-0.95)	1.73e-06	0.95(0.93-0.97)	4.22602e-06	CAD,T2DM	-	-	-	0.95(0.93-0.97)	4.97935e-06	CAD,T2DM	-	-	-	-	-	-	-	-	-	-	-	-
rs72906839	1:51488572	G/A	intergeneic	CDKN2C;MIR4421	48267;36937	protein_coding;miRNA	0.102224	0.95(0.95-0.95)	1.85e-06	0.95(0.93-0.97)	4.53837e-06	CAD,T2DM	-	-	-	0.95(0.93-0.97)	5.34683e-06	CAD,T2DM	-	-	-	-	-	-	-	-	-	-	-	-
rs147074973	1:51489794	T/C	intergeneic	CDKN2C;MIR4421	49489;35715	protein_coding;miRNA	0.101734	0.95(0.95-0.95)	2.15e-06	0.95(0.93-0.97)	5.20902e-06	CAD,T2DM	-	-	-	0.95(0.93-0.97)	6.12772e-06	CAD,T2DM	-	-	-	-	-	-	-	-	-	-	-	-
rs72906845	1:51491469	G/T	intergeneic	CDKN2C;MIR4421	51164;34040	protein_coding;miRNA	0.0838686	0.94(0.94-0.94)	5.97e-09	0.94(0.92-0.96)	1.15756e-08	CAD,T2DM	-	-	-	0.94(0.92-0.96)	1.40561e-08	CAD,T2DM	-	-	-	-	-	-	-	-	-	-	-	-
rs59595057	1:51493428	A/G	intergeneic	CDKN2C;MIR4421	53123;32081	protein_coding;miRNA	0.0847403	0.94(0.94-0.94)	5.55e-09	0.94(0.92-0.96)	1.07488e-08	CAD,T2DM	-	-	-	0.94(0.92-0.96)	1.31374e-08	CAD,T2DM	-	-	-	-	-	-	-	-	-	-	-	-
rs113588455	1:51494003	G/A	intergeneic	CDKN2C;MIR4421	53698;31506	protein_coding;miRNA	0.0838605	0.94(0.94-0.94)	6.21e-09	0.94(0.92-0.96)	1.2035e-08	CAD,T2DM	-	-	-	0.94(0.92-0.96)	1.46073e-08	CAD,T2DM	-	-	-	-	-	-	-	-	-	-	-	-
rs59543294	1:51495673	T/C	intergeneic	CDKN2C;MIR4421	55368;29836	protein_coding;miRNA	0.10264	0.95(0.95-0.95)	2.07e-06	0.95(0.93-0.97)	5.04366e-06	CAD,T2DM	-	-	-	0.95(0.93-0.97)	5.92561e-06	CAD,T2DM	-	-	-	-	-	-	-	-	-	-	-	-
rs56338437	1:51496597	G/A	intergeneic	CDKN2C;MIR4421	56292;28912	protein_coding;miRNA	0.10221	0.95(0.95-0.95)	2.44e-06	0.95(0.93-0.97)	5.83374e-06	CAD,T2DM	-	-	-	0.95(0.93-0.97)	6.8535e-06	CAD,T2DM	-	-	-	-	-	-	-	-	-	-	-	-
rs61592460	1:51497037	C/A	intergeneic	CDKN2C;MIR4421	56732;28472	protein_coding;miRNA	0.108423	0.95(0.95-0.95)	1.8e-06	0.95(0.93-0.97)	4.18008e-06	CAD,T2DM	-	-	-	0.95(0.93-0.97)	4.92423e-06	CAD,T2DM	-	-	-	-	-	-	-	-	-	-	-	-
rs67377357	1:51498067	G/C	intergeneic	CDKN2C;MIR4421	57762;27442	protein_coding;miRNA	0.0838691	0.94(0.94-0.94)	6.77e-09	0.94(0.92-0.96)	1.31374e-08	CAD,T2DM	-	-	-	0.94(0.92-0.96)	1.59854e-08	CAD,T2DM	-	-	-	-	-	-	-	-	-	-	-	-
rs12078447	1:51499525	A/C	intergeneic	CDKN2C;MIR4421	59220;25984	protein_coding;miRNA	0.102203	0.95(0.95-0.95)	2.59e-06	0.95(0.93-0.97)	6.19203e-06	CAD,T2DM	-	-	-	0.95(0.93-0.97)	7.26691e-06	CAD,T2DM	-	-	-	-	-	-	-	-	-	-	-	-
rs72906860	1:51499822	G/A	intergeneic	CDKN2C;MIR4421	59517;25687	protein_coding;miRNA	0.0838577	0.94(0.94-0.94)	7.04e-09	0.94(0.92-0.96)	1.36886e-08	CAD,T2DM	-	-	-	0.94(0.92-0.96)	1.66285e-08	CAD,T2DM	-	-	-	-	-	-	-	-	-	-	-	-
rs113009268	1:51501360	GT/G	protein_coding;miRNA	CDKN2C;MIR4421	61056;24148	protein_coding;miRNA	0.0847552	0.94(0.94-0.94)	6.78e-09	0.94(0.92-0.96)	1.32293e-08	CAD,T2DM	-	-	-	0.94(0.92-0.96)	1.60772e-08	CAD,T2DM	-	-	-	-	-	-	-	-	-	-	-	-
rs56350439	1:51501896	C/A	intergeneic	CDKN2C;MIR4421	61591;23613	protein_coding;miRNA	0.0832051	0.95(0.95-0.95)	7.04e-07	0.95(0.92-0.97)	1.58016e-06	CAD,T2DM	-	-	-	0.95(0.92-0.97)	1.86496e-06	CAD,T2DM	-	-	-	-	-	-	-	-	-	-	-	-
rs72906863	1:51504333	C/T	intergeneic	CDKN2C;MIR4421	64028;21176	protein_coding;miRNA	0.0824864	0.95(0.95-0.95)	8.16e-07	0.95(0.92-0.97)	1.72715e-06	CAD,T2DM	-	-	-	0.95(0.92-0.97)	2.0487e-06	CAD,T2DM	-	-	-	-	-	-	-	-	-	-	-	-
rs113486502	1:51505219	TG/T	protein_coding;miRNA	CDKN2C;MIR4421	64915;20289	protein_coding;miRNA	0.0823588	0.95(0.95-0.95)	7.99e-07	0.95(0.92-0.97)	1.70878e-06	CAD,T2DM	-	-	-	0.95(0.92-0.97)	2.03033e-06	CAD,T2DM	-	-	-	-	-	-	-	-	-	-	-	-
rs114642927	1:51505221	C/A	intergeneic	CDKN2C;MIR4421	64916;20288	protein_coding;miRNA	0.0823582	0.95(0.95-0.95)	8.01e-07	0.95(0.92-0.97)	1.71797e-06	CAD,T2DM	-	-	-	0.95(0.92-0.97)	2.03033e-06	CAD,T2DM	-	-	-	-	-	-	-	-	-	-	-	-
rs116218634	1:51505223	C/A	intergeneic	CDKN2C;MIR4421	64918;20286	protein_coding;miRNA	0.0824823	0.95(0.95-0.95)	8.49e-07	0.95(0.92-0.97)	1.80065e-06	CAD,T2DM	-	-	-	0.95(0.92-0.97)	2.13138e-06	CAD,T2DM	-	-	-	-	-	-	-	-	-	-	-	-
rs76107897	1:51506491	A/G	intergeneic	CDKN2C;MIR4421	66186;19018	protein_coding;miRNA	0.00954397	0.87(0.86-0.87)	1.06e-05	0.87(0.81-0.93)	2.31512e-05	CAD,T2DM	-	-	-	0.87(0.81-0.93)	2.69179e-05	CAD,T2DM	-	-	-	-	-	-	-	-	-	-	-	-
rs12088739	1:51506886	A/G	intergeneic	CDKN2C;MIR4421	66581;18623	protein_coding;miRNA	0.0823887	0.95(0.95-0.95)	9.18e-07	0.95(0.92-0.97)	1.95683e-06	CAD,T2DM	-	-	-	0.95(0.92-0.97)	2.31512e-06	CAD,T2DM	-	-	-	-	-	-	-	-	-	-	-	-
rs58922966	1:51508282	C/T	intergeneic	CDKN2C;MIR4421	67977;17227	protein_coding;miRNA	0.081657	0.95(0.95-0.95)	9.71e-07	0.95(0.92-0.97)	2.1222e-06	CAD,T2DM	-	-	-	0.95(0.92-0.97)	2.50805e-06	CAD,T2DM	-	-	-	-	-	-	-	-	-	-	-	-
rs60002258	1:51508467	C/A	intergeneic	CDKN2C;MIR4421	68162;17042	protein_coding;miRNA	0.0822837	0.95(0.95-0.95)	1.05e-06	0.95(0.92-0.97)	2.26919e-06	CAD,T2DM	-	-	-	0.95(0.92-0.97)	2.69179e-06	CAD,T2DM	-	-	-	-	-	-	-	-	-	-	-	-
rs12078980	1:51508526	T/C	intergeneic	CDKN2C;MIR4421	68221;16983	protein_coding;miRNA	0.0824257	0.95(0.95-0.95)	1.04e-06	0.95(0.92-0.97)	2.19569e-06	CAD,T2DM	-	-	-	0.95(0.92-0.97)	2.59992e-06	CAD,T2DM	-	-	-	-	-	-	-	-	-	-	-	-
rs111443321	1:51509621	A/AT	protein_coding;miRNA	CDKN2C;MIR4421	69317;15887	protein_coding;miRNA	0.0852441	0.95(0.95-0.95)	9.92e-07	0.95(0.92-0.97)	2.15894e-06	CAD,T2DM	-	-	-	0.95(0.92-0.97)	2.56317e-06	CAD,T2DM	-	-	-	-	-	-	-	-	-	-	-	-
rs59066428	1:51510030	A/T	intergeneic	CDKN2C;MIR4421	69725;15479	protein_coding;miRNA	0.0828747	0.95(0.95-0.95)	1.02e-06	0.95(0.93-0.97)	2.21407e-06	CAD,T2DM	-	-	-	0.95(0.92-0.97)	2.61829e-06	CAD,T2DM	-	-	-	-	-	-	-	-	-	-	-	-
rs147136903	1:51512441	C/T	intergeneic	CDKN2C;MIR4421	72136;13068	protein_coding;miRNA	0.0817768	0.95(0.95-0.95)	1.34e-06	0.95(0.93-0.97)	2.87553e-06	CAD,T2DM	-	-	-	0.95(0.92-0.97)	3.39e-06	CAD,T2DM	-	-	-	-	-	-	-	-	-	-	-	-
rs12082409	1:51514557	G/A	intergeneic	CDKN2C;MIR4421	74252;10952	protein_coding;miRNA	0.0826879	0.95(0.95-0.95)	1.41e-06	0.95(0.93-0.97)	3.05008e-06	CAD,T2DM	-	-	-	0.95(0.93-0.97)	3.59211e-06	CAD,T2DM	-	-	-	-	-	-	-	-	-	-	-	-
rs7518823	1:51514912	G/C	intergeneic	CDKN2C;MIR4421	74607;10597	protein_coding;miRNA	0.0823303	0.95(0.95-0.95)	1.65e-06	0.95(0.93-0.97)	3.48187e-06	CAD,T2DM	-	-	-	0.95(0.93-0.97)	4.10659e-06	CAD,T2DM	-	-	-	-	-	-	-	-	-	-	-	-
rs57131351	1:51517679	C/G	intergeneic	CDKN2C;MIR4421	77374;7830	protein_coding;miRNA	0.0822632	0.95(0.95-0.95)	1.91e-06	0.95(0.93-0.97)	4.01472e-06	CAD,T2DM	-	-	-	0.95(0.93-0.97)	4.7313e-06	CAD,T2DM	-	-	-	-	-	-	-	-	-	-	-	-
rs58957319	1:51517693	T/C	intergeneic	CDKN2C;MIR4421	77388;7816	protein_coding;miRNA	0.0815658	0.95(0.95-0.95)	1.82e-06	0.95(0.93-0.97)	3.90447e-06	CAD,T2DM	-	-	-	0.95(0.93-0.97)	4.5935e-06	CAD,T2DM	-	-	-	-	-	-	-	-	-	-	-	-
rs7554514	1:51518564	C/T	intergeneic	CDKN2C;MIR4421	78259;6945	protein_coding;miRNA	0.0825963	0.95(0.95-0.95)	1.76e-06	0.95(0.93-0.97)	3.79423e-06	CAD,T2DM	-	-	-	0.95(0.93-0.97)	4.47407e-06	CAD,T2DM	-	-	-	-	-	-	-	-	-	-	-	-
rs72906888	1:51519027	G/T	intergeneic	CDKN2C;MIR4421	78722;6482	protein_coding;miRNA	0.0815382	0.95(0.95-0.95)	2.02e-06	0.95(0.93-0.97)	4.31789e-06	CAD,T2DM	-	-	-	0.95(0.93-0.97)	5.08041e-06	CAD,T2DM	-	-	-	-	-	-	-	-	-	-	-	-
rs138764714	1:51523325	CTTTA/C	protein_coding;miRNA	CDKN2C;MIR4421	83021;2183	protein_coding;miRNA	0.082725	0.95(0.95-0.95)	2.3e-06	0.95(0.93-0.97)	4.95179e-06	CAD,T2DM	-	-	-	0.95(0.93-0.97)	5.83374e-06	CAD,T2DM	-	-	-	-	-	-	-	-	-	-	-	-
rs111868347	1:51523990	G/A	intergeneic	CDKN2C;MIR4421	83685;1519	protein_coding;miRNA	0.0817524	0.95(0.95-0.95)	2.63e-06	0.95(0.93-0.97)	5.64081e-06	CAD,T2DM	-	-	-	0.95(0.93-0.97)	6.62382e-06	CAD,T2DM	-	-	-	-	-	-	-	-	-	-	-	-
rs59699538	1:51524590	C/T	intergeneic	CDKN2C;MIR4421	84285;919	protein_coding;miRNA	0.0827234	0.95(0.95-0.95)	2.53e-06	0.95(0.93-0.97)	5.4387e-06	CAD,T2DM	-	-	-	0.95(0.93-0.97)	6.39415e-06	CAD,T2DM	-	-	-	-	-	-	-	-	-	-	-	-
rs7514622	1:51525330	C/T	intergeneic	CDKN2C;MIR4421	85025;179	protein_coding;miRNA	0.0826881	0.95(0.95-0.95)	2.64e-06	0.95(0.93-0.97)	5.67756e-06	CAD,T2DM	-	-	-	0.95(0.93-0.97)	6.66976e-06	CAD,T2DM	-	-	-	-	-	-	-	-	-	-	-	-
rs13376646	1:51526232	T/C	intergeneic	MIR4421;C1orf185	655;41674	miRNA;protein_coding	0.0826692	0.95(0.95-0.95)	2.81e-06	0.95(0.93-0.97)	6.00829e-06	CAD,T2DM	-	-	-	0.95(0.93-0.97)	7.05561e-06	CAD,T2DM	-	-	-	-	-	-	-	-	-	-	-	-
rs6689663	1:51527308	G/A	intergeneic	MIR4421;C1orf185	1731;40598	miRNA;protein_coding	0.0826523	0.95(0.95-0.95)	2.98e-06	0.95(0.93-0.97)	6.36659e-06	CAD,T2DM	-	-	-	0.95(0.93-0.97)	7.47821e-06	CAD,T2DM	-	-	-	-	-	-	-	-	-	-	-	-
rs72906900	1:51527642	T/G	intergeneic	MIR4421;C1orf185	2065;40264	miRNA;protein_coding	0.0816832	0.95(0.95-0.95)	3.38e-06	0.95(0.93-0.97)	7.18423e-06	CAD,T2DM	-	-	-	0.95(0.93-0.97)	8.43366e-06	CAD,T2DM	-	-	-	-	-	-	-	-	-	-	-	-
rs12066733	1:51528265	C/T	intergeneic	MIR4421;C1orf185	2688;39641	miRNA;protein_coding	0.0826569	0.95(0.95-0.95)	3.34e-06	0.95(0.93-0.97)	7.09236e-06	CAD,T2DM	-	-	-	0.95(0.93-0.97)	8.32341e-06	CAD,T2DM	-	-	-	-	-	-	-	-	-	-	-	-
rs4131141	1:51528697	C/T	intergeneic	MIR4421;C1orf185	3120;39209	miRNA;protein_coding	0.0826437	0.95(0.95-0.95)	3.44e-06	0.95(0.93-0.97)	7.30366e-06	CAD,T2DM	-	-	-	0.95(0.93-0.97)	8.56228e-06	CAD,T2DM	-	-	-	-	-	-	-	-	-	-	-	-
rs4131142	1:51528752	T/C	intergeneic	MIR4421;C1orf185	3175;39154	miRNA;protein_coding	0.0816695	0.95(0.95-0.95)	3.65e-06	0.95(0.93-0.97)	7.74463e-06	CAD,T2DM	-	-	-	0.95(0.93-0.97)	9.07675e-06	CAD,T2DM	-	-	-	-	-	-	-	-	-	-	-	-
rs60711697	1:51529745	C/G	intergeneic	MIR4421;C1orf185	4168;38161	miRNA;protein_coding	0.0827156	0.95(0.95-0.95)	3.1e-06	0.95(0.93-0.97)	6.65138e-06	CAD,T2DM	-	-	-	0.95(0.93-0.97)	7.79976e-06	CAD,T2DM	-	-	-	-	-	-	-	-	-	-	-	-
rs57975171	1:51530051	A/G	intergeneic	MIR4421;C1orf185	4474;37855	miRNA;protein_coding	0.0829291	0.95(0.95-0.95)	3.37e-06	0.95(0.93-0.97)	7.19341e-06	CAD,T2DM	-	-	-	0.95(0.93-0.97)	8.44285e-06	CAD,T2DM	-	-	-	-	-	-	-	-	-	-	-	-
rs12069777	1:51530486	C/T	intergeneic	MIR4421;C1orf185	4909;37420	miRNA;protein_coding	0.0829551	0.95(0.95-0.95)	3.17e-06	0.95(0.93-0.97)	6.82593e-06	CAD,T2DM	-	-	-	0.95(0.93-0.97)	8.01106e-06	CAD,T2DM	-	-	-	-	-	-	-	-	-	-	-	-
rs72908816	1:51530989	T/C	intergeneic	MIR4421;C1orf185	5412;36917	miRNA;protein_coding	0.0820245	0.95(0.95-0.95)	3.27e-06	0.95(0.93-0.97)	7.02805e-06	CAD,T2DM	-	-	-	0.95(0.93-0.97)	8.24992e-06	CAD,T2DM	-	-	-	-	-	-	-	-	-	-	-	-
rs6662160	1:51531838	C/T	intergeneic	MIR4421;C1orf185	6261;36068	miRNA;protein_coding	0.0826008	0.95(0.95-0.95)	3.15e-06	0.95(0.93-0.97)	6.71569e-06	CAD,T2DM	-	-	-	0.95(0.93-0.97)	7.88244e-06	CAD,T2DM	-	-	-	-	-	-	-	-	-	-	-	-
rs112604690	1:51532358	A/T	intergeneic	MIR4421;C1orf185	6781;35548	miRNA;protein_coding	0.0821345	0.95(0.95-0.95)	2.88e-06	0.95(0.93-0.97)	6.24715e-06	CAD,T2DM	-	-	-	0.95(0.93-0.97)	7.33122e-06	CAD,T2DM	-	-	-	-	-	-	-	-	-	-	-	-
rs112442702	1:51532590	G/A	intergeneic	MIR4421;C1orf185	7013;35316	miRNA;protein_coding	0.0780731	0.95(0.95-0.95)	1.02e-05	0.95(0.93-0.97)	1.99358e-05	CAD,T2DM	-	-	-	0.95(0.93-0.97)	2.31512e-05	CAD,T2DM	-	-	-	-	-	-	-	-	-	-	-	-
rs190460966	1:51796218	C/A	5upstream,5utr,intronic	TTC39A	0	protein_coding	0.0918532	0.96(0.96-0.96)	2.91e-05	0.96(0.94-0.98)	7.53333e-05	CAD,T2DM	-	-	-	0.96(0.94-0.98)	8.64496e-05	CAD,T2DM	-	-	-	-	-	-	-	-	-	-	-	-
rs190460966	1:51796218	C/A	non-coding intronic	RP11-275F13.1	0	antisense	0.0918532	0.96(0.96-0.96)	2.91e-05	0.96(0.94-0.98)	7.53333e-05	CAD,T2DM	-	-	-	0.96(0.94-0.98)	8.64496e-05	CAD,T2DM	-	-	-	-	-	-	-	-	-	-	-	-
rs61782068	1:51801368	G/A	intronic	TTC39A	0	protein_coding	0.0946898	0.96(0.96-0.96)	1.6e-05	0.96(0.94-0.98)	4.31789e-05	CAD,T2DM	-	-	-	0.96(0.94-0.98)	4.98854e-05	CAD,T2DM	-	-	-	-	-	-	-	-	-	-	-	-
rs55681655	1:51801735	A/C	intronic	TTC39A	0	protein_coding	0.102708	0.96(0.96-0.96)	4.64e-05	0.96(0.94-0.98)	0.000120241	CAD,T2DM	-	-	-	0.96(0.94-0.98)	0.000137388	CAD,T2DM	-	-	-	-	-	-	-	-	-	-	-	-
rs61782069	1:51803030	C/T	intronic	TTC39A	0	protein_coding	0.0937175	0.95(0.95-0.95)	5.45e-06	0.95(0.93-0.97)	1.51585e-05	CAD,T2DM	-	-	-	0.95(0.93-0.97)	1.7639e-05	CAD,T2DM	-	-	-	-	-	-	-	-	-	-	-	-
rs61782070	1:51804255	C/T	intronic	TTC39A	0	protein_coding	0.0954376	0.96(0.95-0.96)	7.43e-06	0.96(0.93-0.98)	2.00276e-05	CAD,T2DM	-	-	-	0.96(0.93-0.98)	2.32431e-05	CAD,T2DM	-	-	-	-	-	-	-	-	-	-	-	-
rs11205836	1:51804731	C/T	intronic	TTC39A	0	protein_coding	0.0991364	0.96(0.96-0.96)	2.19e-05	0.96(0.94-0.98)	5.84293e-05	CAD,T2DM	-	-	-	0.96(0.94-0.98)	6.72488e-05	CAD,T2DM	-	-	-	-	-	-	-	-	-	-	-	-
rs58091316	1:51804952	T/C	intronic	TTC39A	0	protein_coding	0.0955713	0.96(0.95-0.96)	7.15e-06	0.96(0.93-0.98)	1.92927e-05	CAD,T2DM	-	-	-	0.96(0.93-0.98)	2.24163e-05	CAD,T2DM	-	-	-	-	-	-	-	-	-	-	-	-
rs3790517	1:51890700	A/C	5upstream,intronic	EPS15	0	protein_coding	0.0501799	0.94(0.94-0.94)	3.57e-05	0.94(0.92-0.97)	9.2264e-05	CAD,T2DM	-	-	-	0.94(0.91-0.97)	0.000105729	CAD,T2DM	-	-	-	-	-	-	-	-	-	-	-	-
rs79681318	1:51922298	G/A	intronic,3downstream	EPS15	0	protein_coding	0.047199	0.94(0.94-0.94)	8.88e-06	0.94(0.91-0.97)	2.29675e-05	CAD,T2DM	-	-	-	0.94(0.91-0.97)	2.67341e-05	CAD,T2DM	-	-	-	-	-	-	-	-	-	-	-	-
rs146601448	1:51940388	T/G	non-coding intronic,intronic	EPS15	0	protein_coding	0.050183	0.94(0.94-0.94)	3.23e-05	0.94(0.91-0.97)	8.60821e-05	CAD,T2DM	-	-	-	0.94(0.91-0.97)	9.87179e-05	CAD,T2DM	-	-	-	-	-	-	-	-	-	-	-	-
rs145051144	1:51942682	A/C	intronic,non-coding intronic	EPS15	0	protein_coding	0.0469508	0.94(0.94-0.94)	9.11e-06	0.94(0.91-0.97)	2.40699e-05	CAD,T2DM	-	-	-	0.94(0.91-0.97)	2.79285e-05	CAD,T2DM	-	-	-	-	-	-	-	-	-	-	-	-
rs141650950	1:6651501	G/A	3downstream,3utr	KLHL21	0	protein_coding	0.0111159	1.15(1.15-1.15)	1.75e-05	1.15(1.07-1.23)	5.77862e-05	CAD,T2DM	1.15(1.07-1.23)	6.65138e-05	CAD,T2DM	-	-	-	-	-	-	-	-	-	-	-	-	-	-	-
rs185798912	1:70778700	G/A	intronic,non-coding intronic	ANKRD13C	0	protein_coding	0.00611846	0.85(0.85-0.85)	4.31e-05	0.85(0.78-0.92)	0.000114449	CAD,T2DM	-	-	-	0.85(0.78-0.92)	0.000130842	CAD,T2DM	-	-	-	-	-	-	-	-	-	-	-	-
rs7897965	10:103098356	G/A	intergeneic	RP11-107I14.5;BTRC	15205;15464	lincRNA;protein_coding	0.198049	0.97(0.97-0.97)	4.25e-05	0.97(0.95-0.98)	0.000141152	CAD,T2DM	-	-	-	0.97(0.95-0.98)	0.000160986	CAD,T2DM	-	-	-	-	-	-	-	-	-	-	-	-
rs7914378	10:103098396	T/C	intergeneic	RP11-107I14.5;BTRC	15245;15424	lincRNA;protein_coding	0.198095	0.97(0.97-0.97)	4.27e-05	0.97(0.95-0.98)	0.000141835	CAD,T2DM	-	-	-	0.97(0.95-0.98)	0.000161757	CAD,T2DM	-	-	-	-	-	-	-	-	-	-	-	-
rs7077324	10:103099357	A/G	intergeneic	RP11-107I14.5;BTRC	16206;14463	lincRNA;protein_coding	0.198662	0.97(0.97-0.97)	4.16e-05	0.97(0.95-0.98)	0.000139719	CAD,T2DM	-	-	-	0.97(0.95-0.98)	0.000159371	CAD,T2DM	-	-	-	-	-	-	-	-	-	-	-	-
rs7081220	10:103099526	G/A	intergeneic	RP11-107I14.5;BTRC	16375;14294	lincRNA;protein_coding	0.198926	0.97(0.97-0.97)	4.1e-05	0.97(0.95-0.98)	0.000138291	CAD,T2DM	-	-	-	0.97(0.95-0.98)	0.00015776	CAD,T2DM	-	-	-	-	-	-	-	-	-	-	-	-
rs7081112	10:103099577	C/T	intergeneic	RP11-107I14.5;BTRC	16426;14243	lincRNA;protein_coding	0.199004	0.97(0.97-0.97)	3.73e-05	0.97(0.95-0.98)	0.000127069	CAD,T2DM	-	-	-	0.97(0.95-0.98)	0.000145099	CAD,T2DM	-	-	-	-	-	-	-	-	-	-	-	-
rs11190942	10:103099726	G/A	intergeneic	RP11-107I14.5;BTRC	16575;14094	lincRNA;protein_coding	0.198914	0.97(0.97-0.97)	4.04e-05	0.97(0.95-0.98)	0.000136122	CAD,T2DM	-	-	-	0.97(0.95-0.98)	0.000155314	CAD,T2DM	-	-	-	-	-	-	-	-	-	-	-	-
rs11190953	10:103110038	C/A	intergeneic	RP11-107I14.5;BTRC	26887;3782	lincRNA;protein_coding	0.198514	0.97(0.97-0.97)	3.77e-05	0.97(0.95-0.98)	0.00012438	CAD,T2DM	-	-	-	0.97(0.95-0.98)	0.000142062	CAD,T2DM	-	-	-	-	-	-	-	-	-	-	-	-
rs11190955	10:103112165	C/T	intergeneic	RP11-107I14.5;BTRC	29014;1655	lincRNA;protein_coding	0.198383	0.97(0.97-0.97)	4.58e-05	0.97(0.95-0.98)	0.000153646	CAD,T2DM	-	-	-	0.97(0.95-0.98)	0.000175064	CAD,T2DM	-	-	-	-	-	-	-	-	-	-	-	-
rs72201584	10:103112309	AGAT/A	lincRNA;protein_coding	RP11-107I14.5;BTRC	29159;1510	lincRNA;protein_coding	0.198367	0.97(0.97-0.97)	4.59e-05	0.97(0.95-0.98)	0.000154089	CAD,T2DM	-	-	-	0.97(0.95-0.98)	0.000175562	CAD,T2DM	-	-	-	-	-	-	-	-	-	-	-	-
rs11190956	10:103112710	G/A	intergeneic	RP11-107I14.5;BTRC	29559;1110	lincRNA;protein_coding	0.198368	0.97(0.97-0.97)	4.54e-05	0.97(0.95-0.98)	0.000152451	CAD,T2DM	-	-	-	0.97(0.95-0.98)	0.000173718	CAD,T2DM	-	-	-	-	-	-	-	-	-	-	-	-
rs10883616	10:103112868	T/G	intergeneic	RP11-107I14.5;BTRC	29717;952	lincRNA;protein_coding	0.198445	0.97(0.97-0.97)	4.7e-05	0.97(0.95-0.98)	0.000158045	CAD,T2DM	-	-	-	0.97(0.95-0.98)	0.000180016	CAD,T2DM	-	-	-	-	-	-	-	-	-	-	-	-
rs10883617	10:103113035	T/C	intergeneic	RP11-107I14.5;BTRC	29884;785	lincRNA;protein_coding	0.198367	0.97(0.97-0.97)	4.52e-05	0.97(0.95-0.98)	0.000152021	CAD,T2DM	-	-	-	0.97(0.95-0.98)	0.000173234	CAD,T2DM	-	-	-	-	-	-	-	-	-	-	-	-
rs35343305	10:103116328	T/C	non-coding intronic,intronic	BTRC	0	protein_coding	0.199187	0.97(0.97-0.97)	4.18e-05	0.97(0.95-0.98)	0.000141732	CAD,T2DM	-	-	-	0.97(0.95-0.98)	0.000161641	CAD,T2DM	-	-	-	-	-	-	-	-	-	-	-	-
rs10883618	10:103117653	G/A	non-coding intronic,intronic	BTRC	0	protein_coding	0.1987	0.97(0.97-0.97)	4.81e-05	0.97(0.95-0.98)	0.000163356	CAD,T2DM	-	-	-	0.97(0.95-0.98)	0.000185993	CAD,T2DM	-	-	-	-	-	-	-	-	-	-	-	-
rs11190958	10:103118112	T/G	non-coding intronic,intronic	BTRC	0	protein_coding	0.199208	0.97(0.97-0.97)	4.44e-05	0.97(0.95-0.98)	0.000150473	CAD,T2DM	-	-	-	0.97(0.95-0.98)	0.00017149	CAD,T2DM	-	-	-	-	-	-	-	-	-	-	-	-
rs10883619	10:103118660	A/G	non-coding intronic,intronic	BTRC	0	protein_coding	0.199182	0.97(0.97-0.97)	4.26e-05	0.97(0.95-0.98)	0.000144225	CAD,T2DM	-	-	-	0.97(0.95-0.98)	0.00016445	CAD,T2DM	-	-	-	-	-	-	-	-	-	-	-	-
rs10883620	10:103118900	A/C	non-coding intronic,intronic	BTRC	0	protein_coding	0.1992	0.97(0.97-0.97)	4.39e-05	0.97(0.95-0.98)	0.000148759	CAD,T2DM	-	-	-	0.97(0.95-0.98)	0.00016956	CAD,T2DM	-	-	-	-	-	-	-	-	-	-	-	-
rs10883621	10:103119121	G/C	non-coding intronic,intronic	BTRC	0	protein_coding	0.199112	0.97(0.97-0.97)	4.28e-05	0.97(0.95-0.98)	0.000145033	CAD,T2DM	-	-	-	0.97(0.95-0.98)	0.00016536	CAD,T2DM	-	-	-	-	-	-	-	-	-	-	-	-
rs10883622	10:103119178	C/T	non-coding intronic,intronic	BTRC	0	protein_coding	0.199114	0.97(0.97-0.97)	4.27e-05	0.97(0.95-0.98)	0.000144866	CAD,T2DM	-	-	-	0.97(0.95-0.98)	0.000165173	CAD,T2DM	-	-	-	-	-	-	-	-	-	-	-	-
rs10883623	10:103119286	A/G	non-coding intronic,intronic	BTRC	0	protein_coding	0.199106	0.97(0.97-0.97)	4.28e-05	0.97(0.95-0.98)	0.000145183	CAD,T2DM	-	-	-	0.97(0.95-0.98)	0.00016553	CAD,T2DM	-	-	-	-	-	-	-	-	-	-	-	-
rs10883624	10:103120001	A/G	non-coding intronic,intronic	BTRC	0	protein_coding	0.199176	0.97(0.97-0.97)	4.45e-05	0.97(0.95-0.98)	0.000150818	CAD,T2DM	-	-	-	0.97(0.95-0.98)	0.000171879	CAD,T2DM	-	-	-	-	-	-	-	-	-	-	-	-
rs11190959	10:103121330	G/C	non-coding intronic,intronic	BTRC	0	protein_coding	0.198739	0.97(0.97-0.97)	4.19e-05	0.97(0.95-0.98)	0.000141956	CAD,T2DM	-	-	-	0.97(0.95-0.98)	0.000161893	CAD,T2DM	-	-	-	-	-	-	-	-	-	-	-	-
rs12416079	10:103121949	T/C	non-coding intronic,intronic	BTRC	0	protein_coding	0.198652	0.97(0.97-0.97)	4.04e-05	0.97(0.95-0.98)	0.000136737	CAD,T2DM	-	-	-	0.97(0.95-0.98)	0.000156008	CAD,T2DM	-	-	-	-	-	-	-	-	-	-	-	-
rs10883625	10:103122398	C/T	non-coding intronic,intronic	BTRC	0	protein_coding	0.198639	0.97(0.97-0.97)	4.05e-05	0.97(0.95-0.98)	0.000137102	CAD,T2DM	-	-	-	0.97(0.95-0.98)	0.00015642	CAD,T2DM	-	-	-	-	-	-	-	-	-	-	-	-
rs34612590	10:103123889	CTTA/C	non-coding intronic;intronic;	BTRC;	0	protein_coding;	0.198612	0.97(0.97-0.97)	4.06e-05	0.97(0.95-0.98)	0.000137405	CAD,T2DM	-	-	-	0.97(0.95-0.98)	0.000156762	CAD,T2DM	-	-	-	-	-	-	-	-	-	-	-	-
rs35306295	10:103124260	C/CT	non-coding intronic;intronic;	BTRC;	0	protein_coding;	0.198607	0.97(0.97-0.97)	4.06e-05	0.97(0.95-0.98)	0.000137568	CAD,T2DM	-	-	-	0.97(0.95-0.98)	0.000156945	CAD,T2DM	-	-	-	-	-	-	-	-	-	-	-	-
rs10786631	10:103124605	G/A	non-coding intronic,intronic	BTRC	0	protein_coding	0.198606	0.97(0.97-0.97)	4.07e-05	0.97(0.95-0.98)	0.000137678	CAD,T2DM	-	-	-	0.97(0.95-0.98)	0.00015707	CAD,T2DM	-	-	-	-	-	-	-	-	-	-	-	-
rs10786631	10:103124605	G/A	non-coding	RNU2-59P	0	snRNA	0.198606	0.97(0.97-0.97)	4.07e-05	0.97(0.95-0.98)	0.000137678	CAD,T2DM	-	-	-	0.97(0.95-0.98)	0.00015707	CAD,T2DM	-	-	-	-	-	-	-	-	-	-	-	-
rs12254023	10:103127017	A/G	non-coding intronic,intronic	BTRC	0	protein_coding	0.198611	0.97(0.97-0.97)	4.12e-05	0.97(0.95-0.98)	0.000139278	CAD,T2DM	-	-	-	0.97(0.95-0.98)	0.000158873	CAD,T2DM	-	-	-	-	-	-	-	-	-	-	-	-
rs11190971	10:103128403	A/G	non-coding intronic,intronic	BTRC	0	protein_coding	0.198611	0.97(0.97-0.97)	4.15e-05	0.97(0.95-0.98)	0.000140518	CAD,T2DM	-	-	-	0.97(0.95-0.98)	0.000160272	CAD,T2DM	-	-	-	-	-	-	-	-	-	-	-	-
rs34314178	10:103128645	G/A	non-coding intronic,intronic	BTRC	0	protein_coding	0.198612	0.97(0.97-0.97)	4.16e-05	0.97(0.95-0.98)	0.00014083	CAD,T2DM	-	-	-	0.97(0.95-0.98)	0.000160624	CAD,T2DM	-	-	-	-	-	-	-	-	-	-	-	-
rs12770015	10:103134193	G/A	non-coding intronic,intronic	BTRC	0	protein_coding	0.198424	0.97(0.97-0.97)	3.7e-05	0.97(0.95-0.98)	0.000124313	CAD,T2DM	-	-	-	0.97(0.95-0.98)	0.000141986	CAD,T2DM	-	-	-	-	-	-	-	-	-	-	-	-
rs17687831	10:103134633	T/C	non-coding intronic,intronic	BTRC	0	protein_coding	0.198757	0.97(0.97-0.97)	3.29e-05	0.97(0.95-0.98)	0.000110043	CAD,T2DM	-	-	-	0.97(0.95-0.98)	0.00012586	CAD,T2DM	-	-	-	-	-	-	-	-	-	-	-	-
rs10883628	10:103135898	T/C	non-coding intronic,intronic	BTRC	0	protein_coding	0.198758	0.97(0.97-0.97)	3.27e-05	0.97(0.95-0.98)	0.000109484	CAD,T2DM	-	-	-	0.97(0.95-0.98)	0.000125228	CAD,T2DM	-	-	-	-	-	-	-	-	-	-	-	-
rs10883630	10:103137343	G/T	non-coding intronic,intronic	BTRC	0	protein_coding	0.198759	0.97(0.97-0.97)	3.25e-05	0.97(0.95-0.98)	0.000108835	CAD,T2DM	-	-	-	0.97(0.95-0.98)	0.000124494	CAD,T2DM	-	-	-	-	-	-	-	-	-	-	-	-
rs111374164	10:103138554	T/TTACAGGCA	non-coding intronic;intronic;	BTRC;	0	protein_coding;	0.198758	0.97(0.97-0.97)	3.23e-05	0.97(0.95-0.98)	0.000108323	CAD,T2DM	-	-	-	0.97(0.95-0.98)	0.000123914	CAD,T2DM	-	-	-	-	-	-	-	-	-	-	-	-
rs10883631	10:103138895	G/A	non-coding intronic,intronic	BTRC	0	protein_coding	0.198758	0.97(0.97-0.97)	3.23e-05	0.97(0.95-0.98)	0.000108248	CAD,T2DM	-	-	-	0.97(0.95-0.98)	0.00012383	CAD,T2DM	-	-	-	-	-	-	-	-	-	-	-	-
rs7899747	10:103140728	G/C	non-coding intronic,intronic	BTRC	0	protein_coding	0.198758	0.97(0.97-0.97)	3.21e-05	0.97(0.95-0.98)	0.000107661	CAD,T2DM	-	-	-	0.97(0.95-0.98)	0.000123165	CAD,T2DM	-	-	-	-	-	-	-	-	-	-	-	-
rs57604489	10:103140887	T/TAATAA	non-coding intronic;intronic;	BTRC;	0	protein_coding;	0.198759	0.97(0.97-0.97)	3.21e-05	0.97(0.95-0.98)	0.00010749	CAD,T2DM	-	-	-	0.97(0.95-0.98)	0.000122972	CAD,T2DM	-	-	-	-	-	-	-	-	-	-	-	-
rs7916550	10:103140968	T/C	non-coding intronic,intronic	BTRC	0	protein_coding	0.198759	0.97(0.97-0.97)	3.21e-05	0.97(0.95-0.98)	0.000107458	CAD,T2DM	-	-	-	0.97(0.95-0.98)	0.000122937	CAD,T2DM	-	-	-	-	-	-	-	-	-	-	-	-
rs7921510	10:103144199	G/T	non-coding intronic,intronic	BTRC	0	protein_coding	0.198758	0.97(0.97-0.97)	3.17e-05	0.97(0.95-0.98)	0.000106158	CAD,T2DM	-	-	-	0.97(0.95-0.98)	0.000121464	CAD,T2DM	-	-	-	-	-	-	-	-	-	-	-	-
rs10786633	10:103144981	G/A	non-coding intronic,intronic	BTRC	0	protein_coding	0.198758	0.97(0.97-0.97)	3.16e-05	0.97(0.95-0.98)	0.000106074	CAD,T2DM	-	-	-	0.97(0.95-0.98)	0.000121369	CAD,T2DM	-	-	-	-	-	-	-	-	-	-	-	-
rs10883633	10:103145087	G/A	non-coding intronic,intronic	BTRC	0	protein_coding	0.198638	0.97(0.97-0.97)	2.84e-05	0.97(0.95-0.98)	9.51635e-05	CAD,T2DM	-	-	-	0.97(0.95-0.98)	0.000109015	CAD,T2DM	-	-	-	-	-	-	-	-	-	-	-	-
rs7072719	10:103145500	A/T	non-coding intronic,intronic	BTRC	0	protein_coding	0.198758	0.97(0.97-0.97)	3.16e-05	0.97(0.95-0.98)	0.000105853	CAD,T2DM	-	-	-	0.97(0.95-0.98)	0.00012112	CAD,T2DM	-	-	-	-	-	-	-	-	-	-	-	-
rs10883634	10:103149125	G/A	non-coding intronic,intronic	BTRC	0	protein_coding	0.198755	0.97(0.97-0.97)	3.12e-05	0.97(0.95-0.98)	0.000104508	CAD,T2DM	-	-	-	0.97(0.95-0.98)	0.000119597	CAD,T2DM	-	-	-	-	-	-	-	-	-	-	-	-
rs11190983	10:103149587	G/T	non-coding intronic,intronic	BTRC	0	protein_coding	0.198756	0.97(0.97-0.97)	3.11e-05	0.97(0.95-0.98)	0.000104376	CAD,T2DM	-	-	-	0.97(0.95-0.98)	0.000119448	CAD,T2DM	-	-	-	-	-	-	-	-	-	-	-	-
rs28519618	10:103149857	T/G	non-coding intronic,intronic	BTRC	0	protein_coding	0.198847	0.97(0.97-0.97)	3.19e-05	0.97(0.95-0.98)	0.000106953	CAD,T2DM	-	-	-	0.97(0.95-0.98)	0.000122364	CAD,T2DM	-	-	-	-	-	-	-	-	-	-	-	-
rs201805902	10:103150253	C/CCCGG	non-coding intronic;intronic;	BTRC;	0	protein_coding;	0.198756	0.97(0.97-0.97)	3.11e-05	0.97(0.95-0.98)	0.000104169	CAD,T2DM	-	-	-	0.97(0.95-0.98)	0.000119215	CAD,T2DM	-	-	-	-	-	-	-	-	-	-	-	-
rs11190986	10:103152367	T/G	non-coding intronic,intronic	BTRC	0	protein_coding	0.198753	0.97(0.97-0.97)	3.09e-05	0.97(0.95-0.98)	0.000103561	CAD,T2DM	-	-	-	0.97(0.95-0.98)	0.000118526	CAD,T2DM	-	-	-	-	-	-	-	-	-	-	-	-
rs10883635	10:103153445	A/T	non-coding intronic,intronic	BTRC	0	protein_coding	0.198752	0.97(0.97-0.97)	3.07e-05	0.97(0.95-0.98)	0.000103156	CAD,T2DM	-	-	-	0.97(0.95-0.98)	0.000118068	CAD,T2DM	-	-	-	-	-	-	-	-	-	-	-	-
rs11190989	10:103154396	A/C	non-coding intronic,intronic	BTRC	0	protein_coding	0.198752	0.97(0.97-0.97)	3.06e-05	0.97(0.95-0.98)	0.000102727	CAD,T2DM	-	-	-	0.97(0.95-0.98)	0.000117582	CAD,T2DM	-	-	-	-	-	-	-	-	-	-	-	-
rs11190990	10:103156493	G/A	non-coding intronic,intronic	BTRC	0	protein_coding	0.198754	0.97(0.97-0.97)	3.04e-05	0.97(0.95-0.98)	0.000101935	CAD,T2DM	-	-	-	0.97(0.95-0.98)	0.000116685	CAD,T2DM	-	-	-	-	-	-	-	-	-	-	-	-
rs150149003	10:103156510	TTTG/T	non-coding intronic;intronic;	BTRC;	0	protein_coding;	0.198754	0.97(0.97-0.97)	3.04e-05	0.97(0.95-0.98)	0.00010199	CAD,T2DM	-	-	-	0.97(0.95-0.98)	0.000116747	CAD,T2DM	-	-	-	-	-	-	-	-	-	-	-	-
rs10883636	10:103156732	G/T	non-coding intronic,intronic	BTRC	0	protein_coding	0.198754	0.97(0.97-0.97)	3.04e-05	0.97(0.95-0.98)	0.000101972	CAD,T2DM	-	-	-	0.97(0.95-0.98)	0.000116727	CAD,T2DM	-	-	-	-	-	-	-	-	-	-	-	-
rs11190992	10:103158152	C/T	non-coding intronic,intronic	BTRC	0	protein_coding	0.198753	0.97(0.97-0.97)	3.03e-05	0.97(0.95-0.98)	0.000101878	CAD,T2DM	-	-	-	0.97(0.95-0.98)	0.000116621	CAD,T2DM	-	-	-	-	-	-	-	-	-	-	-	-
rs10883637	10:103158424	C/T	non-coding intronic,intronic	BTRC	0	protein_coding	0.198753	0.97(0.97-0.97)	3.03e-05	0.97(0.95-0.98)	0.000101885	CAD,T2DM	-	-	-	0.97(0.95-0.98)	0.000116628	CAD,T2DM	-	-	-	-	-	-	-	-	-	-	-	-
rs9645568	10:103159008	A/G	non-coding intronic,intronic	BTRC	0	protein_coding	0.198753	0.97(0.97-0.97)	3.03e-05	0.97(0.95-0.98)	0.000101781	CAD,T2DM	-	-	-	0.97(0.95-0.98)	0.00011651	CAD,T2DM	-	-	-	-	-	-	-	-	-	-	-	-
rs10883638	10:103159394	T/C	non-coding intronic,intronic	BTRC	0	protein_coding	0.198753	0.97(0.97-0.97)	3.03e-05	0.97(0.95-0.98)	0.000101755	CAD,T2DM	-	-	-	0.97(0.95-0.98)	0.000116481	CAD,T2DM	-	-	-	-	-	-	-	-	-	-	-	-
rs34597650	10:103160177	C/CAG	non-coding intronic;intronic;	BTRC;	0	protein_coding;	0.198752	0.97(0.97-0.97)	3.03e-05	0.97(0.95-0.98)	0.000101703	CAD,T2DM	-	-	-	0.97(0.95-0.98)	0.000116422	CAD,T2DM	-	-	-	-	-	-	-	-	-	-	-	-
rs9645544	10:103161393	C/T	non-coding intronic,intronic	BTRC	0	protein_coding	0.198754	0.97(0.97-0.97)	3.03e-05	0.97(0.95-0.98)	0.000101762	CAD,T2DM	-	-	-	0.97(0.95-0.98)	0.000116489	CAD,T2DM	-	-	-	-	-	-	-	-	-	-	-	-
rs12414526	10:103161917	C/G	non-coding intronic,intronic	BTRC	0	protein_coding	0.198752	0.97(0.97-0.97)	3.02e-05	0.97(0.95-0.98)	0.000101581	CAD,T2DM	-	-	-	0.97(0.95-0.98)	0.000116285	CAD,T2DM	-	-	-	-	-	-	-	-	-	-	-	-
rs12269500	10:103163607	T/C	non-coding intronic,intronic	BTRC	0	protein_coding	0.198751	0.97(0.97-0.97)	3.02e-05	0.97(0.95-0.98)	0.000101454	CAD,T2DM	-	-	-	0.97(0.95-0.98)	0.00011614	CAD,T2DM	-	-	-	-	-	-	-	-	-	-	-	-
rs10883640	10:103163932	T/C	non-coding intronic,intronic	BTRC	0	protein_coding	0.198567	0.97(0.97-0.97)	2.81e-05	0.97(0.95-0.98)	9.44331e-05	CAD,T2DM	-	-	-	0.97(0.95-0.98)	0.000108188	CAD,T2DM	-	-	-	-	-	-	-	-	-	-	-	-
rs10883641	10:103163977	C/T	non-coding intronic,intronic	BTRC	0	protein_coding	0.198459	0.97(0.97-0.97)	3.37e-05	0.97(0.95-0.98)	0.000113831	CAD,T2DM	-	-	-	0.97(0.95-0.98)	0.000130143	CAD,T2DM	-	-	-	-	-	-	-	-	-	-	-	-
rs10786634	10:103164342	T/G	intronic,non-coding intronic	BTRC	0	protein_coding	0.198459	0.97(0.97-0.97)	3.37e-05	0.97(0.95-0.98)	0.000113763	CAD,T2DM	-	-	-	0.97(0.95-0.98)	0.000130066	CAD,T2DM	-	-	-	-	-	-	-	-	-	-	-	-
rs71016319	10:103170458	C/CT	non-coding intronic;intronic;	BTRC;	0	protein_coding;	0.198761	0.97(0.97-0.97)	3.01e-05	0.97(0.95-0.98)	0.00010121	CAD,T2DM	-	-	-	0.97(0.95-0.98)	0.000115865	CAD,T2DM	-	-	-	-	-	-	-	-	-	-	-	-
rs12784510	10:103170838	T/C	non-coding intronic,intronic	BTRC	0	protein_coding	0.198762	0.97(0.97-0.97)	3.01e-05	0.97(0.95-0.98)	0.000101242	CAD,T2DM	-	-	-	0.97(0.95-0.98)	0.0001159	CAD,T2DM	-	-	-	-	-	-	-	-	-	-	-	-
rs10883642	10:103171190	G/A	non-coding intronic,intronic	BTRC	0	protein_coding	0.198763	0.97(0.97-0.97)	3.01e-05	0.97(0.95-0.98)	0.000101222	CAD,T2DM	-	-	-	0.97(0.95-0.98)	0.000115877	CAD,T2DM	-	-	-	-	-	-	-	-	-	-	-	-
rs34665777	10:103171471	G/GTTTT	non-coding intronic;intronic;	BTRC;	0	protein_coding;	0.198729	0.97(0.97-0.97)	3.07e-05	0.97(0.95-0.98)	0.000103079	CAD,T2DM	-	-	-	0.97(0.95-0.98)	0.00011798	CAD,T2DM	-	-	-	-	-	-	-	-	-	-	-	-
rs35662202	10:103171541	CT/C	non-coding intronic;intronic;	BTRC;	0	protein_coding;	0.198763	0.97(0.97-0.97)	3.01e-05	0.97(0.95-0.98)	0.000101239	CAD,T2DM	-	-	-	0.97(0.95-0.98)	0.000115898	CAD,T2DM	-	-	-	-	-	-	-	-	-	-	-	-
rs10883643	10:103173505	T/A	non-coding intronic,intronic	BTRC	0	protein_coding	0.198766	0.97(0.97-0.97)	3.01e-05	0.97(0.95-0.98)	0.000101142	CAD,T2DM	-	-	-	0.97(0.95-0.98)	0.000115787	CAD,T2DM	-	-	-	-	-	-	-	-	-	-	-	-
rs10883644	10:103175124	G/T	non-coding intronic,intronic	BTRC	0	protein_coding	0.198768	0.97(0.97-0.97)	3.01e-05	0.97(0.95-0.98)	0.000101131	CAD,T2DM	-	-	-	0.97(0.95-0.98)	0.000115774	CAD,T2DM	-	-	-	-	-	-	-	-	-	-	-	-
rs10883646	10:103175715	T/C	non-coding intronic,intronic	BTRC	0	protein_coding	0.19877	0.97(0.97-0.97)	3.01e-05	0.97(0.95-0.98)	0.000101095	CAD,T2DM	-	-	-	0.97(0.95-0.98)	0.000115735	CAD,T2DM	-	-	-	-	-	-	-	-	-	-	-	-
rs12355803	10:103176449	G/A	non-coding intronic,intronic	BTRC	0	protein_coding	0.198453	0.97(0.97-0.97)	3.36e-05	0.97(0.95-0.98)	0.000113522	CAD,T2DM	-	-	-	0.97(0.95-0.98)	0.000129794	CAD,T2DM	-	-	-	-	-	-	-	-	-	-	-	-
rs10883647	10:103177203	C/T	non-coding intronic,intronic	BTRC	0	protein_coding	0.19877	0.97(0.97-0.97)	3.01e-05	0.97(0.95-0.98)	0.000101128	CAD,T2DM	-	-	-	0.97(0.95-0.98)	0.000115772	CAD,T2DM	-	-	-	-	-	-	-	-	-	-	-	-
rs12258171	10:103177602	T/C	non-coding intronic,intronic	BTRC	0	protein_coding	0.198776	0.97(0.97-0.97)	3e-05	0.97(0.95-0.98)	0.000101062	CAD,T2DM	-	-	-	0.97(0.95-0.98)	0.000115695	CAD,T2DM	-	-	-	-	-	-	-	-	-	-	-	-
rs67919746	10:103178258	TAATA/T	non-coding intronic;intronic;	BTRC;	0	protein_coding;	0.19877	0.97(0.97-0.97)	3e-05	0.97(0.95-0.98)	0.000101031	CAD,T2DM	-	-	-	0.97(0.95-0.98)	0.000115662	CAD,T2DM	-	-	-	-	-	-	-	-	-	-	-	-
rs12777717	10:103179005	C/T	non-coding intronic,intronic	BTRC	0	protein_coding	0.198464	0.97(0.97-0.97)	3.32e-05	0.97(0.95-0.98)	0.000112335	CAD,T2DM	-	-	-	0.97(0.95-0.98)	0.000128452	CAD,T2DM	-	-	-	-	-	-	-	-	-	-	-	-
rs67308822	10:103179361	G/A	non-coding intronic,intronic	BTRC	0	protein_coding	0.19878	0.97(0.97-0.97)	3.04e-05	0.97(0.95-0.98)	0.00010218	CAD,T2DM	-	-	-	0.97(0.95-0.98)	0.000116961	CAD,T2DM	-	-	-	-	-	-	-	-	-	-	-	-
rs10160036	10:103182394	A/G	non-coding intronic,intronic	BTRC	0	protein_coding	0.19877	0.97(0.97-0.97)	3e-05	0.97(0.95-0.98)	0.000100999	CAD,T2DM	-	-	-	0.97(0.95-0.98)	0.000115626	CAD,T2DM	-	-	-	-	-	-	-	-	-	-	-	-
rs10159713	10:103182600	C/G	non-coding intronic,intronic	BTRC	0	protein_coding	0.19877	0.97(0.97-0.97)	3e-05	0.97(0.95-0.98)	0.000101033	CAD,T2DM	-	-	-	0.97(0.95-0.98)	0.000115663	CAD,T2DM	-	-	-	-	-	-	-	-	-	-	-	-
rs10159775	10:103184297	G/A	non-coding intronic,intronic	BTRC	0	protein_coding	0.198772	0.97(0.97-0.97)	3e-05	0.97(0.95-0.98)	0.000100935	CAD,T2DM	-	-	-	0.97(0.95-0.98)	0.000115552	CAD,T2DM	-	-	-	-	-	-	-	-	-	-	-	-
rs10883648	10:103185181	C/A	non-coding intronic,intronic	BTRC	0	protein_coding	0.198771	0.97(0.97-0.97)	3e-05	0.97(0.95-0.98)	0.000100836	CAD,T2DM	-	-	-	0.97(0.95-0.98)	0.000115441	CAD,T2DM	-	-	-	-	-	-	-	-	-	-	-	-
rs10883649	10:103186586	C/T	non-coding intronic,intronic	BTRC	0	protein_coding	0.198788	0.97(0.97-0.97)	3.02e-05	0.97(0.95-0.98)	0.000101711	CAD,T2DM	-	-	-	0.97(0.95-0.98)	0.000116431	CAD,T2DM	-	-	-	-	-	-	-	-	-	-	-	-
rs7902379	10:103187153	G/T	non-coding intronic,intronic	BTRC	0	protein_coding	0.19878	0.97(0.97-0.97)	3.02e-05	0.97(0.95-0.98)	0.000101755	CAD,T2DM	-	-	-	0.97(0.95-0.98)	0.000116481	CAD,T2DM	-	-	-	-	-	-	-	-	-	-	-	-
rs11191006	10:103187306	A/T	non-coding intronic,intronic	BTRC	0	protein_coding	0.198746	0.97(0.97-0.97)	3e-05	0.97(0.95-0.98)	0.000101051	CAD,T2DM	-	-	-	0.97(0.95-0.98)	0.000115684	CAD,T2DM	-	-	-	-	-	-	-	-	-	-	-	-
rs7082055	10:103187921	G/A	non-coding intronic,intronic	BTRC	0	protein_coding	0.198432	0.97(0.97-0.97)	3.36e-05	0.97(0.95-0.98)	0.0001135	CAD,T2DM	-	-	-	0.97(0.95-0.98)	0.000129769	CAD,T2DM	-	-	-	-	-	-	-	-	-	-	-	-
rs7082129	10:103188201	A/G	non-coding intronic,intronic	BTRC	0	protein_coding	0.198761	0.97(0.97-0.97)	3.02e-05	0.97(0.95-0.98)	0.000101794	CAD,T2DM	-	-	-	0.97(0.95-0.98)	0.000116526	CAD,T2DM	-	-	-	-	-	-	-	-	-	-	-	-
rs11191009	10:103189073	G/A	non-coding intronic,intronic	BTRC	0	protein_coding	0.198736	0.97(0.97-0.97)	3e-05	0.97(0.95-0.98)	0.000101015	CAD,T2DM	-	-	-	0.97(0.95-0.98)	0.000115643	CAD,T2DM	-	-	-	-	-	-	-	-	-	-	-	-
rs10883650	10:103189238	G/T	non-coding intronic,intronic	BTRC	0	protein_coding	0.198732	0.97(0.97-0.97)	3e-05	0.97(0.95-0.98)	0.000101114	CAD,T2DM	-	-	-	0.97(0.95-0.98)	0.000115756	CAD,T2DM	-	-	-	-	-	-	-	-	-	-	-	-
rs7096737	10:103191300	C/T	non-coding intronic,intronic	BTRC	0	protein_coding	0.198705	0.97(0.97-0.97)	3.01e-05	0.97(0.95-0.98)	0.000101478	CAD,T2DM	-	-	-	0.97(0.95-0.98)	0.000116168	CAD,T2DM	-	-	-	-	-	-	-	-	-	-	-	-
rs10786636	10:103192474	A/G	non-coding intronic,intronic	BTRC	0	protein_coding	0.198688	0.97(0.97-0.97)	3.02e-05	0.97(0.95-0.98)	0.000101719	CAD,T2DM	-	-	-	0.97(0.95-0.98)	0.000116441	CAD,T2DM	-	-	-	-	-	-	-	-	-	-	-	-
rs12261987	10:103194095	G/T	non-coding intronic,intronic	BTRC	0	protein_coding	0.198338	0.97(0.97-0.97)	3.38e-05	0.97(0.95-0.98)	0.000114474	CAD,T2DM	-	-	-	0.97(0.95-0.98)	0.000130871	CAD,T2DM	-	-	-	-	-	-	-	-	-	-	-	-
rs10883651	10:103195037	C/T	non-coding intronic,intronic	BTRC	0	protein_coding	0.198646	0.97(0.97-0.97)	3.04e-05	0.97(0.95-0.98)	0.000102367	CAD,T2DM	-	-	-	0.97(0.95-0.98)	0.000117175	CAD,T2DM	-	-	-	-	-	-	-	-	-	-	-	-
rs12248356	10:103197719	T/C	non-coding intronic,intronic	BTRC	0	protein_coding	0.200052	0.97(0.97-0.97)	2.39e-05	0.97(0.95-0.98)	8.15805e-05	CAD,T2DM	-	-	-	0.97(0.95-0.98)	9.36338e-05	CAD,T2DM	-	-	-	-	-	-	-	-	-	-	-	-
rs11191011	10:103198054	C/A	non-coding intronic,intronic	BTRC	0	protein_coding	0.198078	0.97(0.97-0.97)	2.6e-05	0.97(0.95-0.98)	8.70927e-05	CAD,T2DM	-	-	-	0.97(0.95-0.98)	9.99104e-05	CAD,T2DM	-	-	-	-	-	-	-	-	-	-	-	-
rs10883652	10:103200394	G/A	non-coding intronic,intronic	BTRC	0	protein_coding	0.198385	0.97(0.97-0.97)	2.48e-05	0.97(0.95-0.98)	8.29585e-05	CAD,T2DM	-	-	-	0.97(0.95-0.98)	9.51956e-05	CAD,T2DM	-	-	-	-	-	-	-	-	-	-	-	-
rs10883653	10:103200428	G/A	non-coding intronic,intronic	BTRC	0	protein_coding	0.19853	0.97(0.97-0.97)	2.37e-05	0.97(0.95-0.98)	7.92837e-05	CAD,T2DM	-	-	-	0.97(0.95-0.98)	9.09512e-05	CAD,T2DM	-	-	-	-	-	-	-	-	-	-	-	-
rs10883654	10:103200608	C/T	non-coding intronic,intronic	BTRC	0	protein_coding	0.198383	0.97(0.97-0.97)	2.48e-05	0.97(0.95-0.98)	8.29585e-05	CAD,T2DM	-	-	-	0.97(0.95-0.98)	9.52011e-05	CAD,T2DM	-	-	-	-	-	-	-	-	-	-	-	-
rs10883655	10:103200801	A/G	non-coding intronic,intronic	BTRC	0	protein_coding	0.198386	0.97(0.97-0.97)	2.48e-05	0.97(0.95-0.98)	8.30504e-05	CAD,T2DM	-	-	-	0.97(0.95-0.98)	9.52333e-05	CAD,T2DM	-	-	-	-	-	-	-	-	-	-	-	-
rs7097657	10:103201582	C/G	non-coding intronic,intronic	BTRC	0	protein_coding	0.198385	0.97(0.97-0.97)	2.48e-05	0.97(0.95-0.98)	8.32341e-05	CAD,T2DM	-	-	-	0.97(0.95-0.98)	9.54455e-05	CAD,T2DM	-	-	-	-	-	-	-	-	-	-	-	-
rs7097973	10:103201885	A/T	non-coding intronic,intronic	BTRC	0	protein_coding	0.198045	0.97(0.97-0.97)	2.77e-05	0.97(0.95-0.98)	9.33013e-05	CAD,T2DM	-	-	-	0.97(0.95-0.98)	0.000106905	CAD,T2DM	-	-	-	-	-	-	-	-	-	-	-	-
rs10883657	10:103213669	C/G	intronic,non-coding intronic	BTRC	0	protein_coding	0.198134	0.97(0.97-0.97)	2.83e-05	0.97(0.95-0.98)	9.43688e-05	CAD,T2DM	-	-	-	0.97(0.95-0.98)	0.000108115	CAD,T2DM	-	-	-	-	-	-	-	-	-	-	-	-
rs10883658	10:103213780	G/C	non-coding intronic,intronic	BTRC	0	protein_coding	0.198502	0.97(0.97-0.97)	2.54e-05	0.97(0.95-0.98)	8.41528e-05	CAD,T2DM	-	-	-	0.97(0.95-0.98)	9.65663e-05	CAD,T2DM	-	-	-	-	-	-	-	-	-	-	-	-
rs34726593	10:103213884	CT/C	non-coding intronic;intronic;	BTRC;	0	protein_coding;	0.196031	0.97(0.97-0.97)	2.48e-05	0.97(0.95-0.98)	8.0478e-05	CAD,T2DM	-	-	-	0.97(0.95-0.98)	9.23155e-05	CAD,T2DM	-	-	-	-	-	-	-	-	-	-	-	-
rs7897062	10:103215870	A/G	non-coding intronic,intronic	BTRC	0	protein_coding	0.198517	0.97(0.97-0.97)	2.55e-05	0.97(0.95-0.98)	8.44285e-05	CAD,T2DM	-	-	-	0.97(0.95-0.98)	9.68098e-05	CAD,T2DM	-	-	-	-	-	-	-	-	-	-	-	-
rs7913802	10:103215890	T/C	non-coding intronic,intronic	BTRC	0	protein_coding	0.198518	0.97(0.97-0.97)	2.55e-05	0.97(0.95-0.98)	8.44285e-05	CAD,T2DM	-	-	-	0.97(0.95-0.98)	9.68502e-05	CAD,T2DM	-	-	-	-	-	-	-	-	-	-	-	-
rs9419907	10:103217146	A/G	non-coding intronic,intronic	BTRC	0	protein_coding	0.198507	0.97(0.97-0.97)	2.58e-05	0.97(0.95-0.98)	8.57146e-05	CAD,T2DM	-	-	-	0.97(0.95-0.98)	9.82549e-05	CAD,T2DM	-	-	-	-	-	-	-	-	-	-	-	-
rs9419908	10:103218637	A/G	non-coding intronic,intronic	BTRC	0	protein_coding	0.198545	0.97(0.97-0.97)	2.56e-05	0.97(0.95-0.98)	8.47959e-05	CAD,T2DM	-	-	-	0.97(0.95-0.98)	9.72397e-05	CAD,T2DM	-	-	-	-	-	-	-	-	-	-	-	-
rs4431957	10:103220682	C/T	non-coding intronic,intronic	BTRC	0	protein_coding	0.198593	0.97(0.97-0.97)	2.57e-05	0.97(0.95-0.98)	8.47959e-05	CAD,T2DM	-	-	-	0.97(0.95-0.98)	9.72112e-05	CAD,T2DM	-	-	-	-	-	-	-	-	-	-	-	-
rs9420821	10:103223675	G/T	non-coding intronic,intronic	BTRC	0	protein_coding	0.1986	0.97(0.97-0.97)	2.59e-05	0.97(0.95-0.98)	8.53472e-05	CAD,T2DM	-	-	-	0.97(0.95-0.98)	9.7835e-05	CAD,T2DM	-	-	-	-	-	-	-	-	-	-	-	-
rs9419910	10:103225458	A/G	non-coding intronic,intronic	BTRC	0	protein_coding	0.207503	0.97(0.97-0.97)	4.76e-05	0.97(0.96-0.98)	0.000149911	CAD,T2DM	-	-	-	0.97(0.96-0.99)	0.000170858	CAD,T2DM	-	-	-	-	-	-	-	-	-	-	-	-
rs4130785	10:103234393	C/T	non-coding intronic,intronic	BTRC	0	protein_coding	0.198604	0.97(0.97-0.97)	2.75e-05	0.97(0.95-0.98)	9.04919e-05	CAD,T2DM	-	-	-	0.97(0.95-0.98)	0.000103688	CAD,T2DM	-	-	-	-	-	-	-	-	-	-	-	-
rs4326718	10:103235758	G/A	non-coding intronic,intronic	BTRC	0	protein_coding	0.208972	0.97(0.97-0.97)	3.66e-05	0.97(0.95-0.98)	0.000116699	CAD,T2DM	-	-	-	0.97(0.95-0.98)	0.000133385	CAD,T2DM	-	-	-	-	-	-	-	-	-	-	-	-
rs9420824	10:103236440	G/A	non-coding intronic,intronic	BTRC	0	protein_coding	0.207431	0.97(0.97-0.97)	4.38e-05	0.97(0.96-0.98)	0.000138392	CAD,T2DM	-	-	-	0.97(0.95-0.98)	0.000157875	CAD,T2DM	-	-	-	-	-	-	-	-	-	-	-	-
rs9420826	10:103237322	C/T	non-coding intronic,intronic	BTRC	0	protein_coding	0.198634	0.97(0.97-0.97)	2.61e-05	0.97(0.95-0.98)	8.58065e-05	CAD,T2DM	-	-	-	0.97(0.95-0.98)	9.83835e-05	CAD,T2DM	-	-	-	-	-	-	-	-	-	-	-	-
rs9419912	10:103238621	C/T	non-coding intronic,intronic	BTRC	0	protein_coding	0.198929	0.97(0.97-0.97)	2.47e-05	0.97(0.95-0.98)	8.1213e-05	CAD,T2DM	-	-	-	0.97(0.95-0.98)	9.31552e-05	CAD,T2DM	-	-	-	-	-	-	-	-	-	-	-	-
rs4301726	10:103238624	T/A	non-coding intronic,intronic	BTRC	0	protein_coding	0.199221	0.97(0.97-0.97)	2.33e-05	0.97(0.95-0.98)	7.59764e-05	CAD,T2DM	-	-	-	0.97(0.95-0.98)	8.72764e-05	CAD,T2DM	-	-	-	-	-	-	-	-	-	-	-	-
rs61011895	10:103238965	CCCT/C	non-coding intronic;intronic;	BTRC;	0	protein_coding;	0.198616	0.97(0.97-0.97)	2.59e-05	0.97(0.95-0.98)	8.50715e-05	CAD,T2DM	-	-	-	0.97(0.95-0.98)	9.75227e-05	CAD,T2DM	-	-	-	-	-	-	-	-	-	-	-	-
rs9420828	10:103242273	C/T	non-coding intronic,intronic	BTRC	0	protein_coding	0.198599	0.97(0.97-0.97)	2.6e-05	0.97(0.95-0.98)	8.55309e-05	CAD,T2DM	-	-	-	0.97(0.95-0.98)	9.81106e-05	CAD,T2DM	-	-	-	-	-	-	-	-	-	-	-	-
rs4436485	10:103245361	G/C	non-coding intronic,intronic	BTRC	0	protein_coding	0.206916	0.97(0.97-0.97)	4.44e-05	0.97(0.96-0.98)	0.000142003	CAD,T2DM	-	-	-	0.97(0.95-0.98)	0.000161946	CAD,T2DM	-	-	-	-	-	-	-	-	-	-	-	-
rs34120569	10:103246186	G/GCA	non-coding intronic;intronic;	BTRC;	0	protein_coding;	0.207034	0.97(0.97-0.97)	4.17e-05	0.97(0.95-0.98)	0.000132407	CAD,T2DM	-	-	-	0.97(0.95-0.98)	0.000151123	CAD,T2DM	-	-	-	-	-	-	-	-	-	-	-	-
rs11450967	10:103249861	A/AT	non-coding intronic;intronic;	BTRC;	0	protein_coding;	0.20758	0.97(0.97-0.97)	4.35e-05	0.97(0.96-0.98)	0.000140292	CAD,T2DM	-	-	-	0.97(0.95-0.98)	0.000160016	CAD,T2DM	-	-	-	-	-	-	-	-	-	-	-	-
rs9420829	10:103252389	T/C	non-coding intronic,intronic	BTRC	0	protein_coding	0.207613	0.97(0.97-0.97)	4.68e-05	0.97(0.96-0.98)	0.000150311	CAD,T2DM	-	-	-	0.97(0.96-0.99)	0.000171308	CAD,T2DM	-	-	-	-	-	-	-	-	-	-	-	-
rs9420830	10:103252438	A/G	non-coding intronic,intronic	BTRC	0	protein_coding	0.207613	0.97(0.97-0.97)	4.68e-05	0.97(0.96-0.98)	0.000150282	CAD,T2DM	-	-	-	0.97(0.96-0.99)	0.000171275	CAD,T2DM	-	-	-	-	-	-	-	-	-	-	-	-
rs9419914	10:103254849	T/C	non-coding intronic,intronic	BTRC	0	protein_coding	0.207607	0.97(0.97-0.97)	4.66e-05	0.97(0.96-0.98)	0.000149827	CAD,T2DM	-	-	-	0.97(0.96-0.99)	0.000170762	CAD,T2DM	-	-	-	-	-	-	-	-	-	-	-	-
rs10786638	10:103255410	T/A	non-coding intronic,intronic	BTRC	0	protein_coding	0.2074	0.97(0.97-0.97)	3.91e-05	0.97(0.95-0.99)	0.000125002	CAD,T2DM	-	-	-	0.97(0.95-0.99)	0.000142765	CAD,T2DM	-	-	-	-	-	-	-	-	-	-	-	-
rs9420831	10:103256545	A/G	non-coding intronic,intronic	BTRC	0	protein_coding	0.207453	0.97(0.97-0.97)	3.75e-05	0.97(0.95-0.98)	0.000119924	CAD,T2DM	-	-	-	0.97(0.95-0.98)	0.000137029	CAD,T2DM	-	-	-	-	-	-	-	-	-	-	-	-
rs9420832	10:103256937	C/T	non-coding intronic,intronic	BTRC	0	protein_coding	0.207232	0.97(0.97-0.97)	3.81e-05	0.97(0.95-0.98)	0.000121809	CAD,T2DM	-	-	-	0.97(0.95-0.98)	0.000139159	CAD,T2DM	-	-	-	-	-	-	-	-	-	-	-	-
rs9420833	10:103257133	G/A	non-coding intronic,intronic	BTRC	0	protein_coding	0.207245	0.97(0.97-0.97)	3.8e-05	0.97(0.95-0.98)	0.000121678	CAD,T2DM	-	-	-	0.97(0.95-0.98)	0.00013901	CAD,T2DM	-	-	-	-	-	-	-	-	-	-	-	-
rs9420834	10:103257165	G/T	non-coding intronic,intronic	BTRC	0	protein_coding	0.207231	0.97(0.97-0.97)	3.8e-05	0.97(0.95-0.98)	0.00012175	CAD,T2DM	-	-	-	0.97(0.95-0.98)	0.000139092	CAD,T2DM	-	-	-	-	-	-	-	-	-	-	-	-
rs7896045	10:103258215	A/G	non-coding intronic,intronic	BTRC	0	protein_coding	0.207358	0.97(0.97-0.97)	3.89e-05	0.97(0.95-0.99)	0.000124531	CAD,T2DM	-	-	-	0.97(0.95-0.99)	0.000142233	CAD,T2DM	-	-	-	-	-	-	-	-	-	-	-	-
rs9419915	10:103258248	C/T	non-coding intronic,intronic	BTRC	0	protein_coding	0.207214	0.97(0.97-0.97)	3.83e-05	0.97(0.95-0.98)	0.000122439	CAD,T2DM	-	-	-	0.97(0.95-0.98)	0.00013987	CAD,T2DM	-	-	-	-	-	-	-	-	-	-	-	-
rs9420835	10:103258424	A/G	non-coding intronic,intronic	BTRC	0	protein_coding	0.207225	0.97(0.97-0.97)	3.8e-05	0.97(0.95-0.98)	0.000121579	CAD,T2DM	-	-	-	0.97(0.95-0.98)	0.000138899	CAD,T2DM	-	-	-	-	-	-	-	-	-	-	-	-
rs9419917	10:103258493	T/A	non-coding intronic,intronic	BTRC	0	protein_coding	0.207236	0.97(0.97-0.97)	3.8e-05	0.97(0.95-0.98)	0.000121684	CAD,T2DM	-	-	-	0.97(0.95-0.98)	0.000139018	CAD,T2DM	-	-	-	-	-	-	-	-	-	-	-	-
rs9420836	10:103258617	G/A	non-coding intronic,intronic	BTRC	0	protein_coding	0.206879	0.97(0.97-0.97)	4.3e-05	0.97(0.95-0.98)	0.000138173	CAD,T2DM	-	-	-	0.97(0.95-0.98)	0.000157628	CAD,T2DM	-	-	-	-	-	-	-	-	-	-	-	-
rs11191030	10:103258862	G/C	non-coding intronic,intronic	BTRC	0	protein_coding	0.207223	0.97(0.97-0.97)	3.79e-05	0.97(0.95-0.98)	0.000121412	CAD,T2DM	-	-	-	0.97(0.95-0.98)	0.00013871	CAD,T2DM	-	-	-	-	-	-	-	-	-	-	-	-
rs9420837	10:103259496	G/A	non-coding intronic,intronic	BTRC	0	protein_coding	0.207251	0.97(0.97-0.97)	3.81e-05	0.97(0.95-0.98)	0.00012204	CAD,T2DM	-	-	-	0.97(0.95-0.98)	0.00013942	CAD,T2DM	-	-	-	-	-	-	-	-	-	-	-	-
rs4244345	10:103260210	T/C	non-coding intronic,intronic	BTRC	0	protein_coding	0.20759	0.97(0.97-0.97)	3.84e-05	0.97(0.95-0.99)	0.00012299	CAD,T2DM	-	-	-	0.97(0.95-0.99)	0.000140493	CAD,T2DM	-	-	-	-	-	-	-	-	-	-	-	-
rs9420838	10:103261156	C/T	non-coding intronic,intronic	BTRC	0	protein_coding	0.207203	0.97(0.97-0.97)	3.75e-05	0.97(0.95-0.98)	0.000119968	CAD,T2DM	-	-	-	0.97(0.95-0.98)	0.00013708	CAD,T2DM	-	-	-	-	-	-	-	-	-	-	-	-
rs9420839	10:103261414	C/T	non-coding intronic,intronic	BTRC	0	protein_coding	0.207209	0.97(0.97-0.97)	3.8e-05	0.97(0.95-0.98)	0.000121608	CAD,T2DM	-	-	-	0.97(0.95-0.98)	0.000138932	CAD,T2DM	-	-	-	-	-	-	-	-	-	-	-	-
rs9420840	10:103261567	G/A	non-coding intronic,intronic	BTRC	0	protein_coding	0.207219	0.97(0.97-0.97)	3.78e-05	0.97(0.95-0.98)	0.000121011	CAD,T2DM	-	-	-	0.97(0.95-0.98)	0.000138257	CAD,T2DM	-	-	-	-	-	-	-	-	-	-	-	-
rs9420841	10:103261678	T/C	non-coding intronic,intronic	BTRC	0	protein_coding	0.207219	0.97(0.97-0.97)	3.78e-05	0.97(0.95-0.98)	0.000121007	CAD,T2DM	-	-	-	0.97(0.95-0.98)	0.000138253	CAD,T2DM	-	-	-	-	-	-	-	-	-	-	-	-
rs9420842	10:103264142	A/G	non-coding intronic,intronic	BTRC	0	protein_coding	0.206878	0.97(0.97-0.97)	4.28e-05	0.97(0.95-0.98)	0.000137611	CAD,T2DM	-	-	-	0.97(0.95-0.98)	0.000156994	CAD,T2DM	-	-	-	-	-	-	-	-	-	-	-	-
rs9420843	10:103264187	T/C	non-coding intronic,intronic	BTRC	0	protein_coding	0.207264	0.97(0.97-0.97)	3.76e-05	0.97(0.95-0.98)	0.000120539	CAD,T2DM	-	-	-	0.97(0.95-0.98)	0.000137724	CAD,T2DM	-	-	-	-	-	-	-	-	-	-	-	-
rs112368663	10:103265194	G/C	non-coding intronic,intronic	BTRC	0	protein_coding	0.207507	0.97(0.97-0.97)	3.58e-05	0.97(0.95-0.98)	0.000114543	CAD,T2DM	-	-	-	0.97(0.95-0.98)	0.000130949	CAD,T2DM	-	-	-	-	-	-	-	-	-	-	-	-
rs112455252	10:103265274	A/G	non-coding intronic,intronic	BTRC	0	protein_coding	0.207243	0.97(0.97-0.97)	3.77e-05	0.97(0.95-0.98)	0.000120776	CAD,T2DM	-	-	-	0.97(0.95-0.98)	0.000137991	CAD,T2DM	-	-	-	-	-	-	-	-	-	-	-	-
rs9419918	10:103265843	C/G	non-coding intronic,intronic	BTRC	0	protein_coding	0.207616	0.97(0.97-0.97)	3.56e-05	0.97(0.95-0.98)	0.000114125	CAD,T2DM	-	-	-	0.97(0.95-0.98)	0.000130476	CAD,T2DM	-	-	-	-	-	-	-	-	-	-	-	-
rs9420845	10:103265890	C/T	non-coding intronic,intronic	BTRC	0	protein_coding	0.206866	0.97(0.97-0.97)	4.26e-05	0.97(0.95-0.98)	0.000136932	CAD,T2DM	-	-	-	0.97(0.95-0.98)	0.000156228	CAD,T2DM	-	-	-	-	-	-	-	-	-	-	-	-
rs9420846	10:103265914	G/A	non-coding intronic,intronic	BTRC	0	protein_coding	0.206893	0.97(0.97-0.97)	4.23e-05	0.97(0.95-0.98)	0.000136151	CAD,T2DM	-	-	-	0.97(0.95-0.98)	0.000155347	CAD,T2DM	-	-	-	-	-	-	-	-	-	-	-	-
rs9419919	10:103266839	C/T	non-coding intronic,intronic	BTRC	0	protein_coding	0.207265	0.97(0.97-0.97)	3.75e-05	0.97(0.95-0.98)	0.000120296	CAD,T2DM	-	-	-	0.97(0.95-0.98)	0.00013745	CAD,T2DM	-	-	-	-	-	-	-	-	-	-	-	-
rs113992493	10:103269158	C/A	non-coding intronic,intronic	BTRC	0	protein_coding	0.207262	0.97(0.97-0.97)	3.75e-05	0.97(0.95-0.98)	0.000120243	CAD,T2DM	-	-	-	0.97(0.95-0.98)	0.00013739	CAD,T2DM	-	-	-	-	-	-	-	-	-	-	-	-
rs113084874	10:103269307	A/G	non-coding intronic,intronic	BTRC	0	protein_coding	0.207268	0.97(0.97-0.97)	3.74e-05	0.97(0.95-0.98)	0.000119859	CAD,T2DM	-	-	-	0.97(0.95-0.98)	0.000136956	CAD,T2DM	-	-	-	-	-	-	-	-	-	-	-	-
rs9420847	10:103270315	A/G	non-coding intronic,intronic	BTRC	0	protein_coding	0.207359	0.97(0.97-0.97)	3.71e-05	0.97(0.95-0.98)	0.000119055	CAD,T2DM	-	-	-	0.97(0.95-0.98)	0.000136047	CAD,T2DM	-	-	-	-	-	-	-	-	-	-	-	-
rs9420848	10:103271262	G/A	non-coding intronic,intronic	BTRC	0	protein_coding	0.206896	0.97(0.97-0.97)	4.25e-05	0.97(0.95-0.98)	0.000136724	CAD,T2DM	-	-	-	0.97(0.95-0.98)	0.000155993	CAD,T2DM	-	-	-	-	-	-	-	-	-	-	-	-
rs9419920	10:103272649	T/C	non-coding intronic,intronic	BTRC	0	protein_coding	0.207281	0.97(0.97-0.97)	3.72e-05	0.97(0.95-0.98)	0.000119334	CAD,T2DM	-	-	-	0.97(0.95-0.98)	0.000136363	CAD,T2DM	-	-	-	-	-	-	-	-	-	-	-	-
rs9419921	10:103273097	T/G	non-coding intronic,intronic	BTRC	0	protein_coding	0.207283	0.97(0.97-0.97)	3.72e-05	0.97(0.95-0.98)	0.000119323	CAD,T2DM	-	-	-	0.97(0.95-0.98)	0.000136351	CAD,T2DM	-	-	-	-	-	-	-	-	-	-	-	-
rs9325503	10:103273729	A/G	non-coding intronic,intronic	BTRC	0	protein_coding	0.208319	0.97(0.97-0.97)	3.57e-05	0.97(0.95-0.98)	0.000114783	CAD,T2DM	-	-	-	0.97(0.95-0.98)	0.00013122	CAD,T2DM	-	-	-	-	-	-	-	-	-	-	-	-
rs9420851	10:103276520	T/C	non-coding intronic,intronic	BTRC	0	protein_coding	0.207351	0.97(0.97-0.97)	3.72e-05	0.97(0.95-0.98)	0.000119255	CAD,T2DM	-	-	-	0.97(0.95-0.98)	0.000136274	CAD,T2DM	-	-	-	-	-	-	-	-	-	-	-	-
rs9420852	10:103278172	G/A	non-coding intronic,intronic	BTRC	0	protein_coding	0.207311	0.97(0.97-0.97)	3.71e-05	0.97(0.95-0.98)	0.00011881	CAD,T2DM	-	-	-	0.97(0.95-0.98)	0.000135771	CAD,T2DM	-	-	-	-	-	-	-	-	-	-	-	-
rs9420853	10:103278434	T/C	non-coding intronic,intronic	BTRC	0	protein_coding	0.207313	0.97(0.97-0.97)	3.7e-05	0.97(0.95-0.98)	0.00011878	CAD,T2DM	-	-	-	0.97(0.95-0.98)	0.000135736	CAD,T2DM	-	-	-	-	-	-	-	-	-	-	-	-
rs112995510	10:103278603	C/CACTTAG	non-coding intronic;intronic;	BTRC;	0	protein_coding;	0.207301	0.97(0.97-0.97)	3.71e-05	0.97(0.95-0.98)	0.000118808	CAD,T2DM	-	-	-	0.97(0.95-0.98)	0.000135768	CAD,T2DM	-	-	-	-	-	-	-	-	-	-	-	-
rs9419922	10:103280313	A/G	non-coding intronic,intronic	BTRC	0	protein_coding	0.207303	0.97(0.97-0.97)	3.7e-05	0.97(0.95-0.98)	0.000118758	CAD,T2DM	-	-	-	0.97(0.95-0.98)	0.000135712	CAD,T2DM	-	-	-	-	-	-	-	-	-	-	-	-
rs9420854	10:103281722	C/G	non-coding intronic,intronic,3downstream	BTRC	0	protein_coding	0.207306	0.97(0.97-0.97)	3.7e-05	0.97(0.95-0.98)	0.000118693	CAD,T2DM	-	-	-	0.97(0.95-0.98)	0.000135639	CAD,T2DM	-	-	-	-	-	-	-	-	-	-	-	-
rs11191037	10:103282036	G/A	non-coding intronic,3downstream,intronic	BTRC	0	protein_coding	0.207308	0.97(0.97-0.97)	3.7e-05	0.97(0.95-0.98)	0.000118773	CAD,T2DM	-	-	-	0.97(0.95-0.98)	0.00013573	CAD,T2DM	-	-	-	-	-	-	-	-	-	-	-	-
rs9420855	10:103283193	G/C	non-coding intronic,intronic,3downstream	BTRC	0	protein_coding	0.207298	0.97(0.97-0.97)	3.74e-05	0.97(0.95-0.98)	0.00011984	CAD,T2DM	-	-	-	0.97(0.95-0.98)	0.000136935	CAD,T2DM	-	-	-	-	-	-	-	-	-	-	-	-
rs9419925	10:103287232	G/A	intronic,3downstream	BTRC	0	protein_coding	0.20735	0.97(0.97-0.97)	3.67e-05	0.97(0.95-0.98)	0.000117866	CAD,T2DM	-	-	-	0.97(0.95-0.98)	0.000134705	CAD,T2DM	-	-	-	-	-	-	-	-	-	-	-	-
rs35103212	10:103288054	GA/G	intronic;	BTRC;	0	protein_coding;	0.206943	0.97(0.97-0.97)	4.18e-05	0.97(0.95-0.98)	0.000134687	CAD,T2DM	-	-	-	0.97(0.95-0.98)	0.000153696	CAD,T2DM	-	-	-	-	-	-	-	-	-	-	-	-
rs9419926	10:103288436	T/G	intronic	BTRC	0	protein_coding	0.206945	0.97(0.97-0.97)	4.18e-05	0.97(0.95-0.98)	0.000134553	CAD,T2DM	-	-	-	0.97(0.95-0.98)	0.000153544	CAD,T2DM	-	-	-	-	-	-	-	-	-	-	-	-
rs9420857	10:103288910	A/G	intronic	BTRC	0	protein_coding	0.20736	0.97(0.97-0.97)	3.67e-05	0.97(0.95-0.98)	0.000117684	CAD,T2DM	-	-	-	0.97(0.95-0.98)	0.000134498	CAD,T2DM	-	-	-	-	-	-	-	-	-	-	-	-
rs9420858	10:103289318	G/A	intronic	BTRC	0	protein_coding	0.206936	0.97(0.97-0.97)	4.18e-05	0.97(0.95-0.98)	0.000134605	CAD,T2DM	-	-	-	0.97(0.95-0.98)	0.000153603	CAD,T2DM	-	-	-	-	-	-	-	-	-	-	-	-
rs9420859	10:103291249	T/C	intronic	BTRC	0	protein_coding	0.207368	0.97(0.97-0.97)	3.66e-05	0.97(0.95-0.98)	0.000117565	CAD,T2DM	-	-	-	0.97(0.95-0.98)	0.000134363	CAD,T2DM	-	-	-	-	-	-	-	-	-	-	-	-
rs3095800	10:103296807	C/T	non-coding intronic,intronic	BTRC	0	protein_coding	0.207663	0.97(0.97-0.97)	3.37e-05	0.97(0.95-0.99)	0.000107911	CAD,T2DM	-	-	-	0.97(0.95-0.99)	0.000123448	CAD,T2DM	-	-	-	-	-	-	-	-	-	-	-	-
rs3095799	10:103298576	G/A	non-coding intronic,intronic	BTRC	0	protein_coding	0.20753	0.97(0.97-0.97)	3.4e-05	0.97(0.95-0.99)	0.0001092	CAD,T2DM	-	-	-	0.97(0.95-0.99)	0.000124906	CAD,T2DM	-	-	-	-	-	-	-	-	-	-	-	-
rs3095798	10:103299267	T/C	non-coding intronic,intronic	BTRC	0	protein_coding	0.207296	0.97(0.97-0.97)	3.63e-05	0.97(0.95-0.99)	0.000116735	CAD,T2DM	-	-	-	0.97(0.95-0.99)	0.000133426	CAD,T2DM	-	-	-	-	-	-	-	-	-	-	-	-
rs3095797	10:103299772	C/A	non-coding intronic,intronic	BTRC	0	protein_coding	0.207249	0.97(0.97-0.97)	3.78e-05	0.97(0.95-0.99)	0.000121304	CAD,T2DM	-	-	-	0.97(0.95-0.99)	0.000138589	CAD,T2DM	-	-	-	-	-	-	-	-	-	-	-	-
rs3127231	10:103301534	C/A	non-coding intronic,intronic	BTRC	0	protein_coding	0.206942	0.97(0.97-0.97)	4.13e-05	0.97(0.95-0.99)	0.000133425	CAD,T2DM	-	-	-	0.97(0.95-0.99)	0.000152272	CAD,T2DM	-	-	-	-	-	-	-	-	-	-	-	-
rs35643209	10:103301704	ATAAT/A	non-coding intronic;intronic;	BTRC;	0	protein_coding;	0.207324	0.97(0.97-0.97)	3.62e-05	0.97(0.95-0.99)	0.000116539	CAD,T2DM	-	-	-	0.97(0.95-0.99)	0.000133204	CAD,T2DM	-	-	-	-	-	-	-	-	-	-	-	-
rs3127233	10:103303667	G/T	non-coding intronic,intronic	BTRC	0	protein_coding	0.207296	0.97(0.97-0.97)	3.61e-05	0.97(0.95-0.99)	0.000116472	CAD,T2DM	-	-	-	0.97(0.95-0.99)	0.000133129	CAD,T2DM	-	-	-	-	-	-	-	-	-	-	-	-
rs3127234	10:103304112	A/G	non-coding intronic,intronic	BTRC	0	protein_coding	0.207549	0.97(0.97-0.97)	3.53e-05	0.97(0.95-0.99)	0.000113962	CAD,T2DM	-	-	-	0.97(0.95-0.99)	0.000130291	CAD,T2DM	-	-	-	-	-	-	-	-	-	-	-	-
rs3127238	10:103306576	T/G	non-coding intronic,intronic	BTRC	0	protein_coding	0.20749	0.97(0.97-0.97)	3.52e-05	0.97(0.95-0.99)	0.000113238	CAD,T2DM	-	-	-	0.97(0.95-0.99)	0.000129473	CAD,T2DM	-	-	-	-	-	-	-	-	-	-	-	-
rs9419929	10:103307501	T/A	non-coding intronic,intronic	BTRC	0	protein_coding	0.207214	0.97(0.97-0.97)	3.64e-05	0.97(0.95-0.99)	0.000117125	CAD,T2DM	-	-	-	0.97(0.95-0.99)	0.000133867	CAD,T2DM	-	-	-	-	-	-	-	-	-	-	-	-
rs11191041	10:103307510	T/C	non-coding intronic,intronic	BTRC	0	protein_coding	0.207374	0.97(0.97-0.97)	3.5e-05	0.97(0.95-0.99)	0.000112538	CAD,T2DM	-	-	-	0.97(0.95-0.99)	0.000128681	CAD,T2DM	-	-	-	-	-	-	-	-	-	-	-	-
rs7096488	10:103308872	A/G	non-coding intronic,intronic	BTRC	0	protein_coding	0.207266	0.97(0.97-0.97)	3.69e-05	0.97(0.95-0.99)	0.00011906	CAD,T2DM	-	-	-	0.97(0.95-0.99)	0.000136053	CAD,T2DM	-	-	-	-	-	-	-	-	-	-	-	-
rs7096502	10:103308904	A/G	non-coding intronic,intronic	BTRC	0	protein_coding	0.207266	0.97(0.97-0.97)	3.69e-05	0.97(0.95-0.99)	0.000119021	CAD,T2DM	-	-	-	0.97(0.95-0.99)	0.00013601	CAD,T2DM	-	-	-	-	-	-	-	-	-	-	-	-
rs7096565	10:103309173	G/A	non-coding intronic,intronic	BTRC	0	protein_coding	0.207492	0.97(0.97-0.97)	3.51e-05	0.97(0.95-0.99)	0.000113016	CAD,T2DM	-	-	-	0.97(0.95-0.99)	0.000129221	CAD,T2DM	-	-	-	-	-	-	-	-	-	-	-	-
rs3127241	10:103312848	C/G	3downstream,intronic	BTRC	0	protein_coding	0.207299	0.97(0.97-0.97)	3.59e-05	0.97(0.95-0.99)	0.000115894	CAD,T2DM	-	-	-	0.97(0.95-0.99)	0.000132476	CAD,T2DM	-	-	-	-	-	-	-	-	-	-	-	-
rs3127242	10:103313599	T/C	3utr	BTRC	0	protein_coding	0.207494	0.97(0.97-0.97)	3.51e-05	0.97(0.95-0.99)	0.00011319	CAD,T2DM	-	-	-	0.97(0.95-0.99)	0.000129419	CAD,T2DM	-	-	-	-	-	-	-	-	-	-	-	-
rs1045324	10:103313620	G/A	3utr	BTRC	0	protein_coding	0.2073	0.97(0.97-0.97)	3.58e-05	0.97(0.95-0.99)	0.00011584	CAD,T2DM	-	-	-	0.97(0.95-0.99)	0.000132414	CAD,T2DM	-	-	-	-	-	-	-	-	-	-	-	-
rs1045232	10:103315801	T/C	3utr	BTRC	0	protein_coding	0.208746	0.97(0.97-0.97)	4.32e-05	0.97(0.95-0.99)	0.000140599	CAD,T2DM	-	-	-	0.97(0.95-0.99)	0.000160362	CAD,T2DM	-	-	-	-	-	-	-	-	-	-	-	-
rs3127244	10:103317452	A/G	intergeneic	BTRC;DPCD	374;12865	protein_coding;protein_coding	0.208421	0.97(0.97-0.97)	4.07e-05	0.97(0.95-0.99)	0.000133225	CAD,T2DM	-	-	-	0.97(0.95-0.99)	0.000152047	CAD,T2DM	-	-	-	-	-	-	-	-	-	-	-	-
rs3095809	10:103317821	A/C	intergeneic	BTRC;DPCD	743;12496	protein_coding;protein_coding	0.207693	0.97(0.97-0.97)	4e-05	0.97(0.95-0.99)	0.000130639	CAD,T2DM	-	-	-	0.97(0.95-0.99)	0.000149129	CAD,T2DM	-	-	-	-	-	-	-	-	-	-	-	-
rs1861930	10:103318376	C/G	intergeneic	BTRC;DPCD	1298;11941	protein_coding;protein_coding	0.207171	0.97(0.97-0.97)	3.83e-05	0.97(0.95-0.99)	0.000125622	CAD,T2DM	-	-	-	0.97(0.95-0.99)	0.000143465	CAD,T2DM	-	-	-	-	-	-	-	-	-	-	-	-
rs3095808	10:103318537	G/A	intergeneic	BTRC;DPCD	1459;11780	protein_coding;protein_coding	0.207233	0.97(0.97-0.97)	3.47e-05	0.97(0.95-0.99)	0.000113472	CAD,T2DM	-	-	-	0.97(0.95-0.99)	0.000129738	CAD,T2DM	-	-	-	-	-	-	-	-	-	-	-	-
rs3095807	10:103318571	T/C	intergeneic	BTRC;DPCD	1493;11746	protein_coding;protein_coding	0.207213	0.97(0.97-0.97)	3.39e-05	0.97(0.95-0.99)	0.000111214	CAD,T2DM	-	-	-	0.97(0.95-0.99)	0.000127185	CAD,T2DM	-	-	-	-	-	-	-	-	-	-	-	-
rs918265	10:103320396	T/C	intergeneic	BTRC;DPCD	3318;9921	protein_coding;protein_coding	0.207201	0.97(0.97-0.97)	3.51e-05	0.97(0.95-0.99)	0.000115679	CAD,T2DM	-	-	-	0.97(0.95-0.99)	0.000132233	CAD,T2DM	-	-	-	-	-	-	-	-	-	-	-	-
rs918264	10:103320564	C/T	intergeneic	BTRC;DPCD	3486;9753	protein_coding;protein_coding	0.207219	0.97(0.97-0.97)	3.46e-05	0.97(0.95-0.99)	0.000114044	CAD,T2DM	-	-	-	0.97(0.95-0.99)	0.000130384	CAD,T2DM	-	-	-	-	-	-	-	-	-	-	-	-
rs918263	10:103320642	G/A	intergeneic	BTRC;DPCD	3564;9675	protein_coding;protein_coding	0.207029	0.97(0.97-0.97)	4.67e-05	0.97(0.95-0.99)	0.00015349	CAD,T2DM	-	-	-	0.97(0.95-0.99)	0.000174888	CAD,T2DM	-	-	-	-	-	-	-	-	-	-	-	-
rs5787441	10:103320972	CTTGGAGAGG/C	protein_coding;protein_coding	BTRC;DPCD	3895;9344	protein_coding;protein_coding	0.215252	0.97(0.97-0.97)	2.64e-05	0.97(0.95-0.98)	8.99407e-05	CAD,T2DM	-	-	-	0.97(0.95-0.98)	0.000103118	CAD,T2DM	-	-	-	-	-	-	-	-	-	-	-	-
rs1861929	10:103322336	G/A	intergeneic	BTRC;DPCD	5258;7981	protein_coding;protein_coding	0.207456	0.97(0.97-0.97)	3.42e-05	0.97(0.95-0.99)	0.000112733	CAD,T2DM	-	-	-	0.97(0.95-0.99)	0.000128902	CAD,T2DM	-	-	-	-	-	-	-	-	-	-	-	-
rs3095805	10:103325064	T/G	intergeneic	BTRC;DPCD	7986;5253	protein_coding;protein_coding	0.207515	0.97(0.97-0.97)	3.45e-05	0.97(0.95-0.99)	0.000115096	CAD,T2DM	-	-	-	0.97(0.95-0.99)	0.000131574	CAD,T2DM	-	-	-	-	-	-	-	-	-	-	-	-
rs3095804	10:103326647	A/G	intergeneic	BTRC;DPCD	9569;3670	protein_coding;protein_coding	0.20543	0.97(0.97-0.97)	4.5e-05	0.97(0.95-0.99)	0.000154869	CAD,T2DM	-	-	-	0.97(0.95-0.99)	0.000176441	CAD,T2DM	-	-	-	-	-	-	-	-	-	-	-	-
rs1861927	10:103327093	G/A	intergeneic	BTRC;DPCD	10015;3224	protein_coding;protein_coding	0.207892	0.97(0.97-0.97)	3.48e-05	0.97(0.95-0.99)	0.000116491	CAD,T2DM	-	-	-	0.97(0.95-0.99)	0.00013315	CAD,T2DM	-	-	-	-	-	-	-	-	-	-	-	-
rs3095803	10:103328392	T/G	intergeneic	BTRC;DPCD	11314;1925	protein_coding;protein_coding	0.208081	0.97(0.97-0.97)	3.47e-05	0.97(0.95-0.99)	0.00011561	CAD,T2DM	-	-	-	0.97(0.95-0.99)	0.000132154	CAD,T2DM	-	-	-	-	-	-	-	-	-	-	-	-
rs11191049	10:103329015	T/G	intergeneic	BTRC;DPCD	11937;1302	protein_coding;protein_coding	0.208319	0.97(0.97-0.97)	3.4e-05	0.97(0.95-0.99)	0.000113538	CAD,T2DM	-	-	-	0.97(0.95-0.99)	0.000129812	CAD,T2DM	-	-	-	-	-	-	-	-	-	-	-	-
rs3127248	10:103330171	T/C	intergeneic	BTRC;DPCD	13093;146	protein_coding;protein_coding	0.208273	0.97(0.97-0.97)	3.28e-05	0.97(0.95-0.99)	0.000109853	CAD,T2DM	-	-	-	0.97(0.95-0.99)	0.000125645	CAD,T2DM	-	-	-	-	-	-	-	-	-	-	-	-
rs3095802	10:103331644	T/G	non-coding intronic,intronic	DPCD	0	protein_coding	0.208337	0.97(0.97-0.97)	2.93e-05	0.97(0.95-0.98)	9.84818e-05	CAD,T2DM	-	-	-	0.97(0.95-0.98)	0.000112774	CAD,T2DM	-	-	-	-	-	-	-	-	-	-	-	-
rs3095801	10:103331784	A/G	non-coding intronic,intronic	DPCD	0	protein_coding	0.20859	0.97(0.97-0.97)	2.82e-05	0.97(0.95-0.98)	9.46545e-05	CAD,T2DM	-	-	-	0.97(0.95-0.98)	0.000108439	CAD,T2DM	-	-	-	-	-	-	-	-	-	-	-	-
rs3127250	10:103332182	T/C	non-coding intronic,intronic	DPCD	0	protein_coding	0.208421	0.97(0.97-0.97)	2.91e-05	0.97(0.95-0.98)	9.78451e-05	CAD,T2DM	-	-	-	0.97(0.95-0.98)	0.000112053	CAD,T2DM	-	-	-	-	-	-	-	-	-	-	-	-
rs3127251	10:103332266	C/T	non-coding intronic,intronic	DPCD	0	protein_coding	0.208256	0.97(0.97-0.97)	3.85e-05	0.97(0.95-0.99)	0.000129412	CAD,T2DM	-	-	-	0.97(0.95-0.99)	0.000147743	CAD,T2DM	-	-	-	-	-	-	-	-	-	-	-	-
rs3906334	10:103333036	T/G	non-coding intronic,intronic	DPCD	0	protein_coding	0.208387	0.97(0.97-0.97)	3.95e-05	0.97(0.95-0.99)	0.00013239	CAD,T2DM	-	-	-	0.97(0.95-0.99)	0.000151105	CAD,T2DM	-	-	-	-	-	-	-	-	-	-	-	-
rs4919556	10:103333271	T/C	non-coding intronic,intronic	DPCD	0	protein_coding	0.208856	0.97(0.97-0.97)	3.79e-05	0.97(0.95-0.99)	0.000126607	CAD,T2DM	-	-	-	0.97(0.95-0.99)	0.000144577	CAD,T2DM	-	-	-	-	-	-	-	-	-	-	-	-
rs3095794	10:103334981	G/A	non-coding intronic,intronic	DPCD	0	protein_coding	0.208635	0.97(0.97-0.97)	3.66e-05	0.97(0.95-0.99)	0.000123043	CAD,T2DM	-	-	-	0.97(0.95-0.99)	0.000140553	CAD,T2DM	-	-	-	-	-	-	-	-	-	-	-	-
rs4919559	10:103336402	T/C	non-coding intronic,intronic	DPCD	0	protein_coding	0.206093	0.97(0.97-0.97)	1.25e-05	0.97(0.95-0.98)	4.29033e-05	CAD,T2DM	-	-	-	0.97(0.95-0.98)	4.96098e-05	CAD,T2DM	-	-	-	-	-	-	-	-	-	-	-	-
rs1163075	10:105021263	G/A	intergeneic	RPEL1;INA	13490;15657	protein_coding;protein_coding	0.498857	0.97(0.97-0.97)	3.49e-06	0.97(0.96-0.98)	1.46073e-05	CAD,T2DM	-	-	-	0.97(0.96-0.98)	1.70878e-05	CAD,T2DM	-	-	-	-	-	-	-	-	-	-	-	-
rs1163074	10:105021762	C/T	intergeneic	RPEL1;INA	13989;15158	protein_coding;protein_coding	0.498849	0.97(0.97-0.97)	3.49e-06	0.97(0.96-0.98)	1.46073e-05	CAD,T2DM	-	-	-	0.97(0.96-0.98)	1.70878e-05	CAD,T2DM	-	-	-	-	-	-	-	-	-	-	-	-
rs1163077	10:105028040	T/C	intergeneic	RPEL1;INA	20267;8880	protein_coding;protein_coding	0.498959	0.97(0.97-0.97)	4.08e-06	0.97(0.96-0.98)	1.67203e-05	CAD,T2DM	-	-	-	0.97(0.96-0.98)	1.94764e-05	CAD,T2DM	-	-	-	-	-	-	-	-	-	-	-	-
rs1163081	10:105029840	G/C	intergeneic	RPEL1;INA	22067;7080	protein_coding;protein_coding	0.498509	0.97(0.97-0.97)	4.2e-06	0.97(0.96-0.98)	1.71797e-05	CAD,T2DM	-	-	-	0.97(0.96-0.98)	2.00276e-05	CAD,T2DM	-	-	-	-	-	-	-	-	-	-	-	-
rs1712517	10:105033015	C/T	intergeneic	RPEL1;INA	25242;3905	protein_coding;protein_coding	0.499025	0.97(0.97-0.97)	4.19e-06	0.97(0.96-0.98)	1.70878e-05	CAD,T2DM	-	-	-	0.97(0.96-0.98)	1.99358e-05	CAD,T2DM	0.463282	0.98(0.98-0.98)	1.8812e-05	0.98(0.97-0.99)	4.48239e-05	CAD,T2DM	-	-	-	0.98(0.97-0.99)	4.54191e-05	CAD,T2DM
rs3123794	10:105033742	A/G	intergeneic	RPEL1;INA	25969;3178	protein_coding;protein_coding	0.499021	0.97(0.97-0.97)	4.23e-06	0.97(0.96-0.98)	1.72715e-05	CAD,T2DM	-	-	-	0.97(0.96-0.98)	2.01195e-05	CAD,T2DM	0.463661	0.98(0.98-0.98)	1.7387e-05	0.98(0.97-0.99)	4.14399e-05	CAD,T2DM	-	-	-	0.98(0.97-0.99)	4.20144e-05	CAD,T2DM
rs3123795	10:105033903	T/C	intergeneic	RPEL1;INA	26130;3017	protein_coding;protein_coding	0.498994	0.97(0.97-0.97)	4.28e-06	0.97(0.96-0.98)	1.74553e-05	CAD,T2DM	-	-	-	0.97(0.96-0.98)	2.03033e-05	CAD,T2DM	-	-	-	-	-	-	-	-	-	-	-	-
rs1163083	10:105038455	T/A	intronic	INA	0	protein_coding	0.499023	0.97(0.97-0.97)	4.41e-06	0.97(0.96-0.98)	1.78228e-05	CAD,T2DM	-	-	-	0.97(0.96-0.98)	2.07626e-05	CAD,T2DM	-	-	-	-	-	-	-	-	-	-	-	-
rs1163084	10:105039048	T/C	intronic	INA	-	protein_coding	0.499051	0.97(0.97-0.97)	4.36e-06	0.97(0.96-0.98)	1.7639e-05	CAD,T2DM	-	-	-	0.97(0.96-0.98)	2.05789e-05	CAD,T2DM	0.463754	0.98(0.98-0.98)	1.48393e-05	0.98(0.97-0.99)	3.53863e-05	CAD,T2DM	-	-	-	0.98(0.97-0.99)	3.59181e-05	CAD,T2DM
rs1163087	10:105043289	A/G;G/A	intronic	INA	-	protein_coding	0.499384	1.03(1.03-1.03)	4.3e-06	1.03(1.02-1.04)	1.74553e-05	CAD,T2DM	1.03(1.04-1.04)	2.03033e-05	CAD,T2DM	-	-	-	0.422807	0.98(0.98-0.98)	4.01296e-05	0.98(0.97-0.99)	8.77779e-05	CAD,T2DM	-	-	-	0.98(0.97-0.99)	8.84813e-05	CAD,T2DM
rs1163089	10:105043964	A/G;G/A	intronic	INA	-	protein_coding	0.499563	1.03(1.03-1.03)	4.3e-06	1.03(1.02-1.04)	1.73634e-05	CAD,T2DM	1.03(1.04-1.04)	2.03033e-05	CAD,T2DM	-	-	-	0.422299	0.98(0.98-0.98)	3.79196e-05	0.98(0.97-0.99)	7.95469e-05	CAD,T2DM	-	-	-	0.98(0.97-0.99)	8.0248e-05	CAD,T2DM
rs4918003	10:105044157	T/C	intronic	INA	0	protein_coding	0.499375	1.03(1.03-1.03)	4.21e-06	1.03(1.02-1.04)	1.70878e-05	CAD,T2DM	1.03(1.04-1.04)	1.98439e-05	CAD,T2DM	-	-	-	-	-	-	-	-	-	-	-	-	-	-	-
rs1063461	10:105049105	C/G	3utr	INA	0	protein_coding	0.477977	0.97(0.97-0.97)	9.81e-07	0.97(0.96-0.98)	4.3087e-06	CAD,T2DM	-	-	-	0.97(0.96-0.98)	5.07122e-06	CAD,T2DM	-	-	-	-	-	-	-	-	-	-	-	-
rs11191635	10:105051254	G/A	intergeneic	INA;PCGF6	1146;11299	protein_coding;protein_coding	0.478692	0.97(0.97-0.97)	1.19e-06	0.97(0.96-0.98)	5.20902e-06	CAD,T2DM	-	-	-	0.97(0.96-0.98)	6.12772e-06	CAD,T2DM	-	-	-	-	-	-	-	-	-	-	-	-
rs11191636	10:105051261	C/A	intergeneic	INA;PCGF6	1153;11292	protein_coding;protein_coding	0.478692	0.97(0.97-0.97)	1.19e-06	0.97(0.96-0.98)	5.20902e-06	CAD,T2DM	-	-	-	0.97(0.96-0.98)	6.12772e-06	CAD,T2DM	-	-	-	-	-	-	-	-	-	-	-	-
rs11191637	10:105051274	A/G	intergeneic	INA;PCGF6	1166;11279	protein_coding;protein_coding	0.478692	0.97(0.97-0.97)	1.19e-06	0.97(0.96-0.98)	5.19984e-06	CAD,T2DM	-	-	-	0.97(0.96-0.98)	6.10935e-06	CAD,T2DM	-	-	-	-	-	-	-	-	-	-	-	-
rs11191638	10:105051275	A/C	intergeneic	INA;PCGF6	1167;11278	protein_coding;protein_coding	0.478692	0.97(0.97-0.97)	1.18e-06	0.97(0.96-0.98)	5.18146e-06	CAD,T2DM	-	-	-	0.97(0.96-0.98)	6.10016e-06	CAD,T2DM	-	-	-	-	-	-	-	-	-	-	-	-
rs11191639	10:105051285	C/T	intergeneic	INA;PCGF6	1177;11268	protein_coding;protein_coding	0.478274	0.97(0.97-0.97)	9.05e-07	0.97(0.96-0.98)	3.94122e-06	CAD,T2DM	-	-	-	0.97(0.96-0.98)	4.63943e-06	CAD,T2DM	-	-	-	-	-	-	-	-	-	-	-	-
rs11191640	10:105051290	C/T	intergeneic	INA;PCGF6	1182;11263	protein_coding;protein_coding	0.478274	0.97(0.97-0.97)	9.05e-07	0.97(0.96-0.98)	3.94122e-06	CAD,T2DM	-	-	-	0.97(0.96-0.98)	4.63943e-06	CAD,T2DM	-	-	-	-	-	-	-	-	-	-	-	-
rs4293062	10:105052624	G/A	intergeneic	INA;PCGF6	2516;9929	protein_coding;protein_coding	0.477986	0.97(0.97-0.97)	8.81e-07	0.97(0.96-0.98)	3.85854e-06	CAD,T2DM	-	-	-	0.97(0.96-0.98)	4.54756e-06	CAD,T2DM	-	-	-	-	-	-	-	-	-	-	-	-
rs11191641	10:105052940	C/T	intergeneic	INA;PCGF6	2832;9613	protein_coding;protein_coding	0.477898	0.97(0.97-0.97)	8.87e-07	0.97(0.96-0.98)	3.86772e-06	CAD,T2DM	-	-	-	0.97(0.96-0.98)	4.55675e-06	CAD,T2DM	-	-	-	-	-	-	-	-	-	-	-	-
rs4293063	10:105052976	G/T	intergeneic	INA;PCGF6	2868;9577	protein_coding;protein_coding	0.477936	0.97(0.97-0.97)	9e-07	0.97(0.96-0.98)	3.92285e-06	CAD,T2DM	-	-	-	0.97(0.96-0.98)	4.62106e-06	CAD,T2DM	-	-	-	-	-	-	-	-	-	-	-	-
rs11191643	10:105057561	C/G	intergeneic	INA;PCGF6	7453;4992	protein_coding;protein_coding	0.474586	0.97(0.97-0.97)	2.27e-06	0.97(0.96-0.98)	9.73821e-06	CAD,T2DM	-	-	-	0.97(0.96-0.98)	1.13919e-05	CAD,T2DM	-	-	-	-	-	-	-	-	-	-	-	-
rs2008530	10:105058839	G/A	intergeneic	INA;PCGF6	8731;3714	protein_coding;protein_coding	0.474737	0.97(0.97-0.97)	2.56e-06	0.97(0.96-0.98)	1.08407e-05	CAD,T2DM	-	-	-	0.97(0.96-0.98)	1.2678e-05	CAD,T2DM	-	-	-	-	-	-	-	-	-	-	-	-
rs11191645	10:105059308	G/T	intergeneic	INA;PCGF6	9200;3245	protein_coding;protein_coding	0.474755	0.97(0.97-0.97)	2.53e-06	0.97(0.96-0.98)	1.07488e-05	CAD,T2DM	-	-	-	0.97(0.96-0.98)	1.25862e-05	CAD,T2DM	-	-	-	-	-	-	-	-	-	-	-	-
rs111353432	10:105059494	CCAA/C	protein_coding;protein_coding	INA;PCGF6	9387;3058	protein_coding;protein_coding	0.47586	0.97(0.97-0.97)	1.98e-06	0.97(0.96-0.98)	8.45203e-06	CAD,T2DM	-	-	-	0.97(0.96-0.98)	9.92195e-06	CAD,T2DM	-	-	-	-	-	-	-	-	-	-	-	-
rs10883853	10:105061143	C/T	intergeneic	INA;PCGF6	11035;1410	protein_coding;protein_coding	0.474637	0.97(0.97-0.97)	2.56e-06	0.97(0.96-0.98)	1.08407e-05	CAD,T2DM	-	-	-	0.97(0.96-0.98)	1.2678e-05	CAD,T2DM	-	-	-	-	-	-	-	-	-	-	-	-
rs112940311	10:105064294	T/C	non-coding intronic,intronic	PCGF6	0	protein_coding	0.474505	0.97(0.97-0.97)	2.62e-06	0.97(0.96-0.98)	1.10244e-05	CAD,T2DM	-	-	-	0.97(0.96-0.98)	1.28618e-05	CAD,T2DM	-	-	-	-	-	-	-	-	-	-	-	-
rs6584547	10:105065409	C/T	non-coding intronic,intronic	PCGF6	0	protein_coding	0.474432	0.97(0.97-0.97)	2.64e-06	0.97(0.96-0.98)	1.11163e-05	CAD,T2DM	-	-	-	0.97(0.96-0.98)	1.29537e-05	CAD,T2DM	-	-	-	-	-	-	-	-	-	-	-	-
rs5787487	10:105065845	C/CA	non-coding intronic;intronic;	PCGF6;	0	protein_coding;	0.474428	0.97(0.97-0.97)	2.65e-06	0.97(0.96-0.98)	1.11163e-05	CAD,T2DM	-	-	-	0.97(0.96-0.98)	1.30455e-05	CAD,T2DM	-	-	-	-	-	-	-	-	-	-	-	-
rs11191649	10:105067037	T/C	non-coding intronic,intronic	PCGF6	0	protein_coding	0.473632	0.97(0.97-0.97)	2.93e-06	0.97(0.96-0.98)	1.24943e-05	CAD,T2DM	-	-	-	0.97(0.96-0.98)	1.45154e-05	CAD,T2DM	-	-	-	-	-	-	-	-	-	-	-	-
rs61350103	10:105069120	A/C	non-coding intronic,intronic	PCGF6	0	protein_coding	0.474445	0.97(0.97-0.97)	2.67e-06	0.97(0.96-0.98)	1.12081e-05	CAD,T2DM	-	-	-	0.97(0.96-0.98)	1.31374e-05	CAD,T2DM	-	-	-	-	-	-	-	-	-	-	-	-
rs11191654	10:105077124	C/A	non-coding intronic,intronic	PCGF6	0	protein_coding	0.474472	0.97(0.97-0.97)	2.7e-06	0.97(0.96-0.98)	1.13e-05	CAD,T2DM	-	-	-	0.97(0.96-0.98)	1.32293e-05	CAD,T2DM	-	-	-	-	-	-	-	-	-	-	-	-
rs12268583	10:105079162	C/T	non-coding intronic,intronic	PCGF6	0	protein_coding	0.474479	0.97(0.97-0.97)	2.71e-06	0.97(0.96-0.98)	1.13919e-05	CAD,T2DM	-	-	-	0.97(0.96-0.98)	1.33211e-05	CAD,T2DM	-	-	-	-	-	-	-	-	-	-	-	-
rs61869827	10:105079439	T/C	non-coding intronic,intronic	PCGF6	0	protein_coding	0.47448	0.97(0.97-0.97)	2.71e-06	0.97(0.96-0.98)	1.13919e-05	CAD,T2DM	-	-	-	0.97(0.96-0.98)	1.33211e-05	CAD,T2DM	-	-	-	-	-	-	-	-	-	-	-	-
rs61869829	10:105084840	C/T	non-coding intronic,intronic	PCGF6	0	protein_coding	0.474466	0.97(0.97-0.97)	2.71e-06	0.97(0.96-0.98)	1.13919e-05	CAD,T2DM	-	-	-	0.97(0.96-0.98)	1.33211e-05	CAD,T2DM	-	-	-	-	-	-	-	-	-	-	-	-
rs61869832	10:105095204	T/C	non-coding intronic,intronic	PCGF6	0	protein_coding	0.474306	0.97(0.97-0.97)	2.93e-06	0.97(0.96-0.98)	1.24024e-05	CAD,T2DM	-	-	-	0.97(0.96-0.98)	1.44236e-05	CAD,T2DM	-	-	-	-	-	-	-	-	-	-	-	-
rs11191657	10:105095584	T/C	non-coding intronic,intronic	PCGF6	0	protein_coding	0.474511	0.97(0.97-0.97)	2.75e-06	0.97(0.96-0.98)	1.15756e-05	CAD,T2DM	-	-	-	0.97(0.96-0.98)	1.35049e-05	CAD,T2DM	-	-	-	-	-	-	-	-	-	-	-	-
rs539430073	10:105097665	CAA/C	non-coding intronic;intronic;	PCGF6;	0	protein_coding;	0.447987	0.97(0.97-0.97)	5.85e-06	0.97(0.96-0.98)	2.34268e-05	CAD,T2DM	-	-	-	0.97(0.96-0.98)	2.71935e-05	CAD,T2DM	-	-	-	-	-	-	-	-	-	-	-	-
rs542294235	10:105097692	G/A	intronic,non-coding intronic	PCGF6	0	protein_coding	0.480239	0.97(0.97-0.97)	1.08e-06	0.97(0.96-0.98)	4.53837e-06	CAD,T2DM	-	-	-	0.97(0.96-0.98)	5.33764e-06	CAD,T2DM	-	-	-	-	-	-	-	-	-	-	-	-
rs560323918	10:105097693	C/T	intronic,non-coding intronic	PCGF6	0	protein_coding	0.48019	0.97(0.97-0.97)	1.03e-06	0.97(0.96-0.98)	4.31789e-06	CAD,T2DM	-	-	-	0.97(0.96-0.98)	5.08041e-06	CAD,T2DM	-	-	-	-	-	-	-	-	-	-	-	-
rs527680226	10:105097695	C/T	intronic,non-coding intronic	PCGF6	0	protein_coding	0.480239	0.97(0.97-0.97)	1.08e-06	0.97(0.96-0.98)	4.53837e-06	CAD,T2DM	-	-	-	0.97(0.96-0.98)	5.33764e-06	CAD,T2DM	-	-	-	-	-	-	-	-	-	-	-	-
rs12258092	10:105104083	C/T	non-coding intronic,intronic	PCGF6	0	protein_coding	0.474896	0.97(0.97-0.97)	2.17e-06	0.97(0.96-0.98)	9.12268e-06	CAD,T2DM	-	-	-	0.97(0.96-0.98)	1.06569e-05	CAD,T2DM	-	-	-	-	-	-	-	-	-	-	-	-
rs60388741	10:105104425	G/T	non-coding intronic,intronic	PCGF6	0	protein_coding	0.474901	0.97(0.97-0.97)	2.16e-06	0.97(0.96-0.98)	9.07675e-06	CAD,T2DM	-	-	-	0.97(0.96-0.98)	1.06569e-05	CAD,T2DM	-	-	-	-	-	-	-	-	-	-	-	-
rs4918007	10:105107470	A/G	non-coding intronic,3downstream,intronic	PCGF6	0	protein_coding	0.474561	0.97(0.97-0.97)	2.53e-06	0.97(0.96-0.98)	1.06569e-05	CAD,T2DM	-	-	-	0.97(0.96-0.98)	1.24943e-05	CAD,T2DM	-	-	-	-	-	-	-	-	-	-	-	-
rs4917387	10:105108455	T/C	non-coding,non-coding intronic,intronic	PCGF6	0	protein_coding	0.474559	0.97(0.97-0.97)	2.56e-06	0.97(0.96-0.98)	1.07488e-05	CAD,T2DM	-	-	-	0.97(0.96-0.98)	1.25862e-05	CAD,T2DM	-	-	-	-	-	-	-	-	-	-	-	-
rs113359610	10:105110740	A/AGGAGGC	coding pepshift;non-coding;5upstream;	PCGF6;	0	protein_coding;	0.470934	0.97(0.97-0.97)	2.31e-06	0.97(0.96-0.98)	9.37073e-06	CAD,T2DM	-	-	-	0.97(0.96-0.98)	1.10244e-05	CAD,T2DM	-	-	-	-	-	-	-	-	-	-	-	-
rs7921655	10:105113701	C/T	intergeneic	PCGF6;TAF5	2810;14023	protein_coding;protein_coding	0.474659	0.97(0.97-0.97)	2.52e-06	0.97(0.96-0.98)	1.0565e-05	CAD,T2DM	-	-	-	0.97(0.96-0.98)	1.23106e-05	CAD,T2DM	-	-	-	-	-	-	-	-	-	-	-	-
rs7074749	10:105116056	C/T	intergeneic	PCGF6;TAF5	5165;11668	protein_coding;protein_coding	0.474686	0.97(0.97-0.97)	2.53e-06	0.97(0.96-0.98)	1.0565e-05	CAD,T2DM	-	-	-	0.97(0.96-0.98)	1.24024e-05	CAD,T2DM	-	-	-	-	-	-	-	-	-	-	-	-
rs11191663	10:105118462	C/T	intergeneic	PCGF6;TAF5	7571;9262	protein_coding;protein_coding	0.474715	0.97(0.97-0.97)	2.54e-06	0.97(0.96-0.98)	1.0565e-05	CAD,T2DM	-	-	-	0.97(0.96-0.98)	1.24024e-05	CAD,T2DM	-	-	-	-	-	-	-	-	-	-	-	-
rs11191664	10:105118476	C/T	intergeneic	PCGF6;TAF5	7585;9248	protein_coding;protein_coding	0.474716	0.97(0.97-0.97)	2.54e-06	0.97(0.96-0.98)	1.0565e-05	CAD,T2DM	-	-	-	0.97(0.96-0.98)	1.24024e-05	CAD,T2DM	-	-	-	-	-	-	-	-	-	-	-	-
rs11191666	10:105127278	A/G	intergeneic	PCGF6;TAF5	16387;446	protein_coding;protein_coding	0.474645	0.97(0.97-0.97)	2.71e-06	0.97(0.96-0.98)	1.12081e-05	CAD,T2DM	-	-	-	0.97(0.96-0.98)	1.31374e-05	CAD,T2DM	-	-	-	-	-	-	-	-	-	-	-	-
rs10883857	10:105127587	G/T	intergeneic	PCGF6;TAF5	16696;137	protein_coding;protein_coding	0.474768	0.97(0.97-0.97)	2.83e-06	0.97(0.96-0.98)	1.17593e-05	CAD,T2DM	-	-	-	0.97(0.96-0.98)	1.36886e-05	CAD,T2DM	-	-	-	-	-	-	-	-	-	-	-	-
rs10883858	10:105127708	G/A	intergeneic	PCGF6;TAF5	16817;16	protein_coding;protein_coding	0.474645	0.97(0.97-0.97)	2.71e-06	0.97(0.96-0.98)	1.12081e-05	CAD,T2DM	-	-	-	0.97(0.96-0.98)	1.31374e-05	CAD,T2DM	-	-	-	-	-	-	-	-	-	-	-	-
rs4918012	10:105130812	A/G	intronic	TAF5	0	protein_coding	0.47466	0.97(0.97-0.97)	2.6e-06	0.97(0.96-0.98)	1.08407e-05	CAD,T2DM	-	-	-	0.97(0.96-0.98)	1.2678e-05	CAD,T2DM	-	-	-	-	-	-	-	-	-	-	-	-
rs61869857	10:105132466	A/G	intronic	TAF5	0	protein_coding	0.474984	0.97(0.97-0.97)	1.91e-06	0.97(0.96-0.98)	7.88244e-06	CAD,T2DM	-	-	-	0.97(0.96-0.98)	9.27886e-06	CAD,T2DM	-	-	-	-	-	-	-	-	-	-	-	-
rs7905968	10:105135319	C/T	intronic	TAF5	0	protein_coding	0.474659	0.97(0.97-0.97)	2.53e-06	0.97(0.96-0.98)	1.0565e-05	CAD,T2DM	-	-	-	0.97(0.96-0.98)	1.23106e-05	CAD,T2DM	-	-	-	-	-	-	-	-	-	-	-	-
rs11191672	10:105138961	C/T	intronic	TAF5	0	protein_coding	0.474647	0.97(0.97-0.97)	2.35e-06	0.97(0.96-0.98)	9.83008e-06	CAD,T2DM	-	-	-	0.97(0.96-0.98)	1.14837e-05	CAD,T2DM	-	-	-	-	-	-	-	-	-	-	-	-
rs61871160	10:105144288	C/T	intronic	TAF5	0	protein_coding	0.474805	0.97(0.97-0.97)	2.25e-06	0.97(0.96-0.98)	9.37073e-06	CAD,T2DM	-	-	-	0.97(0.96-0.98)	1.10244e-05	CAD,T2DM	-	-	-	-	-	-	-	-	-	-	-	-
rs61871162	10:105145657	A/G	intronic	TAF5	0	protein_coding	0.47486	0.97(0.97-0.97)	2.26e-06	0.97(0.96-0.98)	9.4626e-06	CAD,T2DM	-	-	-	0.97(0.96-0.98)	1.10244e-05	CAD,T2DM	-	-	-	-	-	-	-	-	-	-	-	-
rs12414443	10:105146342	A/G	intronic	TAF5	0	protein_coding	0.474875	0.97(0.97-0.97)	2.24e-06	0.97(0.96-0.98)	9.37073e-06	CAD,T2DM	-	-	-	0.97(0.96-0.98)	1.10244e-05	CAD,T2DM	-	-	-	-	-	-	-	-	-	-	-	-
rs59744322	10:105146692	G/T	intronic	TAF5	0	protein_coding	0.474889	0.97(0.97-0.97)	2.23e-06	0.97(0.96-0.98)	9.37073e-06	CAD,T2DM	-	-	-	0.97(0.96-0.98)	1.09325e-05	CAD,T2DM	-	-	-	-	-	-	-	-	-	-	-	-
rs7093039	10:105149547	A/G	intronic	USMG5	0	protein_coding	0.476409	0.97(0.97-0.97)	2.05e-06	0.97(0.96-0.98)	8.66333e-06	CAD,T2DM	-	-	-	0.97(0.96-0.98)	1.01057e-05	CAD,T2DM	-	-	-	-	-	-	-	-	-	-	-	-
rs3215263	10:105152399	A/AT	intronic;	USMG5;	0	protein_coding;	0.475049	0.97(0.97-0.97)	2.11e-06	0.97(0.96-0.98)	8.81951e-06	CAD,T2DM	-	-	-	0.97(0.96-0.98)	1.02894e-05	CAD,T2DM	-	-	-	-	-	-	-	-	-	-	-	-
rs11191676	10:105155066	C/A	intronic	USMG5	0	protein_coding	0.475068	0.97(0.97-0.97)	2.11e-06	0.97(0.96-0.98)	8.8287e-06	CAD,T2DM	-	-	-	0.97(0.96-0.98)	1.02894e-05	CAD,T2DM	-	-	-	-	-	-	-	-	-	-	-	-
rs2292807	10:105155645	T/C	5utr,intronic	USMG5	0	protein_coding	0.475072	0.97(0.97-0.97)	2.15e-06	0.97(0.96-0.98)	8.95732e-06	CAD,T2DM	-	-	-	0.97(0.96-0.98)	1.04732e-05	CAD,T2DM	-	-	-	-	-	-	-	-	-	-	-	-
rs10883863	10:105161879	A/G	5upstream,intronic	PDCD11	0	protein_coding	0.475076	0.97(0.97-0.97)	2.57e-06	0.97(0.96-0.98)	1.06569e-05	CAD,T2DM	-	-	-	0.97(0.96-0.98)	1.24943e-05	CAD,T2DM	-	-	-	-	-	-	-	-	-	-	-	-
rs12413386	10:105162320	T/C	5upstream,intronic	PDCD11	0	protein_coding	0.475045	0.97(0.97-0.97)	2.49e-06	0.97(0.96-0.98)	1.03813e-05	CAD,T2DM	-	-	-	0.97(0.96-0.98)	1.21268e-05	CAD,T2DM	-	-	-	-	-	-	-	-	-	-	-	-
rs12219609	10:105168532	G/C	intronic	PDCD11	0	protein_coding	0.474957	0.97(0.97-0.97)	2.3e-06	0.97(0.96-0.98)	9.55447e-06	CAD,T2DM	-	-	-	0.97(0.96-0.98)	1.12081e-05	CAD,T2DM	-	-	-	-	-	-	-	-	-	-	-	-
rs7089271	10:105176914	A/G	intronic	PDCD11	0	protein_coding	0.4752	0.97(0.97-0.97)	2.1e-06	0.97(0.96-0.98)	8.77358e-06	CAD,T2DM	-	-	-	0.97(0.96-0.98)	1.02894e-05	CAD,T2DM	-	-	-	-	-	-	-	-	-	-	-	-
rs35615718	10:105183736	T/C	5upstream,intronic	PDCD11	0	protein_coding	0.456618	0.97(0.97-0.97)	5.09e-06	0.97(0.96-0.98)	1.94764e-05	CAD,T2DM	-	-	-	0.97(0.96-0.98)	2.26919e-05	CAD,T2DM	-	-	-	-	-	-	-	-	-	-	-	-
rs2863731	10:105190575	A/G	intronic	PDCD11	0	protein_coding	0.452005	0.97(0.97-0.97)	3.99e-06	0.97(0.96-0.98)	1.56179e-05	CAD,T2DM	-	-	-	0.97(0.96-0.98)	1.81902e-05	CAD,T2DM	-	-	-	-	-	-	-	-	-	-	-	-
rs2986014	10:105194086	C/T	non-coding,coding nonsyn	PDCD11	0	protein_coding	0.451869	0.97(0.97-0.97)	4.64e-06	0.97(0.96-0.98)	1.82821e-05	CAD,T2DM	-	-	-	0.97(0.96-0.98)	2.1222e-05	CAD,T2DM	-	-	-	-	-	-	-	-	-	-	-	-
rs80101637	10:105217684	A/G	non-coding intronic	RP11-225H22.4	0	antisense	0.105928	0.96(0.96-0.96)	1.63e-05	0.96(0.94-0.98)	4.13415e-05	CAD,T2DM	-	-	-	0.96(0.94-0.98)	4.77724e-05	CAD,T2DM	-	-	-	-	-	-	-	-	-	-	-	-
rs80101637	10:105217684	A/G	intronic	CALHM1	0	protein_coding	0.105928	0.96(0.96-0.96)	1.63e-05	0.96(0.94-0.98)	4.13415e-05	CAD,T2DM	-	-	-	0.96(0.94-0.98)	4.77724e-05	CAD,T2DM	-	-	-	-	-	-	-	-	-	-	-	-
rs111827358	10:105231379	A/G	intergeneic	RP11-225H22.4;CALHM3	8927;1182	antisense;protein_coding	0.125422	0.96(0.96-0.96)	4.18e-05	0.96(0.94-0.98)	0.000107772	CAD,T2DM	-	-	-	0.96(0.94-0.98)	0.00012329	CAD,T2DM	-	-	-	-	-	-	-	-	-	-	-	-
rs59349259	10:105232775	G/C	3utr	CALHM3	0	protein_coding	0.125513	0.96(0.96-0.96)	3.41e-05	0.96(0.94-0.98)	8.70008e-05	CAD,T2DM	-	-	-	0.96(0.94-0.98)	9.97818e-05	CAD,T2DM	-	-	-	-	-	-	-	-	-	-	-	-
rs79500517	10:105238111	A/G	intronic	CALHM3	0	protein_coding	0.12568	0.96(0.96-0.96)	3.56e-05	0.96(0.94-0.98)	9.18699e-05	CAD,T2DM	-	-	-	0.96(0.94-0.98)	0.000105256	CAD,T2DM	-	-	-	-	-	-	-	-	-	-	-	-
rs11195357	10:112619555	C/A	intergeneic	RBM20;RP11-313D6.3	20328;9946	protein_coding;lincRNA	0.279678	0.97(0.97-0.97)	2.27e-05	0.97(0.96-0.98)	5.60407e-05	CAD,T2DM	-	-	-	0.97(0.96-0.98)	6.44927e-05	CAD,T2DM	-	-	-	-	-	-	-	-	-	-	-	-
rs1538998	10:112623689	C/T	intergeneic	RBM20;RP11-313D6.3	24462;5812	protein_coding;lincRNA	0.280724	0.97(0.97-0.97)	2.1e-05	0.97(0.96-0.98)	5.10797e-05	CAD,T2DM	-	-	-	0.97(0.96-0.98)	5.88886e-05	CAD,T2DM	-	-	-	-	-	-	-	-	-	-	-	-
rs12258923	10:112627878	C/A	intergeneic	RBM20;RP11-313D6.3	28651;1623	protein_coding;lincRNA	0.288673	0.97(0.97-0.97)	2.12e-05	0.97(0.96-0.98)	5.0161e-05	CAD,T2DM	-	-	-	0.97(0.96-0.98)	5.7878e-05	CAD,T2DM	-	-	-	-	-	-	-	-	-	-	-	-
rs3763691	10:112630122	C/T	non-coding intronic	RP11-313D6.3	0	lincRNA	0.288543	0.97(0.97-0.97)	2.13e-05	0.97(0.96-0.98)	5.02528e-05	CAD,T2DM	-	-	-	0.97(0.96-0.98)	5.79699e-05	CAD,T2DM	-	-	-	-	-	-	-	-	-	-	-	-
rs3763691	10:112630122	C/T	non-coding	PDCD4-AS1	0	antisense	0.288543	0.97(0.97-0.97)	2.13e-05	0.97(0.96-0.98)	5.02528e-05	CAD,T2DM	-	-	-	0.97(0.96-0.98)	5.79699e-05	CAD,T2DM	-	-	-	-	-	-	-	-	-	-	-	-
rs12267661	10:112652810	G/A	intronic,non-coding intronic	PDCD4	0	protein_coding	0.287228	0.97(0.97-0.97)	1.13e-05	0.97(0.96-0.98)	2.71935e-05	CAD,T2DM	-	-	-	0.97(0.96-0.98)	3.15114e-05	CAD,T2DM	-	-	-	-	-	-	-	-	-	-	-	-
rs1410052	10:112653597	C/T	intronic,non-coding intronic	PDCD4	0	protein_coding	0.287313	0.97(0.97-0.97)	1.01e-05	0.97(0.96-0.98)	2.42537e-05	CAD,T2DM	-	-	-	0.97(0.96-0.98)	2.82041e-05	CAD,T2DM	-	-	-	-	-	-	-	-	-	-	-	-
rs4918610	10:112674879	T/C	intronic,non-coding intronic	BBIP1	0	protein_coding	0.288309	0.97(0.97-0.97)	1.08e-05	0.97(0.96-0.98)	2.52642e-05	CAD,T2DM	-	-	-	0.97(0.96-0.98)	2.93065e-05	CAD,T2DM	-	-	-	-	-	-	-	-	-	-	-	-
rs12268606	10:112678459	G/A	intronic,non-coding intronic	BBIP1	0	protein_coding	0.287818	0.97(0.97-0.97)	9.93e-06	0.97(0.96-0.98)	2.30593e-05	CAD,T2DM	-	-	-	0.97(0.96-0.98)	2.67341e-05	CAD,T2DM	-	-	-	-	-	-	-	-	-	-	-	-
rs3750621	10:112679150	A/G	intergeneic	BBIP1;SHOC2	118;151	protein_coding;protein_coding	0.287826	0.97(0.97-0.97)	9.87e-06	0.97(0.96-0.98)	2.28756e-05	CAD,T2DM	-	-	-	0.97(0.96-0.98)	2.65504e-05	CAD,T2DM	-	-	-	-	-	-	-	-	-	-	-	-
rs3750622	10:112679191	C/T	intergeneic	BBIP1;SHOC2	159;110	protein_coding;protein_coding	0.287824	0.97(0.97-0.97)	9.86e-06	0.97(0.96-0.98)	2.28756e-05	CAD,T2DM	-	-	-	0.97(0.96-0.98)	2.65504e-05	CAD,T2DM	-	-	-	-	-	-	-	-	-	-	-	-
rs12256152	10:112687666	T/C	non-coding intronic,intronic	SHOC2	0	protein_coding	0.287605	0.97(0.97-0.97)	9.41e-06	0.97(0.96-0.98)	2.1865e-05	CAD,T2DM	-	-	-	0.97(0.96-0.98)	2.5448e-05	CAD,T2DM	-	-	-	-	-	-	-	-	-	-	-	-
rs12248632	10:112688077	C/T	non-coding intronic,intronic	SHOC2	0	protein_coding	0.287606	0.97(0.97-0.97)	9.42e-06	0.97(0.96-0.98)	2.1865e-05	CAD,T2DM	-	-	-	0.97(0.96-0.98)	2.5448e-05	CAD,T2DM	-	-	-	-	-	-	-	-	-	-	-	-
rs11195378	10:112689652	G/A	non-coding intronic,intronic	SHOC2	0	protein_coding	0.287575	0.97(0.97-0.97)	9.4e-06	0.97(0.96-0.98)	2.1865e-05	CAD,T2DM	-	-	-	0.97(0.96-0.98)	2.5448e-05	CAD,T2DM	-	-	-	-	-	-	-	-	-	-	-	-
rs9804245	10:112692802	G/A	non-coding intronic,intronic	SHOC2	0	protein_coding	0.287009	0.97(0.97-0.97)	1.26e-05	0.97(0.96-0.98)	2.95821e-05	CAD,T2DM	-	-	-	0.97(0.96-0.98)	3.42675e-05	CAD,T2DM	-	-	-	-	-	-	-	-	-	-	-	-
rs150219023	10:112695916	G/A	non-coding intronic,intronic	SHOC2	0	protein_coding	0.286997	0.97(0.97-0.97)	1.25e-05	0.97(0.96-0.98)	2.92146e-05	CAD,T2DM	-	-	-	0.97(0.96-0.98)	3.39e-05	CAD,T2DM	-	-	-	-	-	-	-	-	-	-	-	-
rs12268160	10:112698862	T/C	non-coding intronic,intronic	SHOC2	0	protein_coding	0.286888	0.97(0.97-0.97)	1.16e-05	0.97(0.96-0.98)	2.70098e-05	CAD,T2DM	-	-	-	0.97(0.96-0.98)	3.14195e-05	CAD,T2DM	-	-	-	-	-	-	-	-	-	-	-	-
rs11195384	10:112703931	C/T	intronic,non-coding intronic	SHOC2	0	protein_coding	0.286697	0.97(0.97-0.97)	1.16e-05	0.97(0.96-0.98)	2.6826e-05	CAD,T2DM	-	-	-	0.97(0.96-0.98)	3.11439e-05	CAD,T2DM	-	-	-	-	-	-	-	-	-	-	-	-
rs11195386	10:112710798	A/G	non-coding intronic,intronic	SHOC2	0	protein_coding	0.288658	0.97(0.97-0.97)	1.03e-05	0.97(0.96-0.98)	2.40699e-05	CAD,T2DM	-	-	-	0.97(0.96-0.98)	2.79285e-05	CAD,T2DM	-	-	-	-	-	-	-	-	-	-	-	-
rs56350255	10:112710922	T/C	non-coding intronic,intronic	SHOC2	0	protein_coding	0.288628	0.97(0.97-0.97)	1.04e-05	0.97(0.96-0.98)	2.44374e-05	CAD,T2DM	-	-	-	0.97(0.96-0.98)	2.83878e-05	CAD,T2DM	-	-	-	-	-	-	-	-	-	-	-	-
rs56302131	10:112712126	T/C	intronic,non-coding intronic	SHOC2	0	protein_coding	0.288614	0.97(0.97-0.97)	1.05e-05	0.97(0.96-0.98)	2.46211e-05	CAD,T2DM	-	-	-	0.97(0.96-0.98)	2.85715e-05	CAD,T2DM	-	-	-	-	-	-	-	-	-	-	-	-
rs11195389	10:112715020	G/C	intronic,non-coding intronic	SHOC2	0	protein_coding	0.286386	0.97(0.97-0.97)	8.18e-06	0.97(0.96-0.98)	1.88333e-05	CAD,T2DM	-	-	-	0.97(0.96-0.98)	2.1865e-05	CAD,T2DM	-	-	-	-	-	-	-	-	-	-	-	-
rs5787878	10:112725138	G/GT	3downstream;non-coding intronic;intronic;	SHOC2;	0	protein_coding;	0.290117	0.97(0.97-0.97)	4.7e-06	0.97(0.96-0.98)	1.09325e-05	CAD,T2DM	-	-	-	0.97(0.96-0.98)	1.27699e-05	CAD,T2DM	-	-	-	-	-	-	-	-	-	-	-	-
rs12266042	10:112727954	T/G	non-coding intronic,intronic	SHOC2	0	protein_coding	0.290105	0.97(0.97-0.97)	4.61e-06	0.97(0.96-0.98)	1.06569e-05	CAD,T2DM	-	-	-	0.97(0.96-0.98)	1.24943e-05	CAD,T2DM	-	-	-	-	-	-	-	-	-	-	-	-
rs11195392	10:112730678	T/A	non-coding intronic,intronic	SHOC2	0	protein_coding	0.287214	0.97(0.97-0.97)	9.04e-06	0.97(0.96-0.98)	2.11301e-05	CAD,T2DM	-	-	-	0.97(0.96-0.98)	2.45293e-05	CAD,T2DM	-	-	-	-	-	-	-	-	-	-	-	-
rs11195393	10:112740991	C/T	non-coding intronic,intronic	SHOC2	0	protein_coding	0.286986	0.97(0.97-0.97)	1.13e-05	0.97(0.96-0.98)	2.66423e-05	CAD,T2DM	-	-	-	0.97(0.96-0.98)	3.08683e-05	CAD,T2DM	-	-	-	-	-	-	-	-	-	-	-	-
rs201186433	10:112742167	T/C	intronic,non-coding intronic	SHOC2	0	protein_coding	0.289492	0.97(0.97-0.97)	5.1e-06	0.97(0.96-0.98)	1.18512e-05	CAD,T2DM	-	-	-	0.97(0.96-0.98)	1.37805e-05	CAD,T2DM	-	-	-	-	-	-	-	-	-	-	-	-
rs12248431	10:112747828	G/A	non-coding intronic,intronic	SHOC2	0	protein_coding	0.286782	0.97(0.97-0.97)	1.09e-05	0.97(0.96-0.98)	2.55398e-05	CAD,T2DM	-	-	-	0.97(0.96-0.98)	2.95821e-05	CAD,T2DM	-	-	-	-	-	-	-	-	-	-	-	-
rs55879225	10:112761571	G/A	intronic,non-coding intronic	SHOC2	0	protein_coding	0.287123	0.97(0.97-0.97)	1.07e-05	0.97(0.96-0.98)	2.5448e-05	CAD,T2DM	-	-	-	0.97(0.96-0.98)	2.95821e-05	CAD,T2DM	-	-	-	-	-	-	-	-	-	-	-	-
rs17128270	10:112763671	T/C	intronic,non-coding intronic	SHOC2	0	protein_coding	0.290036	0.97(0.97-0.97)	4.75e-06	0.97(0.96-0.98)	1.12081e-05	CAD,T2DM	-	-	-	0.97(0.96-0.98)	1.30455e-05	CAD,T2DM	-	-	-	-	-	-	-	-	-	-	-	-
rs4917593	10:112765175	G/A	non-coding intronic,intronic	SHOC2	0	protein_coding	0.28704	0.97(0.97-0.97)	9.98e-06	0.97(0.96-0.98)	2.38862e-05	CAD,T2DM	-	-	-	0.97(0.96-0.98)	2.76528e-05	CAD,T2DM	-	-	-	-	-	-	-	-	-	-	-	-
rs56005122	10:112770304	G/C	non-coding intronic,intronic	SHOC2	0	protein_coding	0.287462	0.97(0.97-0.97)	6.51e-06	0.97(0.96-0.98)	1.56179e-05	CAD,T2DM	-	-	-	0.97(0.96-0.98)	1.81902e-05	CAD,T2DM	-	-	-	-	-	-	-	-	-	-	-	-
rs1327552	10:112773079	A/G	3utr,3downstream	SHOC2	0	protein_coding	0.287826	0.97(0.97-0.97)	5.13e-06	0.97(0.96-0.98)	1.25862e-05	CAD,T2DM	-	-	-	0.97(0.96-0.98)	1.46992e-05	CAD,T2DM	-	-	-	-	-	-	-	-	-	-	-	-
rs12244153	10:112773661	A/G	intergeneic	SHOC2;ADRA2A	236;63129	protein_coding;protein_coding	0.287936	0.97(0.97-0.97)	4.15e-06	0.97(0.96-0.98)	1.01057e-05	CAD,T2DM	-	-	-	0.97(0.96-0.98)	1.18512e-05	CAD,T2DM	-	-	-	-	-	-	-	-	-	-	-	-
rs72819772	10:112782478	A/G	intergeneic	SHOC2;ADRA2A	9053;54312	protein_coding;protein_coding	0.286213	0.97(0.97-0.97)	2.26e-06	0.97(0.96-0.98)	5.63163e-06	CAD,T2DM	-	-	-	0.97(0.96-0.98)	6.62382e-06	CAD,T2DM	-	-	-	-	-	-	-	-	-	-	-	-
rs12245003	10:112782529	T/C	intergeneic	SHOC2;ADRA2A	9104;54261	protein_coding;protein_coding	0.289912	0.97(0.97-0.97)	2.81e-06	0.97(0.96-0.98)	6.76163e-06	CAD,T2DM	-	-	-	0.97(0.96-0.98)	7.93756e-06	CAD,T2DM	-	-	-	-	-	-	-	-	-	-	-	-
rs12249521	10:112794091	G/A	intergeneic	SHOC2;ADRA2A	20666;42699	protein_coding;protein_coding	0.287146	0.97(0.97-0.97)	1.25e-05	0.97(0.96-0.98)	3.02252e-05	CAD,T2DM	-	-	-	0.97(0.96-0.98)	3.50024e-05	CAD,T2DM	-	-	-	-	-	-	-	-	-	-	-	-
rs12254879	10:112801502	G/A	intergeneic	SHOC2;ADRA2A	28077;35288	protein_coding;protein_coding	0.286836	0.97(0.97-0.97)	1.02e-05	0.97(0.96-0.98)	2.49886e-05	CAD,T2DM	-	-	-	0.97(0.96-0.98)	2.90309e-05	CAD,T2DM	-	-	-	-	-	-	-	-	-	-	-	-
rs12258881	10:112803553	C/T	intergeneic	SHOC2;ADRA2A	30128;33237	protein_coding;protein_coding	0.286668	0.97(0.97-0.97)	1.03e-05	0.97(0.96-0.98)	2.52642e-05	CAD,T2DM	-	-	-	0.97(0.96-0.98)	2.93065e-05	CAD,T2DM	-	-	-	-	-	-	-	-	-	-	-	-
rs150028283	10:112804282	C/T	protein_coding;protein_coding	SHOC2;ADRA2A	30857;32508	protein_coding;protein_coding	0.287292	0.97(0.97-0.97)	1.09e-05	0.97(0.96-0.98)	2.67341e-05	CAD,T2DM	-	-	-	0.97(0.96-0.98)	3.1052e-05	CAD,T2DM	-	-	-	-	-	-	-	-	-	-	-	-
rs12261162	10:112804759	G/A	intergeneic	SHOC2;ADRA2A	31334;32031	protein_coding;protein_coding	0.286611	0.97(0.97-0.97)	1.03e-05	0.97(0.96-0.98)	2.53561e-05	CAD,T2DM	-	-	-	0.97(0.96-0.98)	2.93984e-05	CAD,T2DM	-	-	-	-	-	-	-	-	-	-	-	-
rs12265546	10:112807271	C/T	intergeneic	SHOC2;ADRA2A	33846;29519	protein_coding;protein_coding	0.286615	0.97(0.97-0.97)	1.06e-05	0.97(0.96-0.98)	2.61829e-05	CAD,T2DM	-	-	-	0.97(0.96-0.98)	3.03171e-05	CAD,T2DM	-	-	-	-	-	-	-	-	-	-	-	-
rs201965532	10:112808388	G/A	intergeneic	SHOC2;ADRA2A	34963;28402	protein_coding;protein_coding	0.286606	0.97(0.97-0.97)	1.07e-05	0.97(0.96-0.98)	2.63667e-05	CAD,T2DM	-	-	-	0.97(0.96-0.98)	3.05927e-05	CAD,T2DM	-	-	-	-	-	-	-	-	-	-	-	-
rs990428	10:112813073	A/G	intergeneic	SHOC2;ADRA2A	39648;23717	protein_coding;protein_coding	0.286962	0.97(0.97-0.97)	7.73e-06	0.97(0.96-0.98)	1.91089e-05	CAD,T2DM	-	-	-	0.97(0.96-0.98)	2.22325e-05	CAD,T2DM	-	-	-	-	-	-	-	-	-	-	-	-
rs4918620	10:112813664	G/A	intergeneic	SHOC2;ADRA2A	40239;23126	protein_coding;protein_coding	0.287066	0.97(0.97-0.97)	7.42e-06	0.97(0.96-0.98)	1.82821e-05	CAD,T2DM	-	-	-	0.97(0.96-0.98)	2.13138e-05	CAD,T2DM	-	-	-	-	-	-	-	-	-	-	-	-
rs12246207	10:112817467	G/T	intergeneic	SHOC2;ADRA2A	44042;19323	protein_coding;protein_coding	0.286565	0.97(0.97-0.97)	1.51e-05	0.97(0.96-0.98)	3.71154e-05	CAD,T2DM	-	-	-	0.97(0.96-0.98)	4.29033e-05	CAD,T2DM	-	-	-	-	-	-	-	-	-	-	-	-
rs12253950	10:112820506	G/A	intergeneic	SHOC2;ADRA2A	47081;16284	protein_coding;protein_coding	0.284648	0.97(0.97-0.97)	1.3e-05	0.97(0.96-0.98)	3.1787e-05	CAD,T2DM	-	-	-	0.97(0.96-0.98)	3.68398e-05	CAD,T2DM	-	-	-	-	-	-	-	-	-	-	-	-
rs72819798	10:112829009	T/C	intergeneic	SHOC2;ADRA2A	55584;7781	protein_coding;protein_coding	0.286937	0.97(0.97-0.97)	1.7e-05	0.97(0.96-0.98)	4.18008e-05	CAD,T2DM	-	-	-	0.97(0.96-0.98)	4.83236e-05	CAD,T2DM	-	-	-	-	-	-	-	-	-	-	-	-
rs1800038	10:112838892	C/A	coding syn	ADRA2A	0	protein_coding	0.284846	0.97(0.97-0.97)	3.78e-05	0.97(0.96-0.99)	9.07675e-05	CAD,T2DM	-	-	-	0.97(0.96-0.99)	0.000104044	CAD,T2DM	-	-	-	-	-	-	-	-	-	-	-	-
rs13306146	10:112840171	A/G	3utr	ADRA2A	0	protein_coding	0.291115	0.97(0.97-0.97)	9.18e-06	0.97(0.96-0.98)	2.17732e-05	CAD,T2DM	-	-	-	0.97(0.96-0.98)	2.52642e-05	CAD,T2DM	-	-	-	-	-	-	-	-	-	-	-	-
rs7077247	10:114812071	T/C	intronic	TCF7L2	0	protein_coding	0.071022	1.07(1.07-1.07)	1.04e-07	1.07(1.04-1.1)	2.59073e-07	CAD,T2DM	1.07(1.04-1.1)	3.1052e-07	CAD,T2DM	-	-	-	-	-	-	-	-	-	-	-	-	-	-	-
rs7072888	10:12235711	T/C	non-coding intronic,intronic	NUDT5	0	protein_coding	0.355377	0.97(0.97-0.97)	4.28e-06	0.97(0.96-0.98)	1.02894e-05	CAD,T2DM	-	-	-	0.97(0.96-0.98)	1.2035e-05	CAD,T2DM	-	-	-	-	-	-	-	-	-	-	-	-
rs2399789	10:12240099	C/G	intronic,non-coding intronic	CDC123	0	protein_coding	0.346128	0.97(0.97-0.97)	3.92e-07	0.97(0.95-0.98)	8.94813e-07	CAD,T2DM	-	-	-	0.97(0.95-0.98)	1.06569e-06	CAD,T2DM	-	-	-	-	-	-	-	-	-	-	-	-
rs938991	10:12245601	G/A	non-coding intronic,intronic	CDC123	0	protein_coding	0.153339	1.04(1.04-1.04)	1.61e-05	1.04(1.02-1.06)	5.41114e-05	CAD,T2DM	1.04(1.06-1.06)	6.23797e-05	CAD,T2DM	-	-	-	-	-	-	-	-	-	-	-	-	-	-	-
rs80294163	10:12245835	G/A	non-coding intronic,intronic	CDC123	0	protein_coding	0.129035	1.04(1.04-1.04)	3.16e-06	1.04(1.02-1.06)	8.67252e-06	CAD,T2DM	1.04(1.02-1.06)	1.01976e-05	CAD,T2DM	-	-	-	-	-	-	-	-	-	-	-	-	-	-	-
rs61026049	10:12247860	C/T	non-coding intronic,intronic	CDC123	0	protein_coding	0.127126	1.04(1.04-1.04)	4.81e-06	1.04(1.02-1.06)	1.32293e-05	CAD,T2DM	1.04(1.02-1.06)	1.54341e-05	CAD,T2DM	-	-	-	-	-	-	-	-	-	-	-	-	-	-	-
rs201378994	10:12247964	A/AT	non-coding intronic;intronic;	CDC123;	0	protein_coding;	0.129447	1.04(1.04-1.04)	4.03e-06	1.04(1.02-1.06)	1.10244e-05	CAD,T2DM	1.04(1.02-1.06)	1.28618e-05	CAD,T2DM	-	-	-	-	-	-	-	-	-	-	-	-	-	-	-
rs10906101	10:12263815	T/A	non-coding intronic,intronic	CDC123	0	protein_coding	0.288236	1.04(1.04-1.04)	5.39e-08	1.04(1.02-1.05)	1.77309e-07	CAD,T2DM	1.04(1.05-1.05)	2.13138e-07	CAD,T2DM	-	-	-	-	-	-	-	-	-	-	-	-	-	-	-
rs10906102	10:12267086	T/C	non-coding intronic,intronic	CDC123	0	protein_coding	0.289487	1.04(1.04-1.04)	4.6e-08	1.04(1.02-1.05)	1.50667e-07	CAD,T2DM	1.04(1.05-1.05)	1.81902e-07	CAD,T2DM	-	-	-	-	-	-	-	-	-	-	-	-	-	-	-
rs10795942	10:12275536	C/T	intronic,non-coding intronic	CDC123	0	protein_coding	0.266128	1.04(1.04-1.04)	1.07e-08	1.04(1.03-1.06)	2.82959e-08	CAD,T2DM	1.04(1.06-1.06)	3.43593e-08	CAD,T2DM	-	-	-	-	-	-	-	-	-	-	-	-	-	-	-
rs76517520	10:12277511	G/A	non-coding intronic,intronic	CDC123	0	protein_coding	0.120529	1.04(1.04-1.04)	1.59e-05	1.04(1.02-1.06)	4.19846e-05	CAD,T2DM	1.04(1.02-1.06)	4.85073e-05	CAD,T2DM	-	-	-	-	-	-	-	-	-	-	-	-	-	-	-
rs11199753	10:122834572	G/T	intergeneic	RP11-95I16.2;RP11-159H3.1	94359;58032	lincRNA;pseudogene	0.192892	0.96(0.96-0.96)	1.42e-06	0.96(0.95-0.98)	3.78504e-06	CAD,T2DM	-	-	-	0.96(0.95-0.98)	4.45569e-06	CAD,T2DM	-	-	-	-	-	-	-	-	-	-	-	-
rs11199755	10:122836858	C/T	intergeneic	RP11-95I16.2;RP11-159H3.1	96645;55746	lincRNA;pseudogene	0.191593	0.96(0.96-0.96)	5.09e-07	0.96(0.94-0.98)	1.35049e-06	CAD,T2DM	-	-	-	0.96(0.94-0.98)	1.60772e-06	CAD,T2DM	-	-	-	-	-	-	-	-	-	-	-	-
rs36040970	10:122848990	G/C	intergeneic	RP11-95I16.2;RP11-159H3.1	108777;43614	lincRNA;pseudogene	0.19341	0.96(0.96-0.96)	7.44e-07	0.96(0.95-0.98)	1.87415e-06	CAD,T2DM	-	-	-	0.96(0.95-0.98)	2.21407e-06	CAD,T2DM	-	-	-	-	-	-	-	-	-	-	-	-
rs35668226	10:122849667	A/G	intergeneic	RP11-95I16.2;RP11-159H3.1	109454;42937	lincRNA;pseudogene	0.195221	0.96(0.96-0.96)	7.42e-07	0.96(0.95-0.98)	1.89252e-06	CAD,T2DM	-	-	-	0.96(0.95-0.98)	2.24163e-06	CAD,T2DM	-	-	-	-	-	-	-	-	-	-	-	-
rs75928187	10:12286416	G/A	non-coding intronic,5upstream,intronic	CDC123	0	protein_coding	0.252241	1.04(1.04-1.04)	3.8e-07	1.04(1.02-1.05)	1.09325e-06	CAD,T2DM	1.04(1.02-1.05)	1.29537e-06	CAD,T2DM	-	-	-	-	-	-	-	-	-	-	-	-	-	-	-
rs10886851	10:122865419	A/T	intergeneic	RP11-95I16.2;RP11-159H3.1	125206;27185	lincRNA;pseudogene	0.172665	0.97(0.97-0.97)	1.72e-05	0.97(0.95-0.98)	4.50163e-05	CAD,T2DM	-	-	-	0.97(0.95-0.98)	5.19065e-05	CAD,T2DM	-	-	-	-	-	-	-	-	-	-	-	-
rs11199770	10:122868170	G/A	intergeneic	RP11-95I16.2;RP11-159H3.1	127957;24434	lincRNA;pseudogene	0.173033	0.97(0.97-0.97)	1.59e-05	0.97(0.95-0.98)	4.18008e-05	CAD,T2DM	-	-	-	0.97(0.95-0.98)	4.83236e-05	CAD,T2DM	-	-	-	-	-	-	-	-	-	-	-	-
rs11199771	10:122868214	A/G	intergeneic	RP11-95I16.2;RP11-159H3.1	128001;24390	lincRNA;pseudogene	0.173078	0.97(0.97-0.97)	1.54e-05	0.97(0.95-0.98)	4.06984e-05	CAD,T2DM	-	-	-	0.97(0.95-0.98)	4.69455e-05	CAD,T2DM	-	-	-	-	-	-	-	-	-	-	-	-
rs10886852	10:122868596	C/T	intergeneic	RP11-95I16.2;RP11-159H3.1	128383;24008	lincRNA;pseudogene	0.172987	0.97(0.97-0.97)	1.62e-05	0.97(0.95-0.98)	4.26276e-05	CAD,T2DM	-	-	-	0.97(0.95-0.98)	4.91504e-05	CAD,T2DM	-	-	-	-	-	-	-	-	-	-	-	-
rs71482657	10:122868632	T/TAACTC	lincRNA;pseudogene	RP11-95I16.2;RP11-159H3.1	128420;23971	lincRNA;pseudogene	0.173052	0.97(0.97-0.97)	1.55e-05	0.97(0.95-0.98)	4.08821e-05	CAD,T2DM	-	-	-	0.97(0.95-0.98)	4.72211e-05	CAD,T2DM	-	-	-	-	-	-	-	-	-	-	-	-
rs11199774	10:122871612	G/A	intergeneic	RP11-95I16.2;RP11-159H3.1	131399;20992	lincRNA;pseudogene	0.17154	0.97(0.97-0.97)	1.6e-05	0.97(0.95-0.98)	4.19846e-05	CAD,T2DM	-	-	-	0.97(0.95-0.98)	4.85073e-05	CAD,T2DM	-	-	-	-	-	-	-	-	-	-	-	-
rs11199775	10:122871763	T/C	intergeneic	RP11-95I16.2;RP11-159H3.1	131550;20841	lincRNA;pseudogene	0.171557	0.97(0.97-0.97)	1.61e-05	0.97(0.95-0.98)	4.22602e-05	CAD,T2DM	-	-	-	0.97(0.95-0.98)	4.87829e-05	CAD,T2DM	-	-	-	-	-	-	-	-	-	-	-	-
rs10444045	10:122875446	T/C	intergeneic	RP11-95I16.2;RP11-159H3.1	135233;17158	lincRNA;pseudogene	0.171609	0.97(0.97-0.97)	1.66e-05	0.97(0.95-0.98)	4.42813e-05	CAD,T2DM	-	-	-	0.97(0.95-0.98)	5.11715e-05	CAD,T2DM	-	-	-	-	-	-	-	-	-	-	-	-
rs11199779	10:122877594	A/T	intergeneic	RP11-95I16.2;RP11-159H3.1	137381;15010	lincRNA;pseudogene	0.170968	0.97(0.97-0.97)	2.22e-05	0.97(0.95-0.98)	5.87967e-05	CAD,T2DM	-	-	-	0.97(0.95-0.98)	6.77081e-05	CAD,T2DM	-	-	-	-	-	-	-	-	-	-	-	-
rs10886854	10:122880459	T/C	intergeneic	RP11-95I16.2;RP11-159H3.1	140246;12145	lincRNA;pseudogene	0.171175	0.97(0.97-0.97)	2.75e-05	0.97(0.95-0.98)	7.36797e-05	CAD,T2DM	-	-	-	0.97(0.95-0.98)	8.46122e-05	CAD,T2DM	-	-	-	-	-	-	-	-	-	-	-	-
rs10886855	10:122880466	T/C	intergeneic	RP11-95I16.2;RP11-159H3.1	140253;12138	lincRNA;pseudogene	0.171866	0.97(0.97-0.97)	2.96e-05	0.97(0.95-0.98)	7.87325e-05	CAD,T2DM	-	-	-	0.97(0.95-0.98)	9.04e-05	CAD,T2DM	-	-	-	-	-	-	-	-	-	-	-	-
rs12771493	10:122881387	A/T	intergeneic	RP11-95I16.2;RP11-159H3.1	141174;11217	lincRNA;pseudogene	0.171578	0.97(0.97-0.97)	3.43e-05	0.97(0.95-0.98)	9.15943e-05	CAD,T2DM	-	-	-	0.97(0.95-0.98)	0.000104935	CAD,T2DM	-	-	-	-	-	-	-	-	-	-	-	-
rs11199780	10:122882176	G/A	intergeneic	RP11-95I16.2;RP11-159H3.1	141963;10428	lincRNA;pseudogene	0.170465	0.97(0.97-0.97)	3.96e-05	0.97(0.95-0.98)	0.000105747	CAD,T2DM	-	-	-	0.97(0.95-0.98)	0.000120999	CAD,T2DM	-	-	-	-	-	-	-	-	-	-	-	-
rs11199781	10:122882194	A/T	intergeneic	RP11-95I16.2;RP11-159H3.1	141981;10410	lincRNA;pseudogene	0.17138	0.97(0.97-0.97)	3.98e-05	0.97(0.95-0.98)	0.000106635	CAD,T2DM	-	-	-	0.97(0.95-0.98)	0.000122005	CAD,T2DM	-	-	-	-	-	-	-	-	-	-	-	-
rs2246958	10:122889124	T/C	intergeneic	RP11-95I16.2;RP11-159H3.1	148911;3480	lincRNA;pseudogene	0.277039	0.97(0.97-0.97)	6.5e-06	0.97(0.95-0.98)	2.00276e-05	CAD,T2DM	-	-	-	0.97(0.95-0.98)	2.32431e-05	CAD,T2DM	-	-	-	-	-	-	-	-	-	-	-	-
rs2246730	10:122890655	T/C	intergeneic	RP11-95I16.2;RP11-159H3.1	150442;1949	lincRNA;pseudogene	0.267375	0.97(0.97-0.97)	6.43e-07	0.97(0.95-0.98)	1.89252e-06	CAD,T2DM	-	-	-	0.97(0.95-0.98)	2.24163e-06	CAD,T2DM	-	-	-	-	-	-	-	-	-	-	-	-
rs1873446	10:122891509	T/C	intergeneic	RP11-95I16.2;RP11-159H3.1	151296;1095	lincRNA;pseudogene	0.256974	0.96(0.96-0.96)	7.29e-09	0.96(0.95-0.97)	1.68122e-08	CAD,T2DM	-	-	-	0.96(0.95-0.97)	2.0487e-08	CAD,T2DM	-	-	-	-	-	-	-	-	-	-	-	-
rs1907237	10:122892699	A/G	non-coding	RP11-159H3.1	0	pseudogene	0.173061	0.97(0.97-0.97)	1.35e-05	0.97(0.95-0.98)	2.86634e-05	CAD,T2DM	-	-	-	0.97(0.95-0.98)	3.3165e-05	CAD,T2DM	-	-	-	-	-	-	-	-	-	-	-	-
rs2130780	10:122895198	T/G	intergeneic	RP11-159H3.1;LINC01153	1961;43016	pseudogene;lincRNA	0.192323	0.96(0.96-0.96)	2.36e-06	0.96(0.95-0.98)	4.93341e-06	CAD,T2DM	-	-	-	0.96(0.95-0.98)	5.79699e-06	CAD,T2DM	-	-	-	-	-	-	-	-	-	-	-	-
rs1907240	10:122897959	A/G	intergeneic	RP11-159H3.1;LINC01153	4722;40255	pseudogene;lincRNA	0.302303	0.96(0.96-0.96)	1.3e-09	0.96(0.95-0.97)	2.61829e-09	CAD,T2DM	-	-	-	0.96(0.95-0.97)	3.20626e-09	CAD,T2DM	-	-	-	-	-	-	-	-	-	-	-	-
rs1907241	10:122897984	T/G	intergeneic	RP11-159H3.1;LINC01153	4747;40230	pseudogene;lincRNA	0.302179	0.96(0.96-0.96)	1.26e-09	0.96(0.95-0.97)	2.52642e-09	CAD,T2DM	-	-	-	0.96(0.95-0.97)	3.09602e-09	CAD,T2DM	-	-	-	-	-	-	-	-	-	-	-	-
rs2257129	10:122898697	C/T	intergeneic	RP11-159H3.1;LINC01153	5460;39517	pseudogene;lincRNA	0.301016	0.96(0.96-0.96)	1.31e-09	0.96(0.95-0.97)	2.63667e-09	CAD,T2DM	-	-	-	0.96(0.95-0.97)	3.22463e-09	CAD,T2DM	-	-	-	-	-	-	-	-	-	-	-	-
rs17151464	10:12290093	C/T	intronic,non-coding intronic	CDC123	0	protein_coding	0.284468	1.04(1.04-1.04)	3.62e-08	1.04(1.02-1.05)	1.15756e-07	CAD,T2DM	1.04(1.02-1.05)	1.39642e-07	CAD,T2DM	-	-	-	-	-	-	-	-	-	-	-	-	-	-	-
rs2263985	10:122903506	T/C	intergeneic	RP11-159H3.1;LINC01153	10269;34708	pseudogene;lincRNA	0.301853	0.96(0.96-0.96)	1.55e-09	0.96(0.95-0.97)	3.05927e-09	CAD,T2DM	-	-	-	0.96(0.95-0.97)	3.74829e-09	CAD,T2DM	-	-	-	-	-	-	-	-	-	-	-	-
rs2451876	10:122903882	C/T	intergeneic	RP11-159H3.1;LINC01153	10645;34332	pseudogene;lincRNA	0.301884	0.96(0.96-0.96)	1.6e-09	0.96(0.95-0.97)	3.16033e-09	CAD,T2DM	-	-	-	0.96(0.95-0.97)	3.86772e-09	CAD,T2DM	-	-	-	-	-	-	-	-	-	-	-	-
rs2263983	10:122904700	C/T	intergeneic	RP11-159H3.1;LINC01153	11463;33514	pseudogene;lincRNA	0.301867	0.96(0.96-0.96)	1.57e-09	0.96(0.95-0.97)	3.11439e-09	CAD,T2DM	-	-	-	0.96(0.95-0.97)	3.80341e-09	CAD,T2DM	-	-	-	-	-	-	-	-	-	-	-	-
rs2220607	10:122906260	A/C	intergeneic	RP11-159H3.1;LINC01153	13023;31954	pseudogene;lincRNA	0.302867	0.96(0.96-0.96)	1.09e-09	0.96(0.95-0.97)	2.11301e-09	CAD,T2DM	-	-	-	0.96(0.95-0.97)	2.59073e-09	CAD,T2DM	-	-	-	-	-	-	-	-	-	-	-	-
rs2172073	10:122909625	A/C	intergeneic	RP11-159H3.1;LINC01153	16388;28589	pseudogene;lincRNA	0.303231	0.96(0.96-0.96)	7.44e-10	0.96(0.95-0.97)	1.46073e-09	CAD,T2DM	-	-	-	0.96(0.95-0.97)	1.79146e-09	CAD,T2DM	-	-	-	-	-	-	-	-	-	-	-	-
rs7098433	10:122913475	T/C	intergeneic	RP11-159H3.1;LINC01153	20238;24739	pseudogene;lincRNA	0.303206	0.96(0.96-0.96)	7.55e-10	0.96(0.95-0.97)	1.46992e-09	CAD,T2DM	-	-	-	0.96(0.95-0.97)	1.80984e-09	CAD,T2DM	-	-	-	-	-	-	-	-	-	-	-	-
rs17101518	10:122914969	A/G	intergeneic	RP11-159H3.1;LINC01153	21732;23245	pseudogene;lincRNA	0.256967	0.96(0.96-0.96)	1.06e-09	0.96(0.94-0.97)	2.10382e-09	CAD,T2DM	-	-	-	0.96(0.94-0.97)	2.57236e-09	CAD,T2DM	-	-	-	-	-	-	-	-	-	-	-	-
rs58846742	10:122915056	G/C	intergeneic	RP11-159H3.1;LINC01153	21819;23158	pseudogene;lincRNA	0.237994	0.96(0.96-0.96)	8.67e-09	0.96(0.95-0.97)	1.80984e-08	CAD,T2DM	-	-	-	0.96(0.95-0.97)	2.19569e-08	CAD,T2DM	-	-	-	-	-	-	-	-	-	-	-	-
rs56351107	10:122915497	C/G	intergeneic	RP11-159H3.1;LINC01153	22260;22717	pseudogene;lincRNA	0.256931	0.96(0.96-0.96)	1.07e-09	0.96(0.94-0.97)	2.1222e-09	CAD,T2DM	-	-	-	0.96(0.94-0.97)	2.59073e-09	CAD,T2DM	-	-	-	-	-	-	-	-	-	-	-	-
rs17101521	10:122915553	T/C	intergeneic	RP11-159H3.1;LINC01153	22316;22661	pseudogene;lincRNA	0.256936	0.96(0.96-0.96)	1.06e-09	0.96(0.94-0.97)	2.11301e-09	CAD,T2DM	-	-	-	0.96(0.94-0.97)	2.59073e-09	CAD,T2DM	-	-	-	-	-	-	-	-	-	-	-	-
rs59313277	10:122915655	G/T	intergeneic	RP11-159H3.1;LINC01153	22418;22559	pseudogene;lincRNA	0.25693	0.96(0.96-0.96)	1.07e-09	0.96(0.94-0.97)	2.1222e-09	CAD,T2DM	-	-	-	0.96(0.94-0.97)	2.59992e-09	CAD,T2DM	-	-	-	-	-	-	-	-	-	-	-	-
rs538527546	10:122915722	T/TA	pseudogene;lincRNA	RP11-159H3.1;LINC01153	22486;22491	pseudogene;lincRNA	0.255057	0.96(0.96-0.96)	9.64e-10	0.96(0.94-0.97)	1.93846e-09	CAD,T2DM	-	-	-	0.96(0.94-0.97)	2.37943e-09	CAD,T2DM	-	-	-	-	-	-	-	-	-	-	-	-
rs73366917	10:122915754	G/A	intergeneic	RP11-159H3.1;LINC01153	22517;22460	pseudogene;lincRNA	0.256931	0.96(0.96-0.96)	1.07e-09	0.96(0.94-0.97)	2.13138e-09	CAD,T2DM	-	-	-	0.96(0.94-0.97)	2.60911e-09	CAD,T2DM	-	-	-	-	-	-	-	-	-	-	-	-
rs17101524	10:122915779	C/A	intergeneic	RP11-159H3.1;LINC01153	22542;22435	pseudogene;lincRNA	0.256931	0.96(0.96-0.96)	1.07e-09	0.96(0.94-0.97)	2.13138e-09	CAD,T2DM	-	-	-	0.96(0.94-0.97)	2.61829e-09	CAD,T2DM	-	-	-	-	-	-	-	-	-	-	-	-
rs1907266	10:122916142	C/T	intergeneic	RP11-159H3.1;LINC01153	22905;22072	pseudogene;lincRNA	0.303177	0.96(0.96-0.96)	8.06e-10	0.96(0.95-0.97)	1.58016e-09	CAD,T2DM	-	-	-	0.96(0.95-0.97)	1.92927e-09	CAD,T2DM	-	-	-	-	-	-	-	-	-	-	-	-
rs7920116	10:122916471	T/C	intergeneic	RP11-159H3.1;LINC01153	23234;21743	pseudogene;lincRNA	0.256931	0.96(0.96-0.96)	1.08e-09	0.96(0.94-0.97)	2.14976e-09	CAD,T2DM	-	-	-	0.96(0.94-0.97)	2.63667e-09	CAD,T2DM	-	-	-	-	-	-	-	-	-	-	-	-
rs7903585	10:122916628	A/G	intergeneic	RP11-159H3.1;LINC01153	23391;21586	pseudogene;lincRNA	0.256931	0.96(0.96-0.96)	1.08e-09	0.96(0.94-0.97)	2.14976e-09	CAD,T2DM	-	-	-	0.96(0.94-0.97)	2.63667e-09	CAD,T2DM	-	-	-	-	-	-	-	-	-	-	-	-
rs7903948	10:122916639	G/A	intergeneic	RP11-159H3.1;LINC01153	23402;21575	pseudogene;lincRNA	0.256931	0.96(0.96-0.96)	1.08e-09	0.96(0.94-0.97)	2.15894e-09	CAD,T2DM	-	-	-	0.96(0.94-0.97)	2.63667e-09	CAD,T2DM	-	-	-	-	-	-	-	-	-	-	-	-
rs7903733	10:122916722	A/G	intergeneic	RP11-159H3.1;LINC01153	23485;21492	pseudogene;lincRNA	0.237993	0.96(0.96-0.96)	8.79e-09	0.96(0.95-0.97)	1.82821e-08	CAD,T2DM	-	-	-	0.96(0.95-0.97)	2.22325e-08	CAD,T2DM	-	-	-	-	-	-	-	-	-	-	-	-
rs10710843	10:122916808	CA/C	pseudogene;lincRNA	RP11-159H3.1;LINC01153	23572;21405	pseudogene;lincRNA	0.256952	0.96(0.96-0.96)	1.12e-09	0.96(0.94-0.97)	2.21407e-09	CAD,T2DM	-	-	-	0.96(0.94-0.97)	2.71935e-09	CAD,T2DM	-	-	-	-	-	-	-	-	-	-	-	-
rs7904102	10:122916891	C/G	intergeneic	RP11-159H3.1;LINC01153	23654;21323	pseudogene;lincRNA	0.25696	0.96(0.96-0.96)	1.11e-09	0.96(0.94-0.97)	2.21407e-09	CAD,T2DM	-	-	-	0.96(0.94-0.97)	2.71935e-09	CAD,T2DM	-	-	-	-	-	-	-	-	-	-	-	-
rs58960052	10:122917001	G/A	intergeneic	RP11-159H3.1;LINC01153	23764;21213	pseudogene;lincRNA	0.238	0.96(0.96-0.96)	8.81e-09	0.96(0.95-0.97)	1.8374e-08	CAD,T2DM	-	-	-	0.96(0.95-0.97)	2.23244e-08	CAD,T2DM	-	-	-	-	-	-	-	-	-	-	-	-
rs59754371	10:122917325	T/C	intergeneic	RP11-159H3.1;LINC01153	24088;20889	pseudogene;lincRNA	0.256931	0.96(0.96-0.96)	1.1e-09	0.96(0.94-0.97)	2.1865e-09	CAD,T2DM	-	-	-	0.96(0.94-0.97)	2.6826e-09	CAD,T2DM	-	-	-	-	-	-	-	-	-	-	-	-
rs57615383	10:122917356	G/A	intergeneic	RP11-159H3.1;LINC01153	24119;20858	pseudogene;lincRNA	0.256946	0.96(0.96-0.96)	1.09e-09	0.96(0.94-0.97)	2.17732e-09	CAD,T2DM	-	-	-	0.96(0.94-0.97)	2.66423e-09	CAD,T2DM	-	-	-	-	-	-	-	-	-	-	-	-
rs58324269	10:122917729	A/G	intergeneic	RP11-159H3.1;LINC01153	24492;20485	pseudogene;lincRNA	0.256932	0.96(0.96-0.96)	1.11e-09	0.96(0.94-0.97)	2.20488e-09	CAD,T2DM	-	-	-	0.96(0.94-0.97)	2.70098e-09	CAD,T2DM	-	-	-	-	-	-	-	-	-	-	-	-
rs60089052	10:122917735	T/C	intergeneic	RP11-159H3.1;LINC01153	24498;20479	pseudogene;lincRNA	0.256932	0.96(0.96-0.96)	1.11e-09	0.96(0.94-0.97)	2.21407e-09	CAD,T2DM	-	-	-	0.96(0.94-0.97)	2.71016e-09	CAD,T2DM	-	-	-	-	-	-	-	-	-	-	-	-
rs58217496	10:122917827	T/C	intergeneic	RP11-159H3.1;LINC01153	24590;20387	pseudogene;lincRNA	0.256933	0.96(0.96-0.96)	1.11e-09	0.96(0.94-0.97)	2.21407e-09	CAD,T2DM	-	-	-	0.96(0.94-0.97)	2.71016e-09	CAD,T2DM	-	-	-	-	-	-	-	-	-	-	-	-
rs60711290	10:122917983	G/T	intergeneic	RP11-159H3.1;LINC01153	24746;20231	pseudogene;lincRNA	0.256933	0.96(0.96-0.96)	1.12e-09	0.96(0.94-0.97)	2.21407e-09	CAD,T2DM	-	-	-	0.96(0.94-0.97)	2.71935e-09	CAD,T2DM	-	-	-	-	-	-	-	-	-	-	-	-
rs57142282	10:122918075	C/T	intergeneic	RP11-159H3.1;LINC01153	24838;20139	pseudogene;lincRNA	0.256933	0.96(0.96-0.96)	1.12e-09	0.96(0.94-0.97)	2.22325e-09	CAD,T2DM	-	-	-	0.96(0.94-0.97)	2.71935e-09	CAD,T2DM	-	-	-	-	-	-	-	-	-	-	-	-
rs17101530	10:122918115	T/C	intergeneic	RP11-159H3.1;LINC01153	24878;20099	pseudogene;lincRNA	0.257415	0.96(0.96-0.96)	9.77e-10	0.96(0.94-0.97)	1.95683e-09	CAD,T2DM	-	-	-	0.96(0.94-0.97)	2.3978e-09	CAD,T2DM	-	-	-	-	-	-	-	-	-	-	-	-
rs71945618	10:122918217	A/AG	pseudogene;lincRNA	RP11-159H3.1;LINC01153	24981;19996	pseudogene;lincRNA	0.256933	0.96(0.96-0.96)	1.12e-09	0.96(0.94-0.97)	2.23244e-09	CAD,T2DM	-	-	-	0.96(0.94-0.97)	2.73772e-09	CAD,T2DM	-	-	-	-	-	-	-	-	-	-	-	-
rs17101534	10:122918875	T/C	intergeneic	RP11-159H3.1;LINC01153	25638;19339	pseudogene;lincRNA	0.256934	0.96(0.96-0.96)	1.14e-09	0.96(0.94-0.97)	2.26e-09	CAD,T2DM	-	-	-	0.96(0.94-0.97)	2.76528e-09	CAD,T2DM	-	-	-	-	-	-	-	-	-	-	-	-
rs11199803	10:122919079	A/G	intergeneic	RP11-159H3.1;LINC01153	25842;19135	pseudogene;lincRNA	0.25693	0.96(0.96-0.96)	1.13e-09	0.96(0.94-0.97)	2.26e-09	CAD,T2DM	-	-	-	0.96(0.94-0.97)	2.76528e-09	CAD,T2DM	-	-	-	-	-	-	-	-	-	-	-	-
rs11199804	10:122919174	C/G	intergeneic	RP11-159H3.1;LINC01153	25937;19040	pseudogene;lincRNA	0.256935	0.96(0.96-0.96)	1.14e-09	0.96(0.94-0.97)	2.26919e-09	CAD,T2DM	-	-	-	0.96(0.94-0.97)	2.77447e-09	CAD,T2DM	-	-	-	-	-	-	-	-	-	-	-	-
rs11199805	10:122919206	C/T	intergeneic	RP11-159H3.1;LINC01153	25969;19008	pseudogene;lincRNA	0.256967	0.96(0.96-0.96)	1.13e-09	0.96(0.94-0.97)	2.25081e-09	CAD,T2DM	-	-	-	0.96(0.94-0.97)	2.7561e-09	CAD,T2DM	-	-	-	-	-	-	-	-	-	-	-	-
rs11199806	10:122919309	G/A	intergeneic	RP11-159H3.1;LINC01153	26072;18905	pseudogene;lincRNA	0.256975	0.96(0.96-0.96)	1.14e-09	0.96(0.94-0.97)	2.26919e-09	CAD,T2DM	-	-	-	0.96(0.94-0.97)	2.78366e-09	CAD,T2DM	-	-	-	-	-	-	-	-	-	-	-	-
rs7917346	10:122919842	A/G	intergeneic	RP11-159H3.1;LINC01153	26605;18372	pseudogene;lincRNA	0.256935	0.96(0.96-0.96)	1.15e-09	0.96(0.94-0.97)	2.28756e-09	CAD,T2DM	-	-	-	0.96(0.94-0.97)	2.80203e-09	CAD,T2DM	-	-	-	-	-	-	-	-	-	-	-	-
rs7902796	10:122920009	T/C	intergeneic	RP11-159H3.1;LINC01153	26772;18205	pseudogene;lincRNA	0.238043	0.96(0.96-0.96)	9.01e-09	0.96(0.95-0.97)	1.88333e-08	CAD,T2DM	-	-	-	0.96(0.95-0.97)	2.28756e-08	CAD,T2DM	-	-	-	-	-	-	-	-	-	-	-	-
rs7902919	10:122920102	T/C	intergeneic	RP11-159H3.1;LINC01153	26865;18112	pseudogene;lincRNA	0.256935	0.96(0.96-0.96)	1.16e-09	0.96(0.94-0.97)	2.29675e-09	CAD,T2DM	-	-	-	0.96(0.94-0.97)	2.82041e-09	CAD,T2DM	-	-	-	-	-	-	-	-	-	-	-	-
rs7917833	10:122920155	C/A	intergeneic	RP11-159H3.1;LINC01153	26918;18059	pseudogene;lincRNA	0.25694	0.96(0.96-0.96)	1.16e-09	0.96(0.94-0.97)	2.30593e-09	CAD,T2DM	-	-	-	0.96(0.94-0.97)	2.82041e-09	CAD,T2DM	-	-	-	-	-	-	-	-	-	-	-	-
rs7917847	10:122920190	C/A	intergeneic	RP11-159H3.1;LINC01153	26953;18024	pseudogene;lincRNA	0.238052	0.96(0.96-0.96)	8.99e-09	0.96(0.95-0.97)	1.87415e-08	CAD,T2DM	-	-	-	0.96(0.95-0.97)	2.27837e-08	CAD,T2DM	-	-	-	-	-	-	-	-	-	-	-	-
rs2130786	10:122920583	T/C	intergeneic	RP11-159H3.1;LINC01153	27346;17631	pseudogene;lincRNA	0.303237	0.96(0.96-0.96)	9.28e-10	0.96(0.95-0.97)	1.81902e-09	CAD,T2DM	-	-	-	0.96(0.95-0.97)	2.23244e-09	CAD,T2DM	-	-	-	-	-	-	-	-	-	-	-	-
rs1907267	10:122920956	C/T	intergeneic	RP11-159H3.1;LINC01153	27719;17258	pseudogene;lincRNA	0.25697	0.96(0.96-0.96)	1.17e-09	0.96(0.94-0.97)	2.31512e-09	CAD,T2DM	-	-	-	0.96(0.94-0.97)	2.83878e-09	CAD,T2DM	-	-	-	-	-	-	-	-	-	-	-	-
rs1907268	10:122921247	T/C	intergeneic	RP11-159H3.1;LINC01153	28010;16967	pseudogene;lincRNA	0.256987	0.96(0.96-0.96)	1.17e-09	0.96(0.94-0.97)	2.3335e-09	CAD,T2DM	-	-	-	0.96(0.94-0.97)	2.85715e-09	CAD,T2DM	-	-	-	-	-	-	-	-	-	-	-	-
rs1907269	10:122921349	A/C	intergeneic	RP11-159H3.1;LINC01153	28112;16865	pseudogene;lincRNA	0.256988	0.96(0.96-0.96)	1.17e-09	0.96(0.94-0.97)	2.3335e-09	CAD,T2DM	-	-	-	0.96(0.94-0.97)	2.85715e-09	CAD,T2DM	-	-	-	-	-	-	-	-	-	-	-	-
rs6585696	10:122921563	A/G	intergeneic	RP11-159H3.1;LINC01153	28326;16651	pseudogene;lincRNA	0.256671	0.96(0.96-0.96)	1.22e-09	0.96(0.94-0.97)	2.43455e-09	CAD,T2DM	-	-	-	0.96(0.94-0.97)	2.97659e-09	CAD,T2DM	-	-	-	-	-	-	-	-	-	-	-	-
rs6585697	10:122921597	C/T	intergeneic	RP11-159H3.1;LINC01153	28360;16617	pseudogene;lincRNA	0.257001	0.96(0.96-0.96)	1.17e-09	0.96(0.94-0.97)	2.3335e-09	CAD,T2DM	-	-	-	0.96(0.94-0.97)	2.85715e-09	CAD,T2DM	-	-	-	-	-	-	-	-	-	-	-	-
rs6585698	10:122921602	T/G	intergeneic	RP11-159H3.1;LINC01153	28365;16612	pseudogene;lincRNA	0.257005	0.96(0.96-0.96)	1.18e-09	0.96(0.94-0.97)	2.34268e-09	CAD,T2DM	-	-	-	0.96(0.94-0.97)	2.86634e-09	CAD,T2DM	-	-	-	-	-	-	-	-	-	-	-	-
rs6585699	10:122921660	T/C	intergeneic	RP11-159H3.1;LINC01153	28423;16554	pseudogene;lincRNA	0.257004	0.96(0.96-0.96)	1.18e-09	0.96(0.94-0.97)	2.34268e-09	CAD,T2DM	-	-	-	0.96(0.94-0.97)	2.87553e-09	CAD,T2DM	-	-	-	-	-	-	-	-	-	-	-	-
rs6585700	10:122921757	G/C	intergeneic	RP11-159H3.1;LINC01153	28520;16457	pseudogene;lincRNA	0.257008	0.96(0.96-0.96)	1.18e-09	0.96(0.94-0.97)	2.35187e-09	CAD,T2DM	-	-	-	0.96(0.94-0.97)	2.87553e-09	CAD,T2DM	-	-	-	-	-	-	-	-	-	-	-	-
rs6585701	10:122921791	T/C	intergeneic	RP11-159H3.1;LINC01153	28554;16423	pseudogene;lincRNA	0.257013	0.96(0.96-0.96)	1.18e-09	0.96(0.94-0.97)	2.35187e-09	CAD,T2DM	-	-	-	0.96(0.94-0.97)	2.87553e-09	CAD,T2DM	-	-	-	-	-	-	-	-	-	-	-	-
rs7920041	10:122922371	T/C	intergeneic	RP11-159H3.1;LINC01153	29134;15843	pseudogene;lincRNA	0.257034	0.96(0.96-0.96)	1.19e-09	0.96(0.94-0.97)	2.36106e-09	CAD,T2DM	-	-	-	0.96(0.94-0.97)	2.8939e-09	CAD,T2DM	-	-	-	-	-	-	-	-	-	-	-	-
rs7920045	10:122922381	T/C	intergeneic	RP11-159H3.1;LINC01153	29144;15833	pseudogene;lincRNA	0.238171	0.96(0.96-0.96)	8.7e-09	0.96(0.95-0.97)	1.81902e-08	CAD,T2DM	-	-	-	0.96(0.95-0.97)	2.20488e-08	CAD,T2DM	-	-	-	-	-	-	-	-	-	-	-	-
rs7906567	10:122922458	A/C	intergeneic	RP11-159H3.1;LINC01153	29221;15756	pseudogene;lincRNA	0.256999	0.96(0.96-0.96)	1.16e-09	0.96(0.94-0.97)	2.32431e-09	CAD,T2DM	-	-	-	0.96(0.94-0.97)	2.83878e-09	CAD,T2DM	-	-	-	-	-	-	-	-	-	-	-	-
rs59296617	10:122922834	T/A	intergeneic	RP11-159H3.1;LINC01153	29597;15380	pseudogene;lincRNA	0.257057	0.96(0.96-0.96)	1.19e-09	0.96(0.94-0.97)	2.37024e-09	CAD,T2DM	-	-	-	0.96(0.94-0.97)	2.90309e-09	CAD,T2DM	-	-	-	-	-	-	-	-	-	-	-	-
rs11199810	10:122923578	T/C	intergeneic	RP11-159H3.1;LINC01153	30341;14636	pseudogene;lincRNA	0.257073	0.96(0.96-0.96)	1.19e-09	0.96(0.94-0.97)	2.37024e-09	CAD,T2DM	-	-	-	0.96(0.94-0.97)	2.90309e-09	CAD,T2DM	-	-	-	-	-	-	-	-	-	-	-	-
rs113402139	10:122923741	A/AAAAC	pseudogene;lincRNA	RP11-159H3.1;LINC01153	30505;14472	pseudogene;lincRNA	0.25708	0.96(0.96-0.96)	1.2e-09	0.96(0.94-0.97)	2.37024e-09	CAD,T2DM	-	-	-	0.96(0.94-0.97)	2.90309e-09	CAD,T2DM	-	-	-	-	-	-	-	-	-	-	-	-
rs7087606	10:122923817	C/T	intergeneic	RP11-159H3.1;LINC01153	30580;14397	pseudogene;lincRNA	0.257083	0.96(0.96-0.96)	1.2e-09	0.96(0.94-0.97)	2.37024e-09	CAD,T2DM	-	-	-	0.96(0.94-0.97)	2.90309e-09	CAD,T2DM	-	-	-	-	-	-	-	-	-	-	-	-
rs6585703	10:122924140	G/A	intergeneic	RP11-159H3.1;LINC01153	30903;14074	pseudogene;lincRNA	0.257094	0.96(0.96-0.96)	1.2e-09	0.96(0.94-0.97)	2.37943e-09	CAD,T2DM	-	-	-	0.96(0.94-0.97)	2.91228e-09	CAD,T2DM	-	-	-	-	-	-	-	-	-	-	-	-
rs7915733	10:122924639	C/A	intergeneic	RP11-159H3.1;LINC01153	31402;13575	pseudogene;lincRNA	0.25712	0.96(0.96-0.96)	1.19e-09	0.96(0.94-0.97)	2.36106e-09	CAD,T2DM	-	-	-	0.96(0.94-0.97)	2.8939e-09	CAD,T2DM	-	-	-	-	-	-	-	-	-	-	-	-
rs10788141	10:122924854	T/G	intergeneic	RP11-159H3.1;LINC01153	31617;13360	pseudogene;lincRNA	0.303443	0.96(0.96-0.96)	1.33e-09	0.96(0.95-0.97)	2.60911e-09	CAD,T2DM	-	-	-	0.96(0.95-0.97)	3.19707e-09	CAD,T2DM	-	-	-	-	-	-	-	-	-	-	-	-
rs1907272	10:122925162	G/A	intergeneic	RP11-159H3.1;LINC01153	31925;13052	pseudogene;lincRNA	0.238211	0.96(0.96-0.96)	8.05e-09	0.96(0.95-0.97)	1.68122e-08	CAD,T2DM	-	-	-	0.96(0.95-0.97)	2.0487e-08	CAD,T2DM	-	-	-	-	-	-	-	-	-	-	-	-
rs1907273	10:122925285	T/C	intergeneic	RP11-159H3.1;LINC01153	32048;12929	pseudogene;lincRNA	0.238179	0.96(0.96-0.96)	7.9e-09	0.96(0.95-0.97)	1.65366e-08	CAD,T2DM	-	-	-	0.96(0.95-0.97)	2.01195e-08	CAD,T2DM	-	-	-	-	-	-	-	-	-	-	-	-
rs1907274	10:122925338	G/T	intergeneic	RP11-159H3.1;LINC01153	32101;12876	pseudogene;lincRNA	0.256983	0.96(0.96-0.96)	1.1e-09	0.96(0.94-0.97)	2.1865e-09	CAD,T2DM	-	-	-	0.96(0.94-0.97)	2.6826e-09	CAD,T2DM	-	-	-	-	-	-	-	-	-	-	-	-
rs7096589	10:122925459	A/G	intergeneic	RP11-159H3.1;LINC01153	32222;12755	pseudogene;lincRNA	0.238133	0.96(0.96-0.96)	7.67e-09	0.96(0.95-0.97)	1.60772e-08	CAD,T2DM	-	-	-	0.96(0.95-0.97)	1.95683e-08	CAD,T2DM	-	-	-	-	-	-	-	-	-	-	-	-
rs7080940	10:122925619	T/A	intergeneic	RP11-159H3.1;LINC01153	32382;12595	pseudogene;lincRNA	0.238117	0.96(0.96-0.96)	7.62e-09	0.96(0.95-0.97)	1.59854e-08	CAD,T2DM	-	-	-	0.96(0.95-0.97)	1.93846e-08	CAD,T2DM	-	-	-	-	-	-	-	-	-	-	-	-
rs6585704	10:122926023	A/G	intergeneic	RP11-159H3.1;LINC01153	32786;12191	pseudogene;lincRNA	0.238046	0.96(0.96-0.96)	7.37e-09	0.96(0.95-0.97)	1.54341e-08	CAD,T2DM	-	-	-	0.96(0.95-0.97)	1.87415e-08	CAD,T2DM	-	-	-	-	-	-	-	-	-	-	-	-
rs7920839	10:122926172	C/T	intergeneic	RP11-159H3.1;LINC01153	32935;12042	pseudogene;lincRNA	0.237966	0.96(0.96-0.96)	7.16e-09	0.96(0.95-0.97)	1.49748e-08	CAD,T2DM	-	-	-	0.96(0.95-0.97)	1.81902e-08	CAD,T2DM	-	-	-	-	-	-	-	-	-	-	-	-
rs7921081	10:122926217	G/T	intergeneic	RP11-159H3.1;LINC01153	32980;11997	pseudogene;lincRNA	0.23802	0.96(0.96-0.96)	7.21e-09	0.96(0.95-0.97)	1.50667e-08	CAD,T2DM	-	-	-	0.96(0.95-0.97)	1.8374e-08	CAD,T2DM	-	-	-	-	-	-	-	-	-	-	-	-
rs17559591	10:122926344	A/G	intergeneic	RP11-159H3.1;LINC01153	33107;11870	pseudogene;lincRNA	0.237935	0.96(0.96-0.96)	7.05e-09	0.96(0.95-0.97)	1.46992e-08	CAD,T2DM	-	-	-	0.96(0.94-0.97)	1.79146e-08	CAD,T2DM	-	-	-	-	-	-	-	-	-	-	-	-
rs7921353	10:122926415	G/A	intergeneic	RP11-159H3.1;LINC01153	33178;11799	pseudogene;lincRNA	0.237954	0.96(0.96-0.96)	6.87e-09	0.96(0.95-0.97)	1.43317e-08	CAD,T2DM	-	-	-	0.96(0.94-0.97)	1.74553e-08	CAD,T2DM	-	-	-	-	-	-	-	-	-	-	-	-
rs7893136	10:122926460	C/T	intergeneic	RP11-159H3.1;LINC01153	33223;11754	pseudogene;lincRNA	0.237696	0.96(0.96-0.96)	6.97e-09	0.96(0.94-0.97)	1.46073e-08	CAD,T2DM	-	-	-	0.96(0.94-0.97)	1.77309e-08	CAD,T2DM	-	-	-	-	-	-	-	-	-	-	-	-
rs6585705	10:122926558	T/C	intergeneic	RP11-159H3.1;LINC01153	33321;11656	pseudogene;lincRNA	0.237953	0.96(0.96-0.96)	6.92e-09	0.96(0.95-0.97)	1.45154e-08	CAD,T2DM	-	-	-	0.96(0.94-0.97)	1.7639e-08	CAD,T2DM	-	-	-	-	-	-	-	-	-	-	-	-
rs6585706	10:122926589	A/G	intergeneic	RP11-159H3.1;LINC01153	33352;11625	pseudogene;lincRNA	0.237945	0.96(0.96-0.96)	6.92e-09	0.96(0.95-0.97)	1.45154e-08	CAD,T2DM	-	-	-	0.96(0.94-0.97)	1.7639e-08	CAD,T2DM	-	-	-	-	-	-	-	-	-	-	-	-
rs6585708	10:122926943	C/T	intergeneic	RP11-159H3.1;LINC01153	33706;11271	pseudogene;lincRNA	0.256629	0.96(0.96-0.96)	9.03e-10	0.96(0.94-0.97)	1.79146e-09	CAD,T2DM	-	-	-	0.96(0.94-0.97)	2.19569e-09	CAD,T2DM	-	-	-	-	-	-	-	-	-	-	-	-
rs7897890	10:122927754	C/T	intergeneic	RP11-159H3.1;LINC01153	34517;10460	pseudogene;lincRNA	0.237559	0.96(0.96-0.96)	6.41e-09	0.96(0.94-0.97)	1.3413e-08	CAD,T2DM	-	-	-	0.96(0.94-0.97)	1.63528e-08	CAD,T2DM	-	-	-	-	-	-	-	-	-	-	-	-
rs11199811	10:122929073	C/A	intergeneic	RP11-159H3.1;LINC01153	35836;9141	pseudogene;lincRNA	0.23747	0.96(0.96-0.96)	4.65e-09	0.96(0.94-0.97)	9.64634e-09	CAD,T2DM	-	-	-	0.96(0.94-0.97)	1.16675e-08	CAD,T2DM	-	-	-	-	-	-	-	-	-	-	-	-
rs10886862	10:122929408	T/C	intergeneic	RP11-159H3.1;LINC01153	36171;8806	pseudogene;lincRNA	0.301885	0.96(0.96-0.96)	8.03e-10	0.96(0.95-0.97)	1.57098e-09	CAD,T2DM	-	-	-	0.96(0.95-0.97)	1.92008e-09	CAD,T2DM	-	-	-	-	-	-	-	-	-	-	-	-
rs10886863	10:122929493	C/T	intergeneic	RP11-159H3.1;LINC01153	36256;8721	pseudogene;lincRNA	0.301847	0.96(0.96-0.96)	7.86e-10	0.96(0.95-0.97)	1.53423e-09	CAD,T2DM	-	-	-	0.96(0.95-0.97)	1.88333e-09	CAD,T2DM	-	-	-	-	-	-	-	-	-	-	-	-
rs10886864	10:122929537	T/C	intergeneic	RP11-159H3.1;LINC01153	36300;8677	pseudogene;lincRNA	0.300741	0.96(0.96-0.96)	5.35e-10	0.96(0.95-0.97)	1.06569e-09	CAD,T2DM	-	-	-	0.96(0.95-0.97)	1.31374e-09	CAD,T2DM	0.0225413	0.93(0.93-0.93)	4.26511e-05	0.93(0.89-0.96)	0.000111669	CAD,T2DM	-	-	-	0.93(0.89-0.96)	0.00011234	CAD,T2DM
rs7071036	10:122930568	T/C	intergeneic	RP11-159H3.1;LINC01153	37331;7646	pseudogene;lincRNA	0.255889	0.96(0.96-0.96)	5.74e-10	0.96(0.94-0.97)	1.13919e-09	CAD,T2DM	-	-	-	0.96(0.94-0.97)	1.39642e-09	CAD,T2DM	-	-	-	-	-	-	-	-	-	-	-	-
rs7071062	10:122930612	T/C	intergeneic	RP11-159H3.1;LINC01153	37375;7602	pseudogene;lincRNA	0.255888	0.96(0.96-0.96)	5.71e-10	0.96(0.94-0.97)	1.13e-09	CAD,T2DM	-	-	-	0.96(0.94-0.97)	1.38724e-09	CAD,T2DM	-	-	-	-	-	-	-	-	-	-	-	-
rs11199812	10:122930945	G/A	intergeneic	RP11-159H3.1;LINC01153	37708;7269	pseudogene;lincRNA	0.237009	0.96(0.96-0.96)	4.34e-09	0.96(0.94-0.97)	8.92976e-09	CAD,T2DM	-	-	-	0.96(0.94-0.97)	1.08407e-08	CAD,T2DM	-	-	-	-	-	-	-	-	-	-	-	-
rs1873449	10:122931652	G/T	intergeneic	RP11-159H3.1;LINC01153	38415;6562	pseudogene;lincRNA	0.254401	0.96(0.96-0.96)	3.03e-10	0.96(0.94-0.97)	6.21959e-10	CAD,T2DM	-	-	-	0.96(0.94-0.97)	7.66195e-10	CAD,T2DM	-	-	-	-	-	-	-	-	-	-	-	-
rs754227	10:122932004	T/C	intergeneic	RP11-159H3.1;LINC01153	38767;6210	pseudogene;lincRNA	0.255857	0.96(0.96-0.96)	4.97e-10	0.96(0.94-0.97)	9.83008e-10	CAD,T2DM	-	-	-	0.96(0.94-0.97)	1.21268e-09	CAD,T2DM	-	-	-	-	-	-	-	-	-	-	-	-
rs11199830	10:122968115	C/T	intergeneic	LINC01153;RN7SKP167	22635;202315	lincRNA;misc_RNA	0.320045	0.97(0.97-0.97)	1.08e-05	0.97(0.96-0.98)	2.32431e-05	CAD,T2DM	-	-	-	0.97(0.96-0.98)	2.70098e-05	CAD,T2DM	-	-	-	-	-	-	-	-	-	-	-	-
rs1907218	10:122970216	C/T	intergeneic	LINC01153;RN7SKP167	24736;200214	lincRNA;misc_RNA	0.218327	1.03(1.03-1.03)	4.62e-05	1.03(1.02-1.05)	9.58984e-05	CAD,T2DM	1.03(1.05-1.05)	0.000109848	CAD,T2DM	-	-	-	-	-	-	-	-	-	-	-	-	-	-	-
rs1907219	10:122970304	G/A	intergeneic	LINC01153;RN7SKP167	24824;200126	lincRNA;misc_RNA	0.319072	0.97(0.97-0.97)	1.47e-05	0.97(0.96-0.98)	3.16951e-05	CAD,T2DM	-	-	-	0.97(0.96-0.98)	3.66561e-05	CAD,T2DM	-	-	-	-	-	-	-	-	-	-	-	-
rs1907228	10:122978944	G/A	intergeneic	LINC01153;RN7SKP167	33464;191486	lincRNA;misc_RNA	0.447758	1.03(1.03-1.03)	5.71e-06	1.03(1.02-1.04)	1.21268e-05	CAD,T2DM	1.03(1.04-1.04)	1.4148e-05	CAD,T2DM	-	-	-	-	-	-	-	-	-	-	-	-	-	-	-
rs7093348	10:122981248	C/T	intergeneic	LINC01153;RN7SKP167	35768;189182	lincRNA;misc_RNA	0.444123	1.03(1.03-1.03)	6.27e-06	1.03(1.02-1.04)	1.3413e-05	CAD,T2DM	1.03(1.04-1.04)	1.56179e-05	CAD,T2DM	-	-	-	0.444836	1.02(1.02-1.02)	3.97118e-05	1.02(1.01-1.03)	0.000111399	CAD,T2DM	1.02(1.03-1.03)	0.000112071	CAD,T2DM	-	-	-
rs1907231	10:122981256	T/A	intergeneic	LINC01153;RN7SKP167	35776;189174	lincRNA;misc_RNA	0.444155	1.03(1.03-1.03)	6.53e-06	1.03(1.02-1.04)	1.39642e-05	CAD,T2DM	1.03(1.04-1.04)	1.6261e-05	CAD,T2DM	-	-	-	0.45025	1.02(1.02-1.02)	3.47447e-05	1.02(1.01-1.03)	9.73132e-05	CAD,T2DM	1.02(1.03-1.03)	9.80102e-05	CAD,T2DM	-	-	-
rs10886871	10:122981797	C/A	intergeneic	LINC01153;RN7SKP167	36317;188633	lincRNA;misc_RNA	0.316971	0.97(0.97-0.97)	1.06e-05	0.97(0.96-0.98)	2.23244e-05	CAD,T2DM	-	-	-	0.97(0.96-0.98)	2.59073e-05	CAD,T2DM	-	-	-	-	-	-	-	-	-	-	-	-
rs2420922	10:122983377	G/A	intergeneic	LINC01153;RN7SKP167	37897;187053	lincRNA;misc_RNA	0.444116	1.03(1.03-1.03)	6.66e-06	1.03(1.02-1.04)	1.4148e-05	CAD,T2DM	1.03(1.04-1.04)	1.65366e-05	CAD,T2DM	-	-	-	0.449994	1.02(1.02-1.02)	4.44148e-05	1.02(1.01-1.03)	0.00012358	CAD,T2DM	1.02(1.03-1.03)	0.000124215	CAD,T2DM	-	-	-
rs7920546	10:122983744	G/A	intergeneic	LINC01153;RN7SKP167	38264;186686	lincRNA;misc_RNA	0.444235	1.03(1.03-1.03)	6.7e-06	1.03(1.02-1.04)	1.42398e-05	CAD,T2DM	1.03(1.04-1.04)	1.66285e-05	CAD,T2DM	-	-	-	0.450026	1.02(1.02-1.02)	4.44148e-05	1.02(1.01-1.03)	0.00012358	CAD,T2DM	1.02(1.03-1.03)	0.000124215	CAD,T2DM	-	-	-
rs7921069	10:122984105	C/A	intergeneic	LINC01153;RN7SKP167	38625;186325	lincRNA;misc_RNA	0.317212	0.97(0.97-0.97)	1.14e-05	0.97(0.96-0.98)	2.41618e-05	CAD,T2DM	-	-	-	0.97(0.96-0.98)	2.80203e-05	CAD,T2DM	-	-	-	-	-	-	-	-	-	-	-	-
rs7098079	10:122984213	G/C	intergeneic	LINC01153;RN7SKP167	38733;186217	lincRNA;misc_RNA	0.443913	1.03(1.03-1.03)	6.57e-06	1.03(1.02-1.04)	1.40561e-05	CAD,T2DM	1.03(1.04-1.04)	1.63528e-05	CAD,T2DM	-	-	-	0.450192	1.02(1.02-1.02)	4.217e-05	1.02(1.01-1.03)	0.000116502	CAD,T2DM	1.02(1.03-1.03)	0.00011716	CAD,T2DM	-	-	-
rs11595340	10:122984826	C/T;T/C	intergeneic	LINC01153;RN7SKP167	39346;185604	lincRNA;misc_RNA	0.317328	0.97(0.97-0.97)	1.11e-05	0.97(0.96-0.98)	2.3335e-05	CAD,T2DM	-	-	-	0.97(0.96-0.98)	2.71016e-05	CAD,T2DM	0.452583	1.02(1.02-1.02)	4.68166e-05	1.02(1.01-1.03)	0.000127755	CAD,T2DM	1.02(1.03-1.03)	0.000128376	CAD,T2DM	-	-	-
rs10886873	10:122985118	C/T	intergeneic	LINC01153;RN7SKP167	39638;185312	lincRNA;misc_RNA	0.317343	0.97(0.97-0.97)	1.1e-05	0.97(0.96-0.98)	2.32431e-05	CAD,T2DM	-	-	-	0.97(0.96-0.98)	2.70098e-05	CAD,T2DM	-	-	-	-	-	-	-	-	-	-	-	-
rs56124706	10:122986398	T/A	intergeneic	LINC01153;RN7SKP167	40918;184032	lincRNA;misc_RNA	0.317633	0.97(0.97-0.97)	1.04e-05	0.97(0.96-0.98)	2.1865e-05	CAD,T2DM	-	-	-	0.97(0.96-0.98)	2.53561e-05	CAD,T2DM	-	-	-	-	-	-	-	-	-	-	-	-
rs11199837	10:122986648	A/T	intergeneic	LINC01153;RN7SKP167	41168;183782	lincRNA;misc_RNA	0.444922	1.03(1.03-1.03)	7.64e-06	1.03(1.02-1.04)	1.61691e-05	CAD,T2DM	1.03(1.04-1.04)	1.88333e-05	CAD,T2DM	-	-	-	0.450399	1.02(1.02-1.02)	2.8097e-05	1.02(1.01-1.03)	7.82879e-05	CAD,T2DM	1.02(1.03-1.03)	7.8988e-05	CAD,T2DM	-	-	-
rs1907232	10:122987126	A/G	intergeneic	LINC01153;RN7SKP167	41646;183304	lincRNA;misc_RNA	0.448038	1.03(1.03-1.03)	6.59e-06	1.03(1.02-1.04)	1.33211e-05	CAD,T2DM	1.03(1.04-1.04)	1.5526e-05	CAD,T2DM	-	-	-	-	-	-	-	-	-	-	-	-	-	-	-
rs1907233	10:122987289	C/T;T/C	intergeneic	LINC01153;RN7SKP167	41809;183141	lincRNA;misc_RNA	0.317679	0.97(0.97-0.97)	1.05e-05	0.97(0.96-0.98)	2.20488e-05	CAD,T2DM	-	-	-	0.97(0.96-0.98)	2.56317e-05	CAD,T2DM	0.452508	1.02(1.02-1.02)	3.95376e-05	1.02(1.01-1.03)	0.000108478	CAD,T2DM	1.02(1.03-1.03)	0.000109157	CAD,T2DM	-	-	-
rs11199838	10:122988285	G/A	intergeneic	LINC01153;RN7SKP167	42805;182145	lincRNA;misc_RNA	0.317766	0.97(0.97-0.97)	9.97e-06	0.97(0.96-0.98)	2.09463e-05	CAD,T2DM	-	-	-	0.97(0.96-0.98)	2.43455e-05	CAD,T2DM	-	-	-	-	-	-	-	-	-	-	-	-
rs11597855	10:122989048	T/C	intergeneic	LINC01153;RN7SKP167	43568;181382	lincRNA;misc_RNA	0.445868	1.03(1.03-1.03)	8.2e-06	1.03(1.02-1.04)	1.69041e-05	CAD,T2DM	1.03(1.04-1.04)	1.96602e-05	CAD,T2DM	-	-	-	0.450491	1.02(1.02-1.02)	2.60089e-05	1.02(1.01-1.03)	7.25383e-05	CAD,T2DM	1.02(1.03-1.03)	7.32314e-05	CAD,T2DM	-	-	-
rs4500422	10:122990147	A/G	intergeneic	LINC01153;RN7SKP167	44667;180283	lincRNA;misc_RNA	0.448448	1.03(1.03-1.03)	9.54e-06	1.03(1.02-1.04)	2.08545e-05	CAD,T2DM	1.03(1.04-1.04)	2.42537e-05	CAD,T2DM	-	-	-	-	-	-	-	-	-	-	-	-	-	-	-
rs11199840	10:122990338	G/A	intergeneic	LINC01153;RN7SKP167	44858;180092	lincRNA;misc_RNA	0.448381	1.03(1.03-1.03)	9.67e-06	1.03(1.02-1.04)	2.1222e-05	CAD,T2DM	1.03(1.04-1.04)	2.46211e-05	CAD,T2DM	-	-	-	-	-	-	-	-	-	-	-	-	-	-	-
rs11199842	10:122990486	C/T	intergeneic	LINC01153;RN7SKP167	45006;179944	lincRNA;misc_RNA	0.451482	1.03(1.03-1.03)	8.19e-06	1.03(1.02-1.04)	1.82821e-05	CAD,T2DM	1.03(1.04-1.04)	2.13138e-05	CAD,T2DM	-	-	-	-	-	-	-	-	-	-	-	-	-	-	-
rs11199843	10:122990491	C/T	intergeneic	LINC01153;RN7SKP167	45011;179939	lincRNA;misc_RNA	0.451164	1.03(1.03-1.03)	6.42e-06	1.03(1.02-1.04)	1.42398e-05	CAD,T2DM	1.03(1.04-1.04)	1.66285e-05	CAD,T2DM	-	-	-	0.453112	1.02(1.02-1.02)	4.48509e-05	1.02(1.01-1.04)	0.000124334	CAD,T2DM	1.02(1.04-1.04)	0.000124967	CAD,T2DM	-	-	-
rs10886874	10:122991522	A/G	intergeneic	LINC01153;RN7SKP167	46042;178908	lincRNA;misc_RNA	0.454673	1.03(1.03-1.03)	6.9e-06	1.03(1.02-1.04)	1.50667e-05	CAD,T2DM	1.03(1.04-1.04)	1.7639e-05	CAD,T2DM	-	-	-	0.45249	1.02(1.02-1.02)	4.77965e-05	1.02(1.01-1.03)	0.000131693	CAD,T2DM	1.02(1.03-1.03)	0.000132298	CAD,T2DM	-	-	-
rs4294510	10:122992262	A/G	intergeneic	LINC01153;RN7SKP167	46782;178168	lincRNA;misc_RNA	0.454107	1.03(1.03-1.03)	9.71e-06	1.03(1.02-1.04)	2.08545e-05	CAD,T2DM	1.03(1.04-1.04)	2.42537e-05	CAD,T2DM	-	-	-	-	-	-	-	-	-	-	-	-	-	-	-
rs11199844	10:122992442	C/T	intergeneic	LINC01153;RN7SKP167	46962;177988	lincRNA;misc_RNA	0.314124	0.97(0.97-0.97)	1.81e-05	0.97(0.96-0.98)	3.94122e-05	CAD,T2DM	-	-	-	0.97(0.96-0.98)	4.54756e-05	CAD,T2DM	-	-	-	-	-	-	-	-	-	-	-	-
rs11199845	10:122992475	C/T	intergeneic	LINC01153;RN7SKP167	46995;177955	lincRNA;misc_RNA	0.317023	0.97(0.97-0.97)	2.07e-05	0.97(0.96-0.98)	4.47407e-05	CAD,T2DM	-	-	-	0.97(0.96-0.99)	5.16309e-05	CAD,T2DM	-	-	-	-	-	-	-	-	-	-	-	-
rs10886876	10:122992845	G/C	intergeneic	LINC01153;RN7SKP167	47365;177585	lincRNA;misc_RNA	0.449787	1.03(1.03-1.03)	1.41e-05	1.03(1.01-1.04)	3.06846e-05	CAD,T2DM	1.03(1.04-1.04)	3.55537e-05	CAD,T2DM	-	-	-	0.453314	1.02(1.02-1.02)	4.99447e-05	1.02(1.01-1.03)	0.000142132	CAD,T2DM	1.02(1.03-1.03)	0.000142691	CAD,T2DM	-	-	-
rs60834189	10:122993392	A/AT	lincRNA;misc_RNA	LINC01153;RN7SKP167	47913;177037	lincRNA;misc_RNA	0.450235	1.03(1.03-1.03)	1.35e-05	1.03(1.01-1.04)	2.93065e-05	CAD,T2DM	1.03(1.04-1.04)	3.39e-05	CAD,T2DM	-	-	-	-	-	-	-	-	-	-	-	-	-	-	-
rs11199848	10:122994608	G/A	intergeneic	LINC01153;RN7SKP167	49128;175822	lincRNA;misc_RNA	0.449374	1.03(1.03-1.03)	2.24e-05	1.03(1.01-1.04)	4.96098e-05	CAD,T2DM	1.03(1.04-1.04)	5.7235e-05	CAD,T2DM	-	-	-	-	-	-	-	-	-	-	-	-	-	-	-
rs12217412	10:122994970	C/T	intergeneic	LINC01153;RN7SKP167	49490;175460	lincRNA;misc_RNA	0.450855	1.03(1.03-1.03)	1.33e-05	1.03(1.01-1.04)	3.08683e-05	CAD,T2DM	1.03(1.04-1.04)	3.57374e-05	CAD,T2DM	-	-	-	0.451961	1.02(1.02-1.02)	4.89232e-05	1.02(1.01-1.03)	0.0001379	CAD,T2DM	1.02(1.03-1.03)	0.000138479	CAD,T2DM	-	-	-
rs12220647	10:122995141	C/A	intergeneic	LINC01153;RN7SKP167	49661;175289	lincRNA;misc_RNA	0.318508	0.97(0.97-0.97)	4.14e-05	0.97(0.96-0.99)	8.93894e-05	CAD,T2DM	-	-	-	0.97(0.96-0.99)	0.000102491	CAD,T2DM	-	-	-	-	-	-	-	-	-	-	-	-
rs11199850	10:122995620	T/C	intergeneic	LINC01153;RN7SKP167	50140;174810	lincRNA;misc_RNA	0.451743	1.03(1.03-1.03)	1.56e-05	1.03(1.01-1.04)	3.42675e-05	CAD,T2DM	1.03(1.04-1.04)	3.96878e-05	CAD,T2DM	-	-	-	0.451535	1.02(1.02-1.02)	4.80885e-05	1.02(1.01-1.03)	0.000136627	CAD,T2DM	1.02(1.03-1.03)	0.000137212	CAD,T2DM	-	-	-
rs878409	10:122999550	A/G	intergeneic	LINC01153;RN7SKP167	54070;170880	lincRNA;misc_RNA	0.445686	1.03(1.03-1.03)	1.15e-05	1.03(1.01-1.04)	2.52642e-05	CAD,T2DM	1.03(1.04-1.04)	2.93984e-05	CAD,T2DM	-	-	-	0.452034	1.02(1.02-1.02)	4.64595e-05	1.02(1.01-1.03)	0.000134115	CAD,T2DM	1.02(1.03-1.03)	0.00013471	CAD,T2DM	-	-	-
rs12245393	10:122999900	T/C	intergeneic	LINC01153;RN7SKP167	54420;170530	lincRNA;misc_RNA	0.448278	1.03(1.03-1.03)	9.89e-06	1.03(1.02-1.04)	2.22325e-05	CAD,T2DM	1.03(1.04-1.04)	2.58154e-05	CAD,T2DM	-	-	-	0.452868	1.02(1.02-1.02)	4.30167e-05	1.02(1.01-1.03)	0.000123232	CAD,T2DM	1.02(1.03-1.03)	0.000123869	CAD,T2DM	-	-	-
rs7922045	10:123001732	C/T	intergeneic	LINC01153;RN7SKP167	56252;168698	lincRNA;misc_RNA	0.471473	0.97(0.97-0.97)	1.09e-06	0.97(0.96-0.98)	2.36106e-06	CAD,T2DM	-	-	-	0.97(0.96-0.98)	2.79285e-06	CAD,T2DM	-	-	-	-	-	-	-	-	-	-	-	-
rs7922514	10:123001939	G/A	intergeneic	LINC01153;RN7SKP167	56459;168491	lincRNA;misc_RNA	0.470579	0.97(0.97-0.97)	2.07e-06	0.97(0.96-0.98)	4.5935e-06	CAD,T2DM	-	-	-	0.97(0.96-0.98)	5.40195e-06	CAD,T2DM	-	-	-	-	-	-	-	-	-	-	-	-
rs7896863	10:123057965	G/A	intergeneic	LINC01153;RN7SKP167	112485;112465	lincRNA;misc_RNA	0.425868	0.97(0.97-0.97)	4.4e-06	0.97(0.96-0.98)	1.18512e-05	CAD,T2DM	-	-	-	0.97(0.96-0.98)	1.38724e-05	CAD,T2DM	-	-	-	-	-	-	-	-	-	-	-	-
rs4752528	10:123059784	C/A	intergeneic	LINC01153;RN7SKP167	114304;110646	lincRNA;misc_RNA	0.424935	0.97(0.97-0.97)	6.25e-06	0.97(0.96-0.99)	1.65366e-05	CAD,T2DM	-	-	-	0.97(0.96-0.99)	1.92008e-05	CAD,T2DM	-	-	-	-	-	-	-	-	-	-	-	-
rs35302814	10:12330330	G/A	intergeneic	RN7SL232P;RN7SL198P	26404;39805	misc_RNA;misc_RNA	0.448148	0.96(0.96-0.96)	1.59e-08	0.96(0.95-0.98)	4.34545e-08	CAD,T2DM	-	-	-	0.96(0.95-0.98)	5.25496e-08	CAD,T2DM	-	-	-	-	-	-	-	-	-	-	-	-
rs6602571	10:12330735	C/T	intergeneic	RN7SL232P;RN7SL198P	26809;39400	misc_RNA;misc_RNA	0.319617	1.04(1.04-1.04)	2.26e-08	1.04(1.03-1.06)	6.32984e-08	CAD,T2DM	1.04(1.06-1.06)	7.64358e-08	CAD,T2DM	-	-	-	-	-	-	-	-	-	-	-	-	-	-	-
rs6602572	10:12330830	G/A	intergeneic	RN7SL232P;RN7SL198P	26904;39305	misc_RNA;misc_RNA	0.447696	0.96(0.96-0.96)	7.3e-09	0.96(0.95-0.97)	1.95683e-08	CAD,T2DM	-	-	-	0.96(0.95-0.97)	2.37943e-08	CAD,T2DM	-	-	-	-	-	-	-	-	-	-	-	-
rs6143783	10:12330942	T/TCGGGAGGCTGAGGCA	misc_RNA;misc_RNA	RN7SL232P;RN7SL198P	27017;39192	misc_RNA;misc_RNA	0.3187	1.04(1.04-1.04)	2.58e-08	1.04(1.03-1.06)	7.38634e-08	CAD,T2DM	1.04(1.06-1.06)	8.91138e-08	CAD,T2DM	-	-	-	-	-	-	-	-	-	-	-	-	-	-	-
rs2801473	10:12331586	A/G	intergeneic	RN7SL232P;RN7SL198P	27660;38549	misc_RNA;misc_RNA	0.323814	1.04(1.04-1.04)	1.28e-08	1.04(1.03-1.06)	3.61967e-08	CAD,T2DM	1.04(1.03-1.06)	4.3822e-08	CAD,T2DM	-	-	-	-	-	-	-	-	-	-	-	-	-	-	-
rs56987985	10:12365493	G/A	intergeneic	RN7SL232P;RN7SL198P	61567;4642	misc_RNA;misc_RNA	0.490351	0.97(0.97-0.97)	2.78e-05	0.97(0.96-0.99)	6.95455e-05	CAD,T2DM	-	-	-	0.97(0.96-0.99)	7.99268e-05	CAD,T2DM	-	-	-	-	-	-	-	-	-	-	-	-
rs11813945	10:21262579	C/T	intronic	NEBL	0	protein_coding	0.265142	1.03(1.03-1.03)	3.68e-05	1.03(1.01-1.04)	0.000119953	CAD,T2DM	1.03(1.01-1.04)	0.000137062	CAD,T2DM	-	-	-	-	-	-	-	-	-	-	-	-	-	-	-
rs9783154	10:22827411	A/C	non-coding intronic,intronic	PIP4K2A	0	protein_coding	0.372558	0.97(0.97-0.97)	3.21e-05	0.97(0.96-0.99)	9.66122e-05	CAD,T2DM	-	-	-	0.97(0.96-0.99)	0.000110656	CAD,T2DM	-	-	-	-	-	-	-	-	-	-	-	-
rs3842636	10:22827733	C/CG	non-coding intronic;intronic;	PIP4K2A;	0	protein_coding;	0.376225	0.97(0.97-0.97)	3.79e-05	0.97(0.96-0.99)	0.000111871	CAD,T2DM	-	-	-	0.97(0.96-0.99)	0.000127927	CAD,T2DM	-	-	-	-	-	-	-	-	-	-	-	-
rs7094886	10:23072700	C/T	intergeneic	PIP4K2A;RNU6-413P	69216;3622	protein_coding;snRNA	0.328446	0.97(0.97-0.97)	2.73e-05	0.97(0.96-0.99)	6.94537e-05	CAD,T2DM	-	-	-	0.97(0.96-0.99)	7.9835e-05	CAD,T2DM	-	-	-	-	-	-	-	-	-	-	-	-
rs11593600	10:23075842	A/T	intergeneic	PIP4K2A;RNU6-413P	72358;480	protein_coding;snRNA	0.332399	0.97(0.97-0.97)	2.19e-05	0.97(0.96-0.99)	5.63163e-05	CAD,T2DM	-	-	-	0.97(0.96-0.99)	6.48602e-05	CAD,T2DM	-	-	-	-	-	-	-	-	-	-	-	-
rs72648289	10:23078009	C/T	intergeneic	RNU6-413P;ARMC3	1581;138944	snRNA;protein_coding	0.328154	0.97(0.97-0.97)	3.43e-05	0.97(0.96-0.99)	8.6174e-05	CAD,T2DM	-	-	-	0.97(0.96-0.99)	9.87822e-05	CAD,T2DM	-	-	-	-	-	-	-	-	-	-	-	-
rs72648290	10:23079085	T/C	intergeneic	RNU6-413P;ARMC3	2657;137868	snRNA;protein_coding	0.330389	0.97(0.97-0.97)	2.61e-05	0.97(0.96-0.99)	6.4952e-05	CAD,T2DM	-	-	-	0.97(0.96-0.99)	7.47821e-05	CAD,T2DM	-	-	-	-	-	-	-	-	-	-	-	-
rs7913783	10:23085479	T/C	intergeneic	RNU6-413P;ARMC3	9051;131474	snRNA;protein_coding	0.334078	0.97(0.97-0.97)	2.67e-05	0.97(0.96-0.99)	6.77081e-05	CAD,T2DM	-	-	-	0.97(0.96-0.99)	7.78138e-05	CAD,T2DM	-	-	-	-	-	-	-	-	-	-	-	-
rs68141405	10:23086049	C/A	intergeneic	RNU6-413P;ARMC3	9621;130904	snRNA;protein_coding	0.333601	0.97(0.97-0.97)	2.96e-05	0.97(0.96-0.99)	7.50577e-05	CAD,T2DM	-	-	-	0.97(0.96-0.99)	8.62659e-05	CAD,T2DM	-	-	-	-	-	-	-	-	-	-	-	-
rs12573183	10:23086153	G/A	intergeneic	RNU6-413P;ARMC3	9725;130800	snRNA;protein_coding	0.333616	0.97(0.97-0.97)	2.97e-05	0.97(0.96-0.99)	7.51496e-05	CAD,T2DM	-	-	-	0.97(0.96-0.99)	8.63577e-05	CAD,T2DM	-	-	-	-	-	-	-	-	-	-	-	-
rs7090785	10:23086231	A/G	intergeneic	RNU6-413P;ARMC3	9803;130722	snRNA;protein_coding	0.334262	0.97(0.97-0.97)	2.91e-05	0.97(0.96-0.99)	7.36797e-05	CAD,T2DM	-	-	-	0.97(0.96-0.99)	8.47041e-05	CAD,T2DM	-	-	-	-	-	-	-	-	-	-	-	-
rs7094800	10:23086523	T/C	intergeneic	RNU6-413P;ARMC3	10095;130430	snRNA;protein_coding	0.333633	0.97(0.97-0.97)	3.24e-05	0.97(0.96-0.99)	8.21317e-05	CAD,T2DM	-	-	-	0.97(0.96-0.99)	9.42448e-05	CAD,T2DM	-	-	-	-	-	-	-	-	-	-	-	-
rs10828335	10:23087927	G/C	intergeneic	RNU6-413P;ARMC3	11499;129026	snRNA;protein_coding	0.468759	0.97(0.97-0.98)	2.48e-05	0.97(0.96-0.99)	6.94537e-05	CAD,T2DM	-	-	-	0.97(0.96-0.99)	7.9835e-05	CAD,T2DM	-	-	-	-	-	-	-	-	-	-	-	-
rs10828336	10:23087947	C/T	intergeneic	RNU6-413P;ARMC3	11519;129006	snRNA;protein_coding	0.46845	0.97(0.97-0.98)	2.44e-05	0.97(0.96-0.99)	6.82593e-05	CAD,T2DM	-	-	-	0.97(0.96-0.99)	7.84569e-05	CAD,T2DM	-	-	-	-	-	-	-	-	-	-	-	-
rs2222871	10:23090535	C/T	intergeneic	RNU6-413P;ARMC3	14107;126418	snRNA;protein_coding	0.469342	0.98(0.98-0.98)	3.27e-05	0.98(0.96-0.99)	9.12268e-05	CAD,T2DM	-	-	-	0.98(0.96-0.99)	0.000104597	CAD,T2DM	-	-	-	-	-	-	-	-	-	-	-	-
rs7908924	10:23091432	T/C	intergeneic	RNU6-413P;ARMC3	15004;125521	snRNA;protein_coding	0.469263	0.98(0.98-0.98)	3.18e-05	0.98(0.96-0.99)	8.86545e-05	CAD,T2DM	-	-	-	0.98(0.96-0.99)	0.00010167	CAD,T2DM	-	-	-	-	-	-	-	-	-	-	-	-
rs875598	10:23093282	T/C	intergeneic	RNU6-413P;ARMC3	16854;123671	snRNA;protein_coding	0.467562	0.98(0.98-0.98)	3.36e-05	0.98(0.96-0.99)	9.28079e-05	CAD,T2DM	-	-	-	0.98(0.96-0.99)	0.000106346	CAD,T2DM	-	-	-	-	-	-	-	-	-	-	-	-
rs6482239	10:23093707	A/G	intergeneic	RNU6-413P;ARMC3	17279;123246	snRNA;protein_coding	0.469303	0.98(0.98-0.98)	3.15e-05	0.98(0.96-0.99)	8.74602e-05	CAD,T2DM	-	-	-	0.98(0.96-0.99)	0.000100286	CAD,T2DM	-	-	-	-	-	-	-	-	-	-	-	-
rs946961	10:23094828	G/C	intergeneic	RNU6-413P;ARMC3	18400;122125	snRNA;protein_coding	0.468788	0.98(0.98-0.98)	2.77e-05	0.98(0.96-0.99)	7.64358e-05	CAD,T2DM	-	-	-	0.98(0.96-0.99)	8.78276e-05	CAD,T2DM	-	-	-	-	-	-	-	-	-	-	-	-
rs1572850	10:23095953	T/G	intergeneic	RNU6-413P;ARMC3	19525;121000	snRNA;protein_coding	0.468826	0.98(0.98-0.98)	2.7e-05	0.98(0.96-0.99)	7.49659e-05	CAD,T2DM	-	-	-	0.98(0.96-0.99)	8.60821e-05	CAD,T2DM	-	-	-	-	-	-	-	-	-	-	-	-
rs7098985	10:23096825	G/A	intergeneic	RNU6-413P;ARMC3	20397;120128	snRNA;protein_coding	0.468908	0.98(0.98-0.98)	2.63e-05	0.98(0.96-0.99)	7.2761e-05	CAD,T2DM	-	-	-	0.98(0.96-0.99)	8.36016e-05	CAD,T2DM	-	-	-	-	-	-	-	-	-	-	-	-
rs11013140	10:23098092	T/C	intergeneic	RNU6-413P;ARMC3	21664;118861	snRNA;protein_coding	0.468831	0.98(0.98-0.98)	2.6e-05	0.98(0.96-0.99)	7.17504e-05	CAD,T2DM	-	-	-	0.98(0.96-0.99)	8.24073e-05	CAD,T2DM	-	-	-	-	-	-	-	-	-	-	-	-
rs6482240	10:23099337	G/A	intergeneic	RNU6-413P;ARMC3	22909;117616	snRNA;protein_coding	0.468727	0.98(0.98-0.98)	2.75e-05	0.98(0.96-0.99)	7.57008e-05	CAD,T2DM	-	-	-	0.98(0.96-0.99)	8.69089e-05	CAD,T2DM	-	-	-	-	-	-	-	-	-	-	-	-
rs7080378	10:23100377	G/A	intergeneic	RNU6-413P;ARMC3	23949;116576	snRNA;protein_coding	0.468845	0.98(0.98-0.98)	2.79e-05	0.98(0.96-0.99)	7.68951e-05	CAD,T2DM	-	-	-	0.98(0.96-0.99)	8.8287e-05	CAD,T2DM	-	-	-	-	-	-	-	-	-	-	-	-
rs7894952	10:23101314	A/G	intergeneic	RNU6-413P;ARMC3	24886;115639	snRNA;protein_coding	0.469215	0.98(0.98-0.98)	3.15e-05	0.98(0.96-0.99)	8.74602e-05	CAD,T2DM	-	-	-	0.98(0.96-0.99)	0.000100252	CAD,T2DM	-	-	-	-	-	-	-	-	-	-	-	-
rs4748823	10:23105175	T/C	intergeneic	RNU6-413P;ARMC3	28747;111778	snRNA;protein_coding	0.468051	0.98(0.98-0.98)	2.78e-05	0.98(0.96-0.99)	7.78138e-05	CAD,T2DM	-	-	-	0.98(0.96-0.99)	8.92976e-05	CAD,T2DM	-	-	-	-	-	-	-	-	-	-	-	-
rs10734042	10:23128862	G/A	intergeneic	RNU6-413P;ARMC3	52434;88091	snRNA;protein_coding	0.462302	0.98(0.98-0.98)	4.62e-05	0.98(0.96-0.99)	0.000132592	CAD,T2DM	-	-	-	0.98(0.96-0.99)	0.000151332	CAD,T2DM	-	-	-	-	-	-	-	-	-	-	-	-
rs4748825	10:23144680	C/G	intergeneic	RNU6-413P;ARMC3	68252;72273	snRNA;protein_coding	0.447745	0.98(0.98-0.98)	4.89e-05	0.98(0.96-0.99)	0.000138619	CAD,T2DM	-	-	-	0.98(0.96-0.99)	0.00015813	CAD,T2DM	-	-	-	-	-	-	-	-	-	-	-	-
rs7082859	10:23146591	G/A	intergeneic	RNU6-413P;ARMC3	70163;70362	snRNA;protein_coding	0.439168	0.97(0.97-0.97)	2.37e-05	0.97(0.96-0.99)	6.7065e-05	CAD,T2DM	-	-	-	0.97(0.96-0.99)	7.70789e-05	CAD,T2DM	-	-	-	-	-	-	-	-	-	-	-	-
rs4747448	10:23147489	T/C	intergeneic	RNU6-413P;ARMC3	71061;69464	snRNA;protein_coding	0.447637	0.98(0.98-0.98)	4.67e-05	0.98(0.96-0.99)	0.000134748	CAD,T2DM	-	-	-	0.98(0.96-0.99)	0.000153765	CAD,T2DM	-	-	-	-	-	-	-	-	-	-	-	-
rs9731946	10:23148644	T/C	intergeneic	RNU6-413P;ARMC3	72216;68309	snRNA;protein_coding	0.449306	0.98(0.98-0.98)	4.25e-05	0.98(0.96-0.99)	0.000122684	CAD,T2DM	-	-	-	0.98(0.96-0.99)	0.000140148	CAD,T2DM	-	-	-	-	-	-	-	-	-	-	-	-
rs9731964	10:23148929	A/G	intergeneic	RNU6-413P;ARMC3	72501;68024	snRNA;protein_coding	0.449631	0.98(0.98-0.98)	4.46e-05	0.98(0.96-0.99)	0.00012984	CAD,T2DM	-	-	-	0.98(0.96-0.99)	0.000148227	CAD,T2DM	-	-	-	-	-	-	-	-	-	-	-	-
rs12570005	10:31575971	T/G	non-coding intronic	ZEB1-AS1	0	processed_transcript	0.139018	0.96(0.96-0.96)	2.96e-05	0.96(0.94-0.98)	9.75172e-05	CAD,T2DM	-	-	-	0.96(0.94-0.98)	0.000111682	CAD,T2DM	-	-	-	-	-	-	-	-	-	-	-	-
rs12218467	10:31717873	G/A	non-coding intronic,intronic	ZEB1	0	protein_coding	0.190713	0.97(0.97-0.97)	4.94e-05	0.97(0.95-0.98)	0.000155008	CAD,T2DM	-	-	-	0.97(0.95-0.98)	0.000176598	CAD,T2DM	-	-	-	-	-	-	-	-	-	-	-	-
rs161264	10:31719506	T/A	non-coding intronic,intronic	ZEB1	0	protein_coding	0.197811	0.97(0.97-0.97)	4.63e-05	0.97(0.95-0.98)	0.000157071	CAD,T2DM	-	-	-	0.97(0.95-0.98)	0.000178919	CAD,T2DM	-	-	-	-	-	-	-	-	-	-	-	-
rs184394	10:31728496	T/C	non-coding intronic,intronic	ZEB1	0	protein_coding	0.196381	0.97(0.97-0.97)	4.73e-05	0.97(0.95-0.98)	0.000160545	CAD,T2DM	-	-	-	0.97(0.95-0.98)	0.00018283	CAD,T2DM	-	-	-	-	-	-	-	-	-	-	-	-
rs140171495	10:31730493	A/C	non-coding intronic,intronic	ZEB1	0	protein_coding	0.19469	0.97(0.97-0.97)	4.61e-05	0.97(0.95-0.98)	0.000155727	CAD,T2DM	-	-	-	0.97(0.95-0.98)	0.000177407	CAD,T2DM	-	-	-	-	-	-	-	-	-	-	-	-
rs111774999	10:31730584	A/T	non-coding intronic,intronic	ZEB1	0	protein_coding	0.195742	0.97(0.97-0.97)	4.68e-05	0.97(0.95-0.98)	0.000158693	CAD,T2DM	-	-	-	0.97(0.95-0.98)	0.000180747	CAD,T2DM	-	-	-	-	-	-	-	-	-	-	-	-
rs112709006	10:31730716	A/G	non-coding intronic,intronic	ZEB1	0	protein_coding	0.195723	0.97(0.97-0.97)	4.72e-05	0.97(0.95-0.98)	0.000160078	CAD,T2DM	-	-	-	0.97(0.95-0.98)	0.000182305	CAD,T2DM	-	-	-	-	-	-	-	-	-	-	-	-
rs112420266	10:31731063	G/A	non-coding intronic,intronic	ZEB1	0	protein_coding	0.195546	0.97(0.97-0.97)	4.69e-05	0.97(0.95-0.98)	0.000159135	CAD,T2DM	-	-	-	0.97(0.95-0.98)	0.000181244	CAD,T2DM	-	-	-	-	-	-	-	-	-	-	-	-
rs7096282	10:31737697	A/G	non-coding intronic,intronic	ZEB1	0	protein_coding	0.194252	0.97(0.97-0.97)	4.86e-05	0.97(0.95-0.98)	0.000164034	CAD,T2DM	-	-	-	0.97(0.95-0.98)	0.000186756	CAD,T2DM	-	-	-	-	-	-	-	-	-	-	-	-
rs223527	10:31738041	A/G	non-coding intronic,intronic	ZEB1	0	protein_coding	0.205359	0.97(0.97-0.97)	4.71e-05	0.97(0.95-0.98)	0.000154606	CAD,T2DM	-	-	-	0.97(0.95-0.98)	0.000176145	CAD,T2DM	-	-	-	-	-	-	-	-	-	-	-	-
rs1761383	10:31741845	T/A	non-coding intronic,intronic	ZEB1	0	protein_coding	0.193332	0.97(0.97-0.97)	4.87e-05	0.97(0.95-0.98)	0.000166047	CAD,T2DM	-	-	-	0.97(0.95-0.98)	0.000189021	CAD,T2DM	-	-	-	-	-	-	-	-	-	-	-	-
rs7070998	10:31742984	T/G	non-coding intronic,intronic	ZEB1	0	protein_coding	0.192042	0.97(0.97-0.97)	4.51e-05	0.97(0.95-0.98)	0.000152555	CAD,T2DM	-	-	-	0.97(0.95-0.98)	0.000173834	CAD,T2DM	-	-	-	-	-	-	-	-	-	-	-	-
rs7087223	10:31743288	A/G	non-coding intronic,intronic	ZEB1	0	protein_coding	0.193314	0.97(0.97-0.97)	4.94e-05	0.97(0.95-0.98)	0.000168363	CAD,T2DM	-	-	-	0.97(0.95-0.98)	0.000191626	CAD,T2DM	-	-	-	-	-	-	-	-	-	-	-	-
rs7087601	10:31743323	G/A	non-coding intronic,intronic	ZEB1	0	protein_coding	0.193311	0.97(0.97-0.97)	4.94e-05	0.97(0.95-0.98)	0.000168327	CAD,T2DM	-	-	-	0.97(0.95-0.98)	0.000191586	CAD,T2DM	-	-	-	-	-	-	-	-	-	-	-	-
rs7087758	10:31743404	G/A	non-coding intronic,intronic	ZEB1	0	protein_coding	0.193298	0.97(0.97-0.97)	4.96e-05	0.97(0.95-0.98)	0.000168934	CAD,T2DM	-	-	-	0.97(0.95-0.98)	0.000192268	CAD,T2DM	-	-	-	-	-	-	-	-	-	-	-	-
rs575358153	10:31744523	C/CA	non-coding intronic;intronic;	ZEB1;	0	protein_coding;	0.193238	0.97(0.97-0.97)	4.96e-05	0.97(0.95-0.98)	0.00016912	CAD,T2DM	-	-	-	0.97(0.95-0.98)	0.000192477	CAD,T2DM	-	-	-	-	-	-	-	-	-	-	-	-
rs161273	10:31745381	A/C	non-coding intronic,intronic	ZEB1	0	protein_coding	0.193239	0.97(0.97-0.97)	4.96e-05	0.97(0.95-0.98)	0.000169309	CAD,T2DM	-	-	-	0.97(0.95-0.98)	0.00019269	CAD,T2DM	-	-	-	-	-	-	-	-	-	-	-	-
rs72639515	10:31826279	A/G	intergeneic	ZEB1;RP11-472N13.2	7537;67249	protein_coding;lincRNA	0.16746	0.97(0.97-0.97)	4.38e-05	0.97(0.95-0.98)	0.000124836	CAD,T2DM	-	-	-	0.97(0.95-0.98)	0.000142577	CAD,T2DM	-	-	-	-	-	-	-	-	-	-	-	-
rs10826961	10:31826561	G/T	intergeneic	ZEB1;RP11-472N13.2	7819;66967	protein_coding;lincRNA	0.18873	0.97(0.97-0.97)	2.44e-05	0.97(0.95-0.98)	7.43228e-05	CAD,T2DM	-	-	-	0.97(0.95-0.98)	8.53472e-05	CAD,T2DM	-	-	-	-	-	-	-	-	-	-	-	-
rs10490928	10:31826722	A/G	intergeneic	ZEB1;RP11-472N13.2	7980;66806	protein_coding;lincRNA	0.169651	0.97(0.97-0.97)	3.33e-05	0.97(0.95-0.98)	9.82778e-05	CAD,T2DM	-	-	-	0.97(0.95-0.98)	0.000112544	CAD,T2DM	-	-	-	-	-	-	-	-	-	-	-	-
rs7910375	10:31827346	T/C	intergeneic	ZEB1;RP11-472N13.2	8604;66182	protein_coding;lincRNA	0.169651	0.97(0.97-0.97)	3.34e-05	0.97(0.95-0.98)	9.83219e-05	CAD,T2DM	-	-	-	0.97(0.95-0.98)	0.000112594	CAD,T2DM	-	-	-	-	-	-	-	-	-	-	-	-
rs7914195	10:31827858	T/C	intergeneic	ZEB1;RP11-472N13.2	9116;65670	protein_coding;lincRNA	0.196069	0.97(0.97-0.97)	2.17e-05	0.97(0.95-0.98)	7.13829e-05	CAD,T2DM	-	-	-	0.97(0.95-0.98)	8.20398e-05	CAD,T2DM	-	-	-	-	-	-	-	-	-	-	-	-
rs9804253	10:31828558	C/T	intergeneic	ZEB1;RP11-472N13.2	9816;64970	protein_coding;lincRNA	0.188986	0.97(0.97-0.97)	2.38e-05	0.97(0.95-0.98)	7.23935e-05	CAD,T2DM	-	-	-	0.97(0.95-0.98)	8.31423e-05	CAD,T2DM	-	-	-	-	-	-	-	-	-	-	-	-
rs1592078	10:31830736	T/C	intergeneic	ZEB1;RP11-472N13.2	11994;62792	protein_coding;lincRNA	0.196441	0.97(0.97-0.97)	2.07e-05	0.97(0.95-0.98)	6.80756e-05	CAD,T2DM	-	-	-	0.97(0.95-0.98)	7.82732e-05	CAD,T2DM	-	-	-	-	-	-	-	-	-	-	-	-
rs12571184	10:31835185	G/T	intergeneic	ZEB1;RP11-472N13.2	16443;58343	protein_coding;lincRNA	0.166456	0.97(0.97-0.97)	4.78e-05	0.97(0.95-0.98)	0.000133944	CAD,T2DM	-	-	-	0.97(0.95-0.98)	0.000152857	CAD,T2DM	-	-	-	-	-	-	-	-	-	-	-	-
rs12573459	10:31835440	A/G	intergeneic	ZEB1;RP11-472N13.2	16698;58088	protein_coding;lincRNA	0.166183	0.97(0.97-0.97)	4.76e-05	0.97(0.95-0.98)	0.000132831	CAD,T2DM	-	-	-	0.97(0.95-0.98)	0.000151602	CAD,T2DM	-	-	-	-	-	-	-	-	-	-	-	-
rs60778146	10:31836061	T/C	intergeneic	ZEB1;RP11-472N13.2	17319;57467	protein_coding;lincRNA	0.173255	0.97(0.97-0.97)	3.78e-05	0.97(0.95-0.98)	0.000115601	CAD,T2DM	-	-	-	0.97(0.95-0.98)	0.000132144	CAD,T2DM	-	-	-	-	-	-	-	-	-	-	-	-
rs72639516	10:31836378	A/G	intergeneic	ZEB1;RP11-472N13.2	17636;57150	protein_coding;lincRNA	0.165956	0.97(0.97-0.97)	4.82e-05	0.97(0.95-0.98)	0.000134045	CAD,T2DM	-	-	-	0.97(0.95-0.98)	0.000152971	CAD,T2DM	-	-	-	-	-	-	-	-	-	-	-	-
rs7914108	10:31836875	C/T	intergeneic	ZEB1;RP11-472N13.2	18133;56653	protein_coding;lincRNA	0.172915	0.97(0.97-0.97)	3.9e-05	0.97(0.95-0.98)	0.000118362	CAD,T2DM	-	-	-	0.97(0.95-0.98)	0.000135266	CAD,T2DM	-	-	-	-	-	-	-	-	-	-	-	-
rs12571810	10:31836952	C/T	intergeneic	ZEB1;RP11-472N13.2	18210;56576	protein_coding;lincRNA	0.16568	0.97(0.97-0.97)	4.92e-05	0.97(0.95-0.98)	0.000136544	CAD,T2DM	-	-	-	0.97(0.95-0.98)	0.00015579	CAD,T2DM	-	-	-	-	-	-	-	-	-	-	-	-
rs11008524	10:31838801	T/G	intergeneic	ZEB1;RP11-472N13.2	20059;54727	protein_coding;lincRNA	0.176983	0.97(0.97-0.97)	2.33e-05	0.97(0.95-0.98)	6.83512e-05	CAD,T2DM	-	-	-	0.97(0.95-0.98)	7.85488e-05	CAD,T2DM	-	-	-	-	-	-	-	-	-	-	-	-
rs12246026	10:31839419	A/G	intergeneic	ZEB1;RP11-472N13.2	20677;54109	protein_coding;lincRNA	0.198145	0.97(0.97-0.97)	1.34e-05	0.97(0.95-0.98)	4.08821e-05	CAD,T2DM	-	-	-	0.97(0.95-0.98)	4.72211e-05	CAD,T2DM	-	-	-	-	-	-	-	-	-	-	-	-
rs77409660	10:31840222	G/T	intergeneic	ZEB1;RP11-472N13.2	21480;53306	protein_coding;lincRNA	0.168457	0.96(0.96-0.96)	3.3e-05	0.96(0.95-0.98)	8.8287e-05	CAD,T2DM	-	-	-	0.96(0.95-0.98)	0.000101215	CAD,T2DM	-	-	-	-	-	-	-	-	-	-	-	-
rs2095070	10:31854074	A/G	intergeneic	ZEB1;RP11-472N13.2	35332;39454	protein_coding;lincRNA	0.115542	0.96(0.96-0.96)	1.22e-05	0.96(0.94-0.98)	3.09602e-05	CAD,T2DM	-	-	-	0.96(0.94-0.98)	3.58293e-05	CAD,T2DM	-	-	-	-	-	-	-	-	-	-	-	-
rs6481749	10:31854698	C/T	intergeneic	ZEB1;RP11-472N13.2	35956;38830	protein_coding;lincRNA	0.135692	0.96(0.96-0.96)	9.82e-06	0.96(0.94-0.98)	2.22325e-05	CAD,T2DM	-	-	-	0.96(0.94-0.98)	2.59073e-05	CAD,T2DM	-	-	-	-	-	-	-	-	-	-	-	-
rs6481750	10:31855587	T/G	intergeneic	ZEB1;RP11-472N13.2	36845;37941	protein_coding;lincRNA	0.135662	0.96(0.96-0.96)	1.04e-05	0.96(0.94-0.98)	2.37024e-05	CAD,T2DM	-	-	-	0.96(0.94-0.98)	2.7561e-05	CAD,T2DM	-	-	-	-	-	-	-	-	-	-	-	-
rs10826964	10:31857752	G/A	intergeneic	ZEB1;RP11-472N13.2	39010;35776	protein_coding;lincRNA	0.135013	0.96(0.96-0.96)	1.17e-05	0.96(0.94-0.98)	2.59992e-05	CAD,T2DM	-	-	-	0.96(0.94-0.98)	3.01333e-05	CAD,T2DM	-	-	-	-	-	-	-	-	-	-	-	-
rs10826965	10:31860215	T/C	intergeneic	ZEB1;RP11-472N13.2	41473;33313	protein_coding;lincRNA	0.114243	0.96(0.96-0.96)	1.81e-05	0.96(0.94-0.98)	4.50163e-05	CAD,T2DM	-	-	-	0.96(0.94-0.98)	5.19984e-05	CAD,T2DM	-	-	-	-	-	-	-	-	-	-	-	-
rs10826966	10:31860345	G/A	intergeneic	ZEB1;RP11-472N13.2	41603;33183	protein_coding;lincRNA	0.134415	0.96(0.96-0.96)	1.36e-05	0.96(0.94-0.98)	2.98577e-05	CAD,T2DM	-	-	-	0.96(0.94-0.98)	3.4635e-05	CAD,T2DM	-	-	-	-	-	-	-	-	-	-	-	-
rs66840760	10:31862788	G/A	intergeneic	ZEB1;RP11-472N13.2	44046;30740	protein_coding;lincRNA	0.113377	0.96(0.96-0.96)	2.01e-05	0.96(0.94-0.98)	5.07122e-05	CAD,T2DM	-	-	-	0.96(0.94-0.98)	5.85211e-05	CAD,T2DM	-	-	-	-	-	-	-	-	-	-	-	-
rs2018057	10:31863451	T/C	intergeneic	ZEB1;RP11-472N13.2	44709;30077	protein_coding;lincRNA	0.133214	0.96(0.96-0.96)	1.27e-05	0.96(0.94-0.98)	2.8939e-05	CAD,T2DM	-	-	-	0.96(0.94-0.98)	3.35325e-05	CAD,T2DM	-	-	-	-	-	-	-	-	-	-	-	-
rs10400138	10:31864212	C/T	intergeneic	ZEB1;RP11-472N13.2	45470;29316	protein_coding;lincRNA	0.133764	0.96(0.96-0.96)	1.54e-05	0.96(0.94-0.98)	3.4635e-05	CAD,T2DM	-	-	-	0.96(0.94-0.98)	4.01472e-05	CAD,T2DM	-	-	-	-	-	-	-	-	-	-	-	-
rs7904869	10:31864724	C/T	intergeneic	ZEB1;RP11-472N13.2	45982;28804	protein_coding;lincRNA	0.132699	0.96(0.96-0.96)	1.29e-05	0.96(0.94-0.98)	2.99496e-05	CAD,T2DM	-	-	-	0.96(0.94-0.98)	3.47268e-05	CAD,T2DM	-	-	-	-	-	-	-	-	-	-	-	-
rs7910081	10:31866347	C/T	intergeneic	ZEB1;RP11-472N13.2	47605;27181	protein_coding;lincRNA	0.12996	0.96(0.96-0.96)	7.88e-06	0.96(0.94-0.98)	1.91089e-05	CAD,T2DM	-	-	-	0.96(0.94-0.98)	2.22325e-05	CAD,T2DM	-	-	-	-	-	-	-	-	-	-	-	-
rs11008536	10:31867894	A/C	intergeneic	ZEB1;RP11-472N13.2	49152;25634	protein_coding;lincRNA	0.128962	0.96(0.96-0.96)	8.4e-06	0.96(0.94-0.98)	2.05789e-05	CAD,T2DM	-	-	-	0.96(0.94-0.98)	2.38862e-05	CAD,T2DM	-	-	-	-	-	-	-	-	-	-	-	-
rs12572186	10:31868234	G/C	intergeneic	ZEB1;RP11-472N13.2	49492;25294	protein_coding;lincRNA	0.109227	0.96(0.96-0.96)	1.58e-05	0.96(0.94-0.98)	4.19846e-05	CAD,T2DM	-	-	-	0.96(0.94-0.98)	4.85073e-05	CAD,T2DM	-	-	-	-	-	-	-	-	-	-	-	-
rs2183305	10:31871944	A/G	intergeneic	ZEB1;RP11-472N13.2	53202;21584	protein_coding;lincRNA	0.133766	0.96(0.96-0.96)	3.28e-05	0.96(0.94-0.98)	8.43366e-05	CAD,T2DM	-	-	-	0.96(0.94-0.98)	9.67859e-05	CAD,T2DM	-	-	-	-	-	-	-	-	-	-	-	-
rs943017	10:4039747	T/C	intergeneic	RP11-464C19.3;RP11-433J20.2	61742;27385	lincRNA;lincRNA	0.12515	1.04(1.04-1.04)	4.37e-05	1.04(1.02-1.06)	0.000102931	CAD,T2DM	1.04(1.02-1.06)	0.000117813	CAD,T2DM	-	-	-	-	-	-	-	-	-	-	-	-	-	-	-
rs67401362	10:4056174	C/T	intergeneic	RP11-464C19.3;RP11-433J20.2	78169;10958	lincRNA;lincRNA	0.121421	1.04(1.04-1.04)	2.44e-05	1.04(1.02-1.06)	5.79699e-05	CAD,T2DM	1.04(1.02-1.06)	6.67894e-05	CAD,T2DM	-	-	-	-	-	-	-	-	-	-	-	-	-	-	-
rs10508272	10:4056871	G/A	intergeneic	RP11-464C19.3;RP11-433J20.2	78866;10261	lincRNA;lincRNA	0.121452	1.04(1.04-1.04)	2.43e-05	1.04(1.02-1.06)	5.76024e-05	CAD,T2DM	1.04(1.02-1.06)	6.63301e-05	CAD,T2DM	-	-	-	-	-	-	-	-	-	-	-	-	-	-	-
rs17131877	10:4057826	T/C	intergeneic	RP11-464C19.3;RP11-433J20.2	79821;9306	lincRNA;lincRNA	0.121071	1.04(1.04-1.04)	2.91e-05	1.04(1.02-1.06)	6.88106e-05	CAD,T2DM	1.04(1.02-1.06)	7.91e-05	CAD,T2DM	-	-	-	-	-	-	-	-	-	-	-	-	-	-	-
rs72774752	10:4063984	A/T	intergeneic	RP11-464C19.3;RP11-433J20.2	85979;3148	lincRNA;lincRNA	0.121143	1.04(1.04-1.04)	3.12e-05	1.04(1.02-1.06)	7.23016e-05	CAD,T2DM	1.04(1.02-1.06)	8.30504e-05	CAD,T2DM	-	-	-	-	-	-	-	-	-	-	-	-	-	-	-
rs77378623	10:4065186	C/T	intergeneic	RP11-464C19.3;RP11-433J20.2	87181;1946	lincRNA;lincRNA	0.121316	1.04(1.04-1.04)	3.24e-05	1.04(1.02-1.06)	7.45065e-05	CAD,T2DM	1.04(1.02-1.06)	8.55309e-05	CAD,T2DM	-	-	-	-	-	-	-	-	-	-	-	-	-	-	-
rs72774753	10:4065285	A/T	intergeneic	RP11-464C19.3;RP11-433J20.2	87280;1847	lincRNA;lincRNA	0.147564	1.04(1.04-1.04)	2.91e-05	1.04(1.02-1.05)	7.25772e-05	CAD,T2DM	1.04(1.02-1.06)	8.34179e-05	CAD,T2DM	-	-	-	-	-	-	-	-	-	-	-	-	-	-	-
rs11252277	10:4065704	G/A	intergeneic	RP11-464C19.3;RP11-433J20.2	87699;1428	lincRNA;lincRNA	0.148722	1.04(1.04-1.04)	3.42e-05	1.04(1.02-1.05)	8.42447e-05	CAD,T2DM	1.04(1.02-1.05)	9.66058e-05	CAD,T2DM	-	-	-	-	-	-	-	-	-	-	-	-	-	-	-
rs11006343	10:60770915	A/C	intergeneic	LINC00844;RP11-561G1.3	9612;77546	lincRNA;pseudogene	0.288473	0.97(0.97-0.97)	3e-06	0.97(0.96-0.98)	7.04642e-06	CAD,T2DM	-	-	-	0.97(0.96-0.98)	8.26829e-06	CAD,T2DM	-	-	-	-	-	-	-	-	-	-	-	-
rs55651324	10:60784441	TC/T	lincRNA;pseudogene	LINC00844;RP11-561G1.3	23139;64019	lincRNA;pseudogene	0.284992	0.97(0.97-0.97)	4.7e-06	0.97(0.96-0.98)	1.10244e-05	CAD,T2DM	-	-	-	0.97(0.96-0.98)	1.29537e-05	CAD,T2DM	-	-	-	-	-	-	-	-	-	-	-	-
rs1684901	10:61632628	A/T	intronic	CCDC6	0	protein_coding	0.28134	0.97(0.97-0.97)	4.29e-05	0.97(0.96-0.99)	0.000152154	CAD,T2DM	-	-	-	0.97(0.96-0.99)	0.000173383	CAD,T2DM	-	-	-	-	-	-	-	-	-	-	-	-
rs10823116	10:69683445	A/G	intronic	HERC4	0	protein_coding	0.439544	0.98(0.98-0.98)	4.75e-05	0.98(0.96-0.99)	0.000112057	CAD,T2DM	-	-	-	0.98(0.96-0.99)	0.000128137	CAD,T2DM	-	-	-	-	-	-	-	-	-	-	-	-
rs551364202	10:77269038	A/ATG	antisense;miRNA	RP11-399K21.10;MIR606	77693;43177	antisense;miRNA	0.00730134	1.18(1.17-1.18)	2.22e-05	1.18(1.08-1.27)	6.93618e-05	CAD,T2DM	1.18(1.08-1.27)	7.97431e-05	CAD,T2DM	-	-	-	-	-	-	-	-	-	-	-	-	-	-	-
rs189672438	10:77277049	A/T	intergeneic	RP11-399K21.10;MIR606	85703;35167	antisense;miRNA	0.00754851	1.18(1.18-1.19)	4.6e-06	1.18(1.1-1.28)	1.33211e-05	CAD,T2DM	1.18(1.1-1.28)	1.5526e-05	CAD,T2DM	-	-	-	-	-	-	-	-	-	-	-	-	-	-	-
rs141644596	10:77347700	G/T	intergeneic	MIR606;C10orf11	35389;13298	miRNA;protein_coding	0.00746801	1.18(1.17-1.18)	9.44e-06	1.18(1.09-1.27)	2.69179e-05	CAD,T2DM	1.18(1.09-1.27)	3.12358e-05	CAD,T2DM	-	-	-	-	-	-	-	-	-	-	-	-	-	-	-
rs78164305	10:80917929	G/A	intronic	ZMIZ1	0	protein_coding	0.0442507	1.07(1.06-1.07)	4.72e-05	1.07(1.03-1.1)	0.000137591	CAD,T2DM	1.07(1.03-1.1)	0.000156971	CAD,T2DM	-	-	-	-	-	-	-	-	-	-	-	-	-	-	-
rs16937003	10:80938499	G/A	intronic	ZMIZ1	0	protein_coding	0.168755	1.03(1.03-1.03)	4.64e-05	1.03(1.02-1.05)	0.000106633	CAD,T2DM	1.03(1.02-1.05)	0.000122002	CAD,T2DM	-	-	-	-	-	-	-	-	-	-	-	-	-	-	-
rs7917173	10:80942945	G/A	intronic	ZMIZ1	0	protein_coding	0.176772	1.03(1.03-1.03)	2.94e-05	1.03(1.02-1.05)	6.48602e-05	CAD,T2DM	1.03(1.02-1.05)	7.45984e-05	CAD,T2DM	-	-	-	-	-	-	-	-	-	-	-	-	-	-	-
rs74142329	10:80949988	C/T	intronic	ZMIZ1	0	protein_coding	0.177535	1.03(1.03-1.03)	3.28e-05	1.03(1.02-1.05)	7.19341e-05	CAD,T2DM	1.03(1.02-1.05)	8.25911e-05	CAD,T2DM	-	-	-	-	-	-	-	-	-	-	-	-	-	-	-
rs1234212	10:89608892	T/C	intergeneic	CFL1P1;KLLN	3523;10026	pseudogene;protein_coding	0.498038	0.98(0.98-0.98)	4.86e-05	0.98(0.96-0.99)	0.000104721	CAD,T2DM	-	-	-	0.98(0.96-0.99)	0.000119838	CAD,T2DM	-	-	-	-	-	-	-	-	-	-	-	-
rs11202634	10:89795668	A/T	intergeneic	SNORD74;MED6P1	41216;12224	snoRNA;pseudogene	0.441776	0.97(0.97-0.97)	3.22e-05	0.97(0.96-0.99)	6.79837e-05	CAD,T2DM	-	-	-	0.97(0.96-0.99)	7.81813e-05	CAD,T2DM	-	-	-	-	-	-	-	-	-	-	-	-
rs537312	11:107654871	G/C	intergeneic	AP001024.1;SLC35F2	2555;6846	protein_coding;protein_coding	0.210292	1.03(1.03-1.03)	4.09e-05	1.03(1.01-1.05)	0.000142727	CAD,T2DM	1.03(1.01-1.05)	0.000162762	CAD,T2DM	-	-	-	-	-	-	-	-	-	-	-	-	-	-	-
rs518073	11:107662841	A/G	3utr,3downstream	SLC35F2	0	protein_coding	0.210245	1.03(1.03-1.03)	2.38e-05	1.03(1.02-1.05)	8.89301e-05	CAD,T2DM	1.03(1.02-1.05)	0.000101936	CAD,T2DM	-	-	-	-	-	-	-	-	-	-	-	-	-	-	-
rs516091	11:107663103	C/G	3utr,3downstream	SLC35F2	0	protein_coding	0.209725	1.03(1.03-1.03)	1.63e-05	1.03(1.02-1.05)	6.13691e-05	CAD,T2DM	1.03(1.02-1.05)	7.05561e-05	CAD,T2DM	-	-	-	-	-	-	-	-	-	-	-	-	-	-	-
rs55687535	11:107663831	CG/C	intronic;	SLC35F2;	0	protein_coding;	0.209816	1.03(1.03-1.03)	1.73e-05	1.03(1.02-1.05)	6.47683e-05	CAD,T2DM	1.03(1.02-1.05)	7.45065e-05	CAD,T2DM	-	-	-	-	-	-	-	-	-	-	-	-	-	-	-
rs629278	11:107670178	C/T	intronic	SLC35F2	0	protein_coding	0.210179	1.03(1.03-1.03)	1.93e-05	1.03(1.02-1.05)	7.28528e-05	CAD,T2DM	1.03(1.02-1.05)	8.36935e-05	CAD,T2DM	-	-	-	-	-	-	-	-	-	-	-	-	-	-	-
rs34892947	11:107671153	ATT/A	intronic;	SLC35F2;	0	protein_coding;	0.210047	1.03(1.03-1.03)	1.88e-05	1.03(1.02-1.05)	7.07398e-05	CAD,T2DM	1.03(1.02-1.05)	8.1213e-05	CAD,T2DM	-	-	-	-	-	-	-	-	-	-	-	-	-	-	-
rs556153	11:107673628	T/C	intronic	SLC35F2	0	protein_coding	0.210182	1.03(1.03-1.03)	1.88e-05	1.03(1.02-1.05)	7.04642e-05	CAD,T2DM	1.03(1.02-1.05)	8.09374e-05	CAD,T2DM	-	-	-	-	-	-	-	-	-	-	-	-	-	-	-
rs495836	11:107675566	C/T	3downstream,intronic	SLC35F2	0	protein_coding	0.21006	1.03(1.03-1.03)	1.77e-05	1.03(1.02-1.05)	6.62382e-05	CAD,T2DM	1.03(1.02-1.05)	7.61602e-05	CAD,T2DM	-	-	-	-	-	-	-	-	-	-	-	-	-	-	-
rs602850	11:107681105	T/C	intronic	SLC35F2	0	protein_coding	0.210237	1.03(1.03-1.03)	1.7e-05	1.03(1.02-1.05)	6.2839e-05	CAD,T2DM	1.03(1.02-1.05)	7.23016e-05	CAD,T2DM	-	-	-	-	-	-	-	-	-	-	-	-	-	-	-
rs670456	11:107691905	G/A	intronic	SLC35F2	0	protein_coding	0.213895	1.03(1.03-1.03)	1.08e-05	1.03(1.02-1.05)	3.84016e-05	CAD,T2DM	1.03(1.02-1.05)	4.43732e-05	CAD,T2DM	-	-	-	-	-	-	-	-	-	-	-	-	-	-	-
rs587130	11:107695704	T/C	intronic	SLC35F2	0	protein_coding	0.270583	1.03(1.03-1.03)	4.35e-05	1.03(1.01-1.04)	0.000139108	CAD,T2DM	1.03(1.01-1.04)	0.000158681	CAD,T2DM	-	-	-	-	-	-	-	-	-	-	-	-	-	-	-
rs651531	11:107698453	C/T	intronic	SLC35F2	0	protein_coding	0.270925	1.03(1.03-1.03)	4.38e-05	1.03(1.01-1.04)	0.000141096	CAD,T2DM	1.03(1.01-1.04)	0.000160923	CAD,T2DM	-	-	-	-	-	-	-	-	-	-	-	-	-	-	-
rs488030	11:107699103	T/C	intronic	SLC35F2	0	protein_coding	0.270599	1.03(1.03-1.03)	4.12e-05	1.03(1.01-1.04)	0.000131775	CAD,T2DM	1.03(1.01-1.04)	0.00015041	CAD,T2DM	-	-	-	-	-	-	-	-	-	-	-	-	-	-	-
rs3105399	11:107701026	T/C	intronic	SLC35F2	0	protein_coding	0.270598	1.03(1.03-1.03)	4.06e-05	1.03(1.01-1.04)	0.000129795	CAD,T2DM	1.03(1.01-1.04)	0.000148175	CAD,T2DM	-	-	-	-	-	-	-	-	-	-	-	-	-	-	-
rs660042	11:107704688	A/G	intronic	SLC35F2	0	protein_coding	0.270648	1.03(1.03-1.03)	3.9e-05	1.03(1.01-1.04)	0.000124799	CAD,T2DM	1.03(1.01-1.04)	0.000142536	CAD,T2DM	-	-	-	-	-	-	-	-	-	-	-	-	-	-	-
rs2442684	11:107704955	C/T	intronic	SLC35F2	0	protein_coding	0.270658	1.03(1.03-1.03)	3.86e-05	1.03(1.01-1.04)	0.000123575	CAD,T2DM	1.03(1.01-1.04)	0.000141154	CAD,T2DM	-	-	-	-	-	-	-	-	-	-	-	-	-	-	-
rs471838	11:107711635	C/A	intronic	SLC35F2	0	protein_coding	0.215116	1.03(1.03-1.03)	5.63e-06	1.03(1.02-1.05)	1.98439e-05	CAD,T2DM	1.03(1.02-1.05)	2.30593e-05	CAD,T2DM	-	-	-	-	-	-	-	-	-	-	-	-	-	-	-
rs593673	11:107722297	G/A	intronic	SLC35F2	0	protein_coding	0.216923	1.03(1.03-1.03)	3.09e-06	1.03(1.02-1.05)	1.11163e-05	CAD,T2DM	1.03(1.02-1.05)	1.29537e-05	CAD,T2DM	-	-	-	-	-	-	-	-	-	-	-	-	-	-	-
rs10890772	11:107737386	C/T	intronic	SLC35F2	0	protein_coding	0.218627	1.03(1.03-1.03)	2.35e-05	1.03(1.02-1.05)	7.84569e-05	CAD,T2DM	1.03(1.02-1.05)	9.01244e-05	CAD,T2DM	-	-	-	-	-	-	-	-	-	-	-	-	-	-	-
rs76508089	11:125044091	G/C	non-coding intronic,intronic	PKNOX2	0	protein_coding	0.174108	1.03(1.03-1.03)	3.61e-05	1.03(1.02-1.05)	9.04919e-05	CAD,T2DM	1.03(1.02-1.05)	0.000103701	CAD,T2DM	-	-	-	-	-	-	-	-	-	-	-	-	-	-	-
rs11023856	11:1382607	T/C	intergeneic	TOLLIP-AS1;BRSK2	50670;28522	antisense;protein_coding	0.468966	1.03(1.03-1.03)	3.31e-05	1.03(1.01-1.04)	0.000109793	CAD,T2DM	1.03(1.04-1.04)	0.000125577	CAD,T2DM	-	-	-	-	-	-	-	-	-	-	-	-	-	-	-
rs10832574	11:1383695	T/C	intergeneic	TOLLIP-AS1;BRSK2	51758;27434	antisense;protein_coding	0.469049	1.03(1.03-1.03)	3.02e-05	1.03(1.01-1.04)	9.90643e-05	CAD,T2DM	1.03(1.04-1.04)	0.000113435	CAD,T2DM	-	-	-	-	-	-	-	-	-	-	-	-	-	-	-
rs2015013	11:2497101	C/T	non-coding intronic,intronic	KCNQ1	0	protein_coding	0.417228	1.03(1.03-1.03)	4.77e-06	1.03(1.02-1.04)	1.01976e-05	CAD,T2DM	1.03(1.02-1.04)	1.19431e-05	CAD,T2DM	-	-	-	-	-	-	-	-	-	-	-	-	-	-	-
rs718579	11:2497501	C/T	non-coding intronic,intronic	KCNQ1	0	protein_coding	0.416124	1.03(1.03-1.03)	5.41e-06	1.03(1.02-1.04)	1.14837e-05	CAD,T2DM	1.03(1.02-1.04)	1.3413e-05	CAD,T2DM	-	-	-	-	-	-	-	-	-	-	-	-	-	-	-
rs10832126	11:2498133	G/T	non-coding intronic,intronic	KCNQ1	0	protein_coding	0.418279	1.03(1.03-1.03)	3.53e-06	1.03(1.02-1.04)	7.54252e-06	CAD,T2DM	1.03(1.02-1.04)	8.83789e-06	CAD,T2DM	-	-	-	-	-	-	-	-	-	-	-	-	-	-	-
rs34847331	11:2501159	C/T	non-coding intronic,intronic	KCNQ1	0	protein_coding	0.412377	1.03(1.03-1.03)	5.06e-06	1.03(1.02-1.04)	1.08407e-05	CAD,T2DM	1.03(1.02-1.04)	1.2678e-05	CAD,T2DM	-	-	-	-	-	-	-	-	-	-	-	-	-	-	-
rs36047616	11:2501253	C/A	non-coding intronic,intronic	KCNQ1	0	protein_coding	0.41226	1.03(1.03-1.03)	5.16e-06	1.03(1.02-1.04)	1.10244e-05	CAD,T2DM	1.03(1.02-1.04)	1.29537e-05	CAD,T2DM	-	-	-	-	-	-	-	-	-	-	-	-	-	-	-
rs150893539	11:2501369	ACT/A	non-coding intronic;intronic;	KCNQ1;	0	protein_coding;	0.412249	1.03(1.03-1.03)	5.14e-06	1.03(1.02-1.04)	1.10244e-05	CAD,T2DM	1.03(1.02-1.04)	1.28618e-05	CAD,T2DM	-	-	-	-	-	-	-	-	-	-	-	-	-	-	-
rs10832131	11:2501653	G/A	non-coding intronic,intronic	KCNQ1	0	protein_coding	0.412123	1.03(1.03-1.03)	5.09e-06	1.03(1.02-1.04)	1.08407e-05	CAD,T2DM	1.03(1.02-1.04)	1.27699e-05	CAD,T2DM	-	-	-	-	-	-	-	-	-	-	-	-	-	-	-
rs5789257	11:2502050	T/TC	non-coding intronic;intronic;	KCNQ1;	0	protein_coding;	0.412042	1.03(1.03-1.03)	5.38e-06	1.03(1.02-1.04)	1.14837e-05	CAD,T2DM	1.03(1.02-1.04)	1.35049e-05	CAD,T2DM	-	-	-	-	-	-	-	-	-	-	-	-	-	-	-
rs11022996	11:2502326	G/A	non-coding intronic,intronic	KCNQ1	0	protein_coding	0.411755	1.03(1.03-1.03)	5.16e-06	1.03(1.02-1.04)	1.10244e-05	CAD,T2DM	1.03(1.02-1.04)	1.28618e-05	CAD,T2DM	-	-	-	-	-	-	-	-	-	-	-	-	-	-	-
rs11022998	11:2502582	T/G	non-coding intronic,intronic	KCNQ1	0	protein_coding	0.412224	1.03(1.03-1.03)	4.55e-06	1.03(1.02-1.04)	9.64634e-06	CAD,T2DM	1.03(1.02-1.04)	1.13e-05	CAD,T2DM	-	-	-	-	-	-	-	-	-	-	-	-	-	-	-
rs4929992	11:2528233	C/T	non-coding intronic,intronic	KCNQ1	0	protein_coding	0.395768	1.03(1.03-1.03)	6.36e-06	1.03(1.02-1.04)	1.30455e-05	CAD,T2DM	1.03(1.01-1.04)	1.52504e-05	CAD,T2DM	-	-	-	-	-	-	-	-	-	-	-	-	-	-	-
rs3819511	11:2528986	T/C	non-coding intronic,intronic	KCNQ1	0	protein_coding	0.399859	1.03(1.03-1.03)	5.79e-06	1.03(1.02-1.04)	1.27699e-05	CAD,T2DM	1.03(1.02-1.04)	1.48829e-05	CAD,T2DM	-	-	-	-	-	-	-	-	-	-	-	-	-	-	-
rs3819513	11:2529035	G/A	non-coding intronic,intronic	KCNQ1	0	protein_coding	0.390263	1.03(1.03-1.03)	3.38e-06	1.03(1.02-1.04)	7.00049e-06	CAD,T2DM	1.03(1.02-1.04)	8.22236e-06	CAD,T2DM	-	-	-	-	-	-	-	-	-	-	-	-	-	-	-
rs874185	11:2534075	T/A	non-coding intronic,intronic	KCNQ1	0	protein_coding	0.434382	1.03(1.03-1.03)	4.41e-05	1.03(1.01-1.04)	0.000114766	CAD,T2DM	1.03(1.01-1.04)	0.0001312	CAD,T2DM	-	-	-	-	-	-	-	-	-	-	-	-	-	-	-
rs9704526	11:2570864	C/G	intronic	KCNQ1	0	protein_coding	0.204803	0.97(0.97-0.97)	1.41e-05	0.97(0.95-0.98)	3.39e-05	CAD,T2DM	-	-	-	0.97(0.95-0.98)	3.92285e-05	CAD,T2DM	-	-	-	-	-	-	-	-	-	-	-	-
rs12419948	11:27666984	T/A	non-coding intronic	BDNF-AS	0	antisense	0.40521	0.98(0.98-0.98)	3.9e-05	0.98(0.96-0.99)	0.000107045	CAD,T2DM	-	-	-	0.98(0.96-0.99)	0.000122468	CAD,T2DM	-	-	-	-	-	-	-	-	-	-	-	-
rs925947	11:27667367	G/T	non-coding intronic	BDNF-AS	0	antisense	0.405224	0.98(0.98-0.98)	3.91e-05	0.98(0.96-0.99)	0.000107469	CAD,T2DM	-	-	-	0.98(0.96-0.99)	0.000122949	CAD,T2DM	-	-	-	-	-	-	-	-	-	-	-	-
rs16917204	11:27668355	G/C	non-coding intronic	BDNF-AS	0	antisense	0.405245	0.98(0.98-0.98)	3.79e-05	0.98(0.96-0.99)	0.000104239	CAD,T2DM	-	-	-	0.98(0.96-0.99)	0.000119294	CAD,T2DM	-	-	-	-	-	-	-	-	-	-	-	-
rs10501087	11:27670108	T/C	non-coding intronic	BDNF-AS	0	antisense	0.405282	0.98(0.98-0.98)	4.02e-05	0.98(0.96-0.99)	0.000110339	CAD,T2DM	-	-	-	0.98(0.96-0.99)	0.000126195	CAD,T2DM	-	-	-	-	-	-	-	-	-	-	-	-
rs36070170	11:27671453	A/AT	non-coding intronic;	BDNF-AS;	0	antisense;	0.405288	0.98(0.98-0.98)	4.05e-05	0.98(0.96-0.99)	0.000111237	CAD,T2DM	-	-	-	0.98(0.96-0.99)	0.00012721	CAD,T2DM	-	-	-	-	-	-	-	-	-	-	-	-
rs4923463	11:27672500	A/G	non-coding intronic	BDNF-AS	0	antisense	0.405298	0.98(0.98-0.98)	4.1e-05	0.98(0.96-0.99)	0.000112569	CAD,T2DM	-	-	-	0.98(0.96-0.99)	0.000128717	CAD,T2DM	-	-	-	-	-	-	-	-	-	-	-	-
rs11030099	11:27677583	C/A	non-coding intronic	BDNF-AS	0	antisense	0.405326	0.98(0.98-0.98)	3.48e-05	0.98(0.96-0.99)	9.62089e-05	CAD,T2DM	-	-	-	0.98(0.96-0.99)	0.0001102	CAD,T2DM	-	-	-	-	-	-	-	-	-	-	-	-
rs11030099	11:27677583	C/A	non-coding,3utr	BDNF	0	protein_coding	0.405326	0.98(0.98-0.98)	3.48e-05	0.98(0.96-0.99)	9.62089e-05	CAD,T2DM	-	-	-	0.98(0.96-0.99)	0.0001102	CAD,T2DM	-	-	-	-	-	-	-	-	-	-	-	-
rs11030100	11:27677586	G/T	non-coding intronic	BDNF-AS	0	antisense	0.404702	0.98(0.97-0.98)	3.34e-05	0.98(0.96-0.99)	9.23568e-05	CAD,T2DM	-	-	-	0.98(0.96-0.99)	0.000105834	CAD,T2DM	-	-	-	-	-	-	-	-	-	-	-	-
rs11030100	11:27677586	G/T	non-coding,3utr	BDNF	0	protein_coding	0.404702	0.98(0.97-0.98)	3.34e-05	0.98(0.96-0.99)	9.23568e-05	CAD,T2DM	-	-	-	0.98(0.96-0.99)	0.000105834	CAD,T2DM	-	-	-	-	-	-	-	-	-	-	-	-
rs6265	11:27679916	C/T	non-coding intronic,3downstream,non-coding	BDNF-AS	0	antisense	0.404822	0.97(0.97-0.97)	7.96e-06	0.97(0.96-0.98)	2.32431e-05	CAD,T2DM	-	-	-	0.97(0.96-0.98)	2.70098e-05	CAD,T2DM	-	-	-	-	-	-	-	-	-	-	-	-
rs6265	11:27679916	C/T	coding nonsyn,non-coding,3utr	BDNF	0	protein_coding	0.404822	0.97(0.97-0.97)	7.96e-06	0.97(0.96-0.98)	2.32431e-05	CAD,T2DM	-	-	-	0.97(0.96-0.98)	2.70098e-05	CAD,T2DM	-	-	-	-	-	-	-	-	-	-	-	-
rs4923464	11:27683618	C/T	non-coding intronic	BDNF-AS	0	antisense	0.403731	0.97(0.97-0.97)	1.32e-05	0.97(0.96-0.99)	3.79423e-05	CAD,T2DM	-	-	-	0.97(0.96-0.99)	4.3822e-05	CAD,T2DM	-	-	-	-	-	-	-	-	-	-	-	-
rs4923464	11:27683618	C/T	intronic,non-coding intronic	BDNF	0	protein_coding	0.403731	0.97(0.97-0.97)	1.32e-05	0.97(0.96-0.99)	3.79423e-05	CAD,T2DM	-	-	-	0.97(0.96-0.99)	4.3822e-05	CAD,T2DM	-	-	-	-	-	-	-	-	-	-	-	-
rs11030104	11:27684517	A/G	non-coding intronic	BDNF-AS	0	antisense	0.403189	0.97(0.97-0.97)	1.55e-05	0.97(0.96-0.99)	4.41894e-05	CAD,T2DM	-	-	-	0.97(0.96-0.99)	5.09878e-05	CAD,T2DM	-	-	-	-	-	-	-	-	-	-	-	-
rs11030104	11:27684517	A/G	intronic,non-coding intronic	BDNF	0	protein_coding	0.403189	0.97(0.97-0.97)	1.55e-05	0.97(0.96-0.99)	4.41894e-05	CAD,T2DM	-	-	-	0.97(0.96-0.99)	5.09878e-05	CAD,T2DM	-	-	-	-	-	-	-	-	-	-	-	-
rs7103411	11:27700125	T/C	non-coding intronic,3downstream	BDNF-AS	0	antisense	0.400613	0.97(0.97-0.97)	3.29e-05	0.97(0.96-0.99)	9.49255e-05	CAD,T2DM	-	-	-	0.97(0.96-0.99)	0.000108746	CAD,T2DM	-	-	-	-	-	-	-	-	-	-	-	-
rs7103411	11:27700125	T/C	intronic,non-coding intronic	BDNF	0	protein_coding	0.400613	0.97(0.97-0.97)	3.29e-05	0.97(0.96-0.99)	9.49255e-05	CAD,T2DM	-	-	-	0.97(0.96-0.99)	0.000108746	CAD,T2DM	-	-	-	-	-	-	-	-	-	-	-	-
rs7103873	11:27700317	C/G	non-coding intronic,3downstream	BDNF-AS	0	antisense	0.448385	0.98(0.98-0.98)	4.5e-05	0.98(0.96-0.99)	0.000120005	CAD,T2DM	-	-	-	0.98(0.96-0.99)	0.00013712	CAD,T2DM	-	-	-	-	-	-	-	-	-	-	-	-
rs7103873	11:27700317	C/G	non-coding intronic,intronic	BDNF	0	protein_coding	0.448385	0.98(0.98-0.98)	4.5e-05	0.98(0.96-0.99)	0.000120005	CAD,T2DM	-	-	-	0.98(0.96-0.99)	0.00013712	CAD,T2DM	-	-	-	-	-	-	-	-	-	-	-	-
rs7104207	11:27700795	T/C	non-coding intronic,3downstream	BDNF-AS	0	antisense	0.448392	0.98(0.98-0.98)	4.49e-05	0.98(0.96-0.99)	0.000119739	CAD,T2DM	-	-	-	0.98(0.96-0.99)	0.00013682	CAD,T2DM	-	-	-	-	-	-	-	-	-	-	-	-
rs7104207	11:27700795	T/C	non-coding intronic,intronic	BDNF	0	protein_coding	0.448392	0.98(0.98-0.98)	4.49e-05	0.98(0.96-0.99)	0.000119739	CAD,T2DM	-	-	-	0.98(0.96-0.99)	0.00013682	CAD,T2DM	-	-	-	-	-	-	-	-	-	-	-	-
rs16917237	11:27702383	G/T	non-coding intronic	BDNF-AS	0	antisense	0.400543	0.98(0.97-0.98)	3.29e-05	0.98(0.96-0.99)	9.45663e-05	CAD,T2DM	-	-	-	0.98(0.96-0.99)	0.000108339	CAD,T2DM	-	-	-	-	-	-	-	-	-	-	-	-
rs16917237	11:27702383	G/T	intronic,non-coding intronic	BDNF	0	protein_coding	0.400543	0.98(0.97-0.98)	3.29e-05	0.98(0.96-0.99)	9.45663e-05	CAD,T2DM	-	-	-	0.98(0.96-0.99)	0.000108339	CAD,T2DM	-	-	-	-	-	-	-	-	-	-	-	-
rs6484320	11:27703188	A/T	non-coding intronic	BDNF-AS	0	antisense	0.400603	0.97(0.97-0.97)	3.44e-05	0.97(0.96-0.99)	9.9395e-05	CAD,T2DM	-	-	-	0.97(0.96-0.99)	0.000113808	CAD,T2DM	-	-	-	-	-	-	-	-	-	-	-	-
rs6484320	11:27703188	A/T	non-coding intronic,intronic	BDNF	0	protein_coding	0.400603	0.97(0.97-0.97)	3.44e-05	0.97(0.96-0.99)	9.9395e-05	CAD,T2DM	-	-	-	0.97(0.96-0.99)	0.000113808	CAD,T2DM	-	-	-	-	-	-	-	-	-	-	-	-
rs35038967	11:27703480	T/A	non-coding intronic	BDNF-AS	0	antisense	0.40054	0.98(0.97-0.98)	3.27e-05	0.98(0.96-0.99)	9.42466e-05	CAD,T2DM	-	-	-	0.98(0.96-0.99)	0.000107976	CAD,T2DM	-	-	-	-	-	-	-	-	-	-	-	-
rs35038967	11:27703480	T/A	non-coding intronic,intronic	BDNF	0	protein_coding	0.40054	0.98(0.97-0.98)	3.27e-05	0.98(0.96-0.99)	9.42466e-05	CAD,T2DM	-	-	-	0.98(0.96-0.99)	0.000107976	CAD,T2DM	-	-	-	-	-	-	-	-	-	-	-	-
rs34379767	11:27704209	G/A	non-coding intronic	BDNF-AS	0	antisense	0.400602	0.98(0.97-0.98)	3.24e-05	0.98(0.96-0.99)	9.32112e-05	CAD,T2DM	-	-	-	0.98(0.96-0.99)	0.000106803	CAD,T2DM	-	-	-	-	-	-	-	-	-	-	-	-
rs34379767	11:27704209	G/A	intronic,non-coding intronic	BDNF	0	protein_coding	0.400602	0.98(0.97-0.98)	3.24e-05	0.98(0.96-0.99)	9.32112e-05	CAD,T2DM	-	-	-	0.98(0.96-0.99)	0.000106803	CAD,T2DM	-	-	-	-	-	-	-	-	-	-	-	-
rs4633417	11:27705559	T/C	non-coding intronic	BDNF-AS	0	antisense	0.448531	0.98(0.98-0.98)	4.73e-05	0.98(0.96-0.99)	0.000126546	CAD,T2DM	-	-	-	0.98(0.96-0.99)	0.000144509	CAD,T2DM	-	-	-	-	-	-	-	-	-	-	-	-
rs4633417	11:27705559	T/C	non-coding intronic,intronic	BDNF	0	protein_coding	0.448531	0.98(0.98-0.98)	4.73e-05	0.98(0.96-0.99)	0.000126546	CAD,T2DM	-	-	-	0.98(0.96-0.99)	0.000144509	CAD,T2DM	-	-	-	-	-	-	-	-	-	-	-	-
rs10767662	11:27705615	C/T	non-coding intronic	BDNF-AS	0	antisense	0.448537	0.98(0.98-0.98)	4.71e-05	0.98(0.96-0.99)	0.000126219	CAD,T2DM	-	-	-	0.98(0.96-0.99)	0.000144139	CAD,T2DM	-	-	-	-	-	-	-	-	-	-	-	-
rs10767662	11:27705615	C/T	non-coding intronic,intronic	BDNF	0	protein_coding	0.448537	0.98(0.98-0.98)	4.71e-05	0.98(0.96-0.99)	0.000126219	CAD,T2DM	-	-	-	0.98(0.96-0.99)	0.000144139	CAD,T2DM	-	-	-	-	-	-	-	-	-	-	-	-
rs444654	11:27705905	G/T	non-coding intronic	BDNF-AS	0	antisense	0.400673	0.97(0.97-0.97)	3.22e-05	0.97(0.96-0.99)	9.29384e-05	CAD,T2DM	-	-	-	0.97(0.96-0.99)	0.000106494	CAD,T2DM	-	-	-	-	-	-	-	-	-	-	-	-
rs444654	11:27705905	G/T	non-coding intronic,intronic	BDNF	0	protein_coding	0.400673	0.97(0.97-0.97)	3.22e-05	0.97(0.96-0.99)	9.29384e-05	CAD,T2DM	-	-	-	0.97(0.96-0.99)	0.000106494	CAD,T2DM	-	-	-	-	-	-	-	-	-	-	-	-
rs113145808	11:27706040	T/C	non-coding intronic	BDNF-AS	0	antisense	0.400607	0.98(0.97-0.98)	3.21e-05	0.98(0.96-0.99)	9.23954e-05	CAD,T2DM	-	-	-	0.98(0.96-0.99)	0.000105878	CAD,T2DM	-	-	-	-	-	-	-	-	-	-	-	-
rs113145808	11:27706040	T/C	non-coding intronic,intronic	BDNF	0	protein_coding	0.400607	0.98(0.97-0.98)	3.21e-05	0.98(0.96-0.99)	9.23954e-05	CAD,T2DM	-	-	-	0.98(0.96-0.99)	0.000105878	CAD,T2DM	-	-	-	-	-	-	-	-	-	-	-	-
rs4923466	11:27706565	C/A	non-coding intronic	BDNF-AS	0	antisense	0.400604	0.98(0.97-0.98)	3.2e-05	0.98(0.96-0.99)	9.22062e-05	CAD,T2DM	-	-	-	0.98(0.96-0.99)	0.000105664	CAD,T2DM	-	-	-	-	-	-	-	-	-	-	-	-
rs4923466	11:27706565	C/A	intronic,non-coding intronic	BDNF	0	protein_coding	0.400604	0.98(0.97-0.98)	3.2e-05	0.98(0.96-0.99)	9.22062e-05	CAD,T2DM	-	-	-	0.98(0.96-0.99)	0.000105664	CAD,T2DM	-	-	-	-	-	-	-	-	-	-	-	-
rs112256750	11:27707032	G/A	non-coding intronic;	BDNF-AS;	0	antisense;	0.400605	0.97(0.97-0.98)	3.2e-05	0.97(0.96-0.99)	9.21474e-05	CAD,T2DM	-	-	-	0.97(0.96-0.99)	0.000105597	CAD,T2DM	-	-	-	-	-	-	-	-	-	-	-	-
rs7926362	11:27707486	C/A	non-coding intronic	BDNF-AS	0	antisense	0.400642	0.97(0.97-0.97)	3.2e-05	0.97(0.96-0.99)	9.23807e-05	CAD,T2DM	-	-	-	0.97(0.96-0.99)	0.000105862	CAD,T2DM	-	-	-	-	-	-	-	-	-	-	-	-
rs7926362	11:27707486	C/A	non-coding intronic,intronic	BDNF	0	protein_coding	0.400642	0.97(0.97-0.97)	3.2e-05	0.97(0.96-0.99)	9.23807e-05	CAD,T2DM	-	-	-	0.97(0.96-0.99)	0.000105862	CAD,T2DM	-	-	-	-	-	-	-	-	-	-	-	-
rs4385847	11:27707729	C/T	non-coding intronic	BDNF-AS	0	antisense	0.448624	0.98(0.98-0.98)	4.62e-05	0.98(0.96-0.99)	0.000123868	CAD,T2DM	-	-	-	0.98(0.96-0.99)	0.000141484	CAD,T2DM	-	-	-	-	-	-	-	-	-	-	-	-
rs4385847	11:27707729	C/T	non-coding intronic,intronic	BDNF	0	protein_coding	0.448624	0.98(0.98-0.98)	4.62e-05	0.98(0.96-0.99)	0.000123868	CAD,T2DM	-	-	-	0.98(0.96-0.99)	0.000141484	CAD,T2DM	-	-	-	-	-	-	-	-	-	-	-	-
rs4378341	11:27707831	A/G	non-coding intronic	BDNF-AS	0	antisense	0.448631	0.98(0.98-0.98)	4.62e-05	0.98(0.96-0.99)	0.000123859	CAD,T2DM	-	-	-	0.98(0.96-0.99)	0.000141474	CAD,T2DM	-	-	-	-	-	-	-	-	-	-	-	-
rs4378341	11:27707831	A/G	non-coding intronic,intronic	BDNF	0	protein_coding	0.448631	0.98(0.98-0.98)	4.62e-05	0.98(0.96-0.99)	0.000123859	CAD,T2DM	-	-	-	0.98(0.96-0.99)	0.000141474	CAD,T2DM	-	-	-	-	-	-	-	-	-	-	-	-
rs7482752	11:27708242	A/T	non-coding intronic	BDNF-AS	0	antisense	0.448715	0.98(0.98-0.98)	4.52e-05	0.98(0.96-0.99)	0.000121086	CAD,T2DM	-	-	-	0.98(0.96-0.99)	0.000138342	CAD,T2DM	-	-	-	-	-	-	-	-	-	-	-	-
rs7482752	11:27708242	A/T	non-coding intronic,intronic	BDNF	0	protein_coding	0.448715	0.98(0.98-0.98)	4.52e-05	0.98(0.96-0.99)	0.000121086	CAD,T2DM	-	-	-	0.98(0.96-0.99)	0.000138342	CAD,T2DM	-	-	-	-	-	-	-	-	-	-	-	-
rs12575096	11:27708844	A/G	non-coding intronic	BDNF-AS	0	antisense	0.400517	0.98(0.97-0.98)	3.23e-05	0.98(0.96-0.99)	9.28612e-05	CAD,T2DM	-	-	-	0.98(0.96-0.99)	0.000106406	CAD,T2DM	-	-	-	-	-	-	-	-	-	-	-	-
rs12575096	11:27708844	A/G	intronic,non-coding intronic	BDNF	0	protein_coding	0.400517	0.98(0.97-0.98)	3.23e-05	0.98(0.96-0.99)	9.28612e-05	CAD,T2DM	-	-	-	0.98(0.96-0.99)	0.000106406	CAD,T2DM	-	-	-	-	-	-	-	-	-	-	-	-
rs12790234	11:27708963	A/G	non-coding intronic	BDNF-AS	0	antisense	0.400613	0.97(0.97-0.98)	3.18e-05	0.97(0.96-0.99)	9.15943e-05	CAD,T2DM	-	-	-	0.97(0.96-0.99)	0.000105005	CAD,T2DM	-	-	-	-	-	-	-	-	-	-	-	-
rs12790234	11:27708963	A/G	non-coding intronic,intronic	BDNF	0	protein_coding	0.400613	0.97(0.97-0.98)	3.18e-05	0.97(0.96-0.99)	9.15943e-05	CAD,T2DM	-	-	-	0.97(0.96-0.99)	0.000105005	CAD,T2DM	-	-	-	-	-	-	-	-	-	-	-	-
rs2049046	11:27723775	A/T	5upstream,intronic	BDNF	0	protein_coding	0.448953	0.97(0.97-0.97)	3.46e-05	0.97(0.96-0.99)	9.18828e-05	CAD,T2DM	-	-	-	0.97(0.96-0.99)	0.000105297	CAD,T2DM	-	-	-	-	-	-	-	-	-	-	-	-
rs2049046	11:27723775	A/T	non-coding intronic	RP11-587D21.4	0	sense_overlapping	0.448953	0.97(0.97-0.97)	3.46e-05	0.97(0.96-0.99)	9.18828e-05	CAD,T2DM	-	-	-	0.97(0.96-0.99)	0.000105297	CAD,T2DM	-	-	-	-	-	-	-	-	-	-	-	-
rs988748	11:27724745	G/C	5upstream,intronic	BDNF	0	protein_coding	0.401333	0.97(0.97-0.97)	3.37e-05	0.97(0.96-0.99)	9.74005e-05	CAD,T2DM	-	-	-	0.97(0.96-0.99)	0.00011155	CAD,T2DM	-	-	-	-	-	-	-	-	-	-	-	-
rs988748	11:27724745	G/C	non-coding intronic	RP11-587D21.4	0	sense_overlapping	0.401333	0.97(0.97-0.97)	3.37e-05	0.97(0.96-0.99)	9.74005e-05	CAD,T2DM	-	-	-	0.97(0.96-0.99)	0.00011155	CAD,T2DM	-	-	-	-	-	-	-	-	-	-	-	-
rs10767664	11:27725986	A/T	intronic	BDNF	0	protein_coding	0.401336	0.97(0.97-0.97)	3.5e-05	0.97(0.96-0.99)	0.000100889	CAD,T2DM	-	-	-	0.97(0.96-0.99)	0.000115501	CAD,T2DM	-	-	-	-	-	-	-	-	-	-	-	-
rs10767664	11:27725986	A/T	non-coding intronic	RP11-587D21.4	0	sense_overlapping	0.401336	0.97(0.97-0.97)	3.5e-05	0.97(0.96-0.99)	0.000100889	CAD,T2DM	-	-	-	0.97(0.96-0.99)	0.000115501	CAD,T2DM	-	-	-	-	-	-	-	-	-	-	-	-
rs2030324	11:27726915	G/A	intronic	BDNF	0	protein_coding	0.448597	0.98(0.98-0.98)	4.04e-05	0.98(0.96-0.99)	0.000105916	CAD,T2DM	-	-	-	0.98(0.96-0.99)	0.000121191	CAD,T2DM	-	-	-	-	-	-	-	-	-	-	-	-
rs2030324	11:27726915	G/A	non-coding intronic	RP11-587D21.4	0	sense_overlapping	0.448597	0.98(0.98-0.98)	4.04e-05	0.98(0.96-0.99)	0.000105916	CAD,T2DM	-	-	-	0.98(0.96-0.99)	0.000121191	CAD,T2DM	-	-	-	-	-	-	-	-	-	-	-	-
rs2030323	11:27728539	C/A	intronic	BDNF	0	protein_coding	0.401337	0.97(0.97-0.97)	3.65e-05	0.97(0.96-0.99)	0.000105069	CAD,T2DM	-	-	-	0.97(0.96-0.99)	0.000120233	CAD,T2DM	-	-	-	-	-	-	-	-	-	-	-	-
rs2030323	11:27728539	C/A	non-coding intronic	RP11-587D21.4	0	sense_overlapping	0.401337	0.97(0.97-0.97)	3.65e-05	0.97(0.96-0.99)	0.000105069	CAD,T2DM	-	-	-	0.97(0.96-0.99)	0.000120233	CAD,T2DM	-	-	-	-	-	-	-	-	-	-	-	-
rs4922793	11:27729505	A/G	intronic	BDNF	0	protein_coding	0.401243	0.98(0.98-0.98)	3.7e-05	0.98(0.96-0.99)	0.000106163	CAD,T2DM	-	-	-	0.98(0.96-0.99)	0.00012147	CAD,T2DM	-	-	-	-	-	-	-	-	-	-	-	-
rs4922793	11:27729505	A/G	non-coding intronic	RP11-587D21.4	0	sense_overlapping	0.401243	0.98(0.98-0.98)	3.7e-05	0.98(0.96-0.99)	0.000106163	CAD,T2DM	-	-	-	0.98(0.96-0.99)	0.00012147	CAD,T2DM	-	-	-	-	-	-	-	-	-	-	-	-
rs1829469	11:27730556	A/G	intronic	BDNF	0	protein_coding	0.401104	0.98(0.98-0.98)	3.79e-05	0.98(0.96-0.99)	0.000108749	CAD,T2DM	-	-	-	0.98(0.96-0.99)	0.000124396	CAD,T2DM	-	-	-	-	-	-	-	-	-	-	-	-
rs1829469	11:27730556	A/G	non-coding intronic	RP11-587D21.4	0	sense_overlapping	0.401104	0.98(0.98-0.98)	3.79e-05	0.98(0.96-0.99)	0.000108749	CAD,T2DM	-	-	-	0.98(0.96-0.99)	0.000124396	CAD,T2DM	-	-	-	-	-	-	-	-	-	-	-	-
rs7934165	11:27731983	A/G	intronic	BDNF	0	protein_coding	0.448684	0.98(0.98-0.98)	4.33e-05	0.98(0.96-0.99)	0.00011319	CAD,T2DM	-	-	-	0.98(0.96-0.99)	0.000129419	CAD,T2DM	-	-	-	-	-	-	-	-	-	-	-	-
rs7934165	11:27731983	A/G	non-coding intronic	RP11-587D21.4	0	sense_overlapping	0.448684	0.98(0.98-0.98)	4.33e-05	0.98(0.96-0.99)	0.00011319	CAD,T2DM	-	-	-	0.98(0.96-0.99)	0.000129419	CAD,T2DM	-	-	-	-	-	-	-	-	-	-	-	-
rs10767665	11:27733858	A/G	intronic	BDNF	0	protein_coding	0.448382	0.98(0.98-0.98)	4.55e-05	0.98(0.96-0.99)	0.000117131	CAD,T2DM	-	-	-	0.98(0.96-0.99)	0.000133874	CAD,T2DM	-	-	-	-	-	-	-	-	-	-	-	-
rs10767665	11:27733858	A/G	non-coding intronic	RP11-587D21.4	0	sense_overlapping	0.448382	0.98(0.98-0.98)	4.55e-05	0.98(0.96-0.99)	0.000117131	CAD,T2DM	-	-	-	0.98(0.96-0.99)	0.000133874	CAD,T2DM	-	-	-	-	-	-	-	-	-	-	-	-
rs10219241	11:27737123	G/A	intronic	BDNF	0	protein_coding	0.44796	0.98(0.98-0.98)	4.35e-05	0.98(0.96-0.99)	0.000111426	CAD,T2DM	-	-	-	0.98(0.96-0.99)	0.000127424	CAD,T2DM	-	-	-	-	-	-	-	-	-	-	-	-
rs10219241	11:27737123	G/A	non-coding intronic	RP11-587D21.4	0	sense_overlapping	0.44796	0.98(0.98-0.98)	4.35e-05	0.98(0.96-0.99)	0.000111426	CAD,T2DM	-	-	-	0.98(0.96-0.99)	0.000127424	CAD,T2DM	-	-	-	-	-	-	-	-	-	-	-	-
rs10835215	11:27739949	T/C	intronic	BDNF	0	protein_coding	0.448769	0.97(0.97-0.98)	4.13e-05	0.97(0.96-0.99)	0.000105785	CAD,T2DM	-	-	-	0.97(0.96-0.99)	0.000121042	CAD,T2DM	-	-	-	-	-	-	-	-	-	-	-	-
rs10835215	11:27739949	T/C	non-coding intronic	RP11-587D21.4	0	sense_overlapping	0.448769	0.97(0.97-0.98)	4.13e-05	0.97(0.96-0.99)	0.000105785	CAD,T2DM	-	-	-	0.97(0.96-0.99)	0.000121042	CAD,T2DM	-	-	-	-	-	-	-	-	-	-	-	-
rs10767667	11:27746549	T/C	non-coding intronic	RP11-587D21.4	0	sense_overlapping	0.449049	0.97(0.97-0.98)	4.4e-05	0.97(0.96-0.99)	0.000112482	CAD,T2DM	-	-	-	0.97(0.96-0.99)	0.000128618	CAD,T2DM	-	-	-	-	-	-	-	-	-	-	-	-
rs7931247	11:27746991	C/T	non-coding intronic	RP11-587D21.4	0	sense_overlapping	0.448969	0.98(0.97-0.98)	4.66e-05	0.98(0.96-0.99)	0.000119267	CAD,T2DM	-	-	-	0.98(0.96-0.99)	0.000136288	CAD,T2DM	-	-	-	-	-	-	-	-	-	-	-	-
rs144087038	11:2798845	GA/G	intronic;non-coding;	KCNQ1;	0	protein_coding;	0.461602	1.03(1.03-1.03)	4.33e-05	1.03(1.01-1.04)	0.000113923	CAD,T2DM	1.03(1.04-1.04)	0.000130248	CAD,T2DM	-	-	-	-	-	-	-	-	-	-	-	-	-	-	-
rs2741950	11:2798849	C/T	non-coding,intronic	KCNQ1	0	protein_coding	0.448731	1.03(1.03-1.03)	4.5e-05	1.03(1.01-1.04)	0.000120746	CAD,T2DM	1.03(1.01-1.04)	0.000137957	CAD,T2DM	-	-	-	-	-	-	-	-	-	-	-	-	-	-	-
rs2237884	11:2799679	T/C	non-coding intronic,intronic	KCNQ1	0	protein_coding	0.42165	0.97(0.97-0.97)	1.16e-06	0.97(0.96-0.98)	2.84797e-06	CAD,T2DM	-	-	-	0.97(0.96-0.98)	3.37163e-06	CAD,T2DM	-	-	-	-	-	-	-	-	-	-	-	-
rs144467061	11:2879983	G/A	non-coding	KCNQ1-AS1	0	antisense	0.0205053	0.9(0.9-0.9)	1.08e-05	0.9(0.86-0.95)	3.03171e-05	CAD,T2DM	-	-	-	0.9(0.86-0.95)	3.50943e-05	CAD,T2DM	-	-	-	-	-	-	-	-	-	-	-	-
rs628224	11:31819174	G/A	non-coding intronic,intronic	PAX6	0	protein_coding	0.36344	0.97(0.97-0.97)	2.98e-05	0.97(0.96-0.99)	7.59764e-05	CAD,T2DM	-	-	-	0.97(0.96-0.99)	8.72764e-05	CAD,T2DM	-	-	-	-	-	-	-	-	-	-	-	-
rs592859	11:31819335	G/C	intronic,non-coding intronic	PAX6	0	protein_coding	0.363663	0.97(0.97-0.97)	2.62e-05	0.97(0.96-0.99)	6.67894e-05	CAD,T2DM	-	-	-	0.97(0.96-0.99)	7.68033e-05	CAD,T2DM	-	-	-	-	-	-	-	-	-	-	-	-
rs61879810	11:31821467	G/A	non-coding intronic,3downstream,intronic	PAX6	0	protein_coding	0.363467	0.97(0.97-0.97)	3.84e-05	0.97(0.96-0.99)	9.87675e-05	CAD,T2DM	-	-	-	0.97(0.96-0.99)	0.000113098	CAD,T2DM	-	-	-	-	-	-	-	-	-	-	-	-
rs694617	11:31825518	G/T	non-coding intronic,intronic,5upstream,non-coding	PAX6	0	protein_coding	0.362677	0.97(0.97-0.97)	3.74e-05	0.97(0.96-0.99)	9.67978e-05	CAD,T2DM	-	-	-	0.97(0.96-0.99)	0.000110868	CAD,T2DM	-	-	-	-	-	-	-	-	-	-	-	-
rs3026357	11:31829223	G/A	intronic,non-coding intronic,5upstream	PAX6	0	protein_coding	0.362244	0.97(0.97-0.97)	3.92e-05	0.97(0.96-0.99)	0.000102196	CAD,T2DM	-	-	-	0.97(0.96-0.99)	0.00011698	CAD,T2DM	-	-	-	-	-	-	-	-	-	-	-	-
rs3026354	11:31830657	A/G	intronic,non-coding intronic	PAX6	0	protein_coding	0.362139	0.97(0.97-0.97)	3.91e-05	0.97(0.96-0.99)	0.000101992	CAD,T2DM	-	-	-	0.97(0.96-0.99)	0.000116749	CAD,T2DM	-	-	-	-	-	-	-	-	-	-	-	-
rs2071164	11:31833542	C/G	5upstream,intronic,non-coding intronic	PAX6	0	protein_coding	0.361734	0.97(0.97-0.97)	4.2e-05	0.97(0.96-0.99)	0.000109947	CAD,T2DM	-	-	-	0.97(0.96-0.99)	0.000125752	CAD,T2DM	-	-	-	-	-	-	-	-	-	-	-	-
rs1894620	11:31834516	C/G	non-coding intronic,intronic,5upstream	PAX6	0	protein_coding	0.362078	0.97(0.97-0.97)	4.29e-05	0.97(0.96-0.99)	0.00011253	CAD,T2DM	-	-	-	0.97(0.96-0.99)	0.000128672	CAD,T2DM	-	-	-	-	-	-	-	-	-	-	-	-
rs1894620	11:31834516	C/G	intronic	RCN1	0	protein_coding	0.362078	0.97(0.97-0.97)	4.29e-05	0.97(0.96-0.99)	0.00011253	CAD,T2DM	-	-	-	0.97(0.96-0.99)	0.000128672	CAD,T2DM	-	-	-	-	-	-	-	-	-	-	-	-
rs7942007	11:31835418	A/G	5upstream,intronic,non-coding intronic	PAX6	0	protein_coding	0.361679	0.98(0.97-0.98)	4.71e-05	0.98(0.96-0.99)	0.000122875	CAD,T2DM	-	-	-	0.98(0.96-0.99)	0.000140363	CAD,T2DM	-	-	-	-	-	-	-	-	-	-	-	-
rs7942007	11:31835418	A/G	intronic	RCN1	0	protein_coding	0.361679	0.98(0.97-0.98)	4.71e-05	0.98(0.96-0.99)	0.000122875	CAD,T2DM	-	-	-	0.98(0.96-0.99)	0.000140363	CAD,T2DM	-	-	-	-	-	-	-	-	-	-	-	-
rs1806159	11:31836627	C/T	non-coding intronic,intronic	PAX6	0	protein_coding	0.357041	0.97(0.97-0.97)	4.27e-05	0.97(0.96-0.99)	0.000106535	CAD,T2DM	-	-	-	0.97(0.96-0.99)	0.000121892	CAD,T2DM	-	-	-	-	-	-	-	-	-	-	-	-
rs1806159	11:31836627	C/T	5upstream,intronic	RCN1	0	protein_coding	0.357041	0.97(0.97-0.97)	4.27e-05	0.97(0.96-0.99)	0.000106535	CAD,T2DM	-	-	-	0.97(0.96-0.99)	0.000121892	CAD,T2DM	-	-	-	-	-	-	-	-	-	-	-	-
rs1540319	11:31837617	C/G	non-coding intronic,intronic	PAX6	0	protein_coding	0.356701	0.97(0.97-0.98)	4.68e-05	0.97(0.96-0.99)	0.000116668	CAD,T2DM	-	-	-	0.97(0.96-0.99)	0.000133351	CAD,T2DM	-	-	-	-	-	-	-	-	-	-	-	-
rs1540319	11:31837617	C/G	intronic,5upstream	RCN1	0	protein_coding	0.356701	0.97(0.97-0.98)	4.68e-05	0.97(0.96-0.99)	0.000116668	CAD,T2DM	-	-	-	0.97(0.96-0.99)	0.000133351	CAD,T2DM	-	-	-	-	-	-	-	-	-	-	-	-
rs1540318	11:31837949	C/T	non-coding intronic,intronic	PAX6	0	protein_coding	0.356611	0.97(0.97-0.98)	4.66e-05	0.97(0.96-0.99)	0.000115904	CAD,T2DM	-	-	-	0.97(0.96-0.99)	0.000132487	CAD,T2DM	-	-	-	-	-	-	-	-	-	-	-	-
rs1540318	11:31837949	C/T	5upstream,5utr,intronic	RCN1	0	protein_coding	0.356611	0.97(0.97-0.98)	4.66e-05	0.97(0.96-0.99)	0.000115904	CAD,T2DM	-	-	-	0.97(0.96-0.99)	0.000132487	CAD,T2DM	-	-	-	-	-	-	-	-	-	-	-	-
rs4440995	11:31838128	G/A	intronic,non-coding intronic	PAX6	0	protein_coding	0.356631	0.98(0.97-0.98)	4.86e-05	0.98(0.96-0.99)	0.000120585	CAD,T2DM	-	-	-	0.98(0.96-0.99)	0.000137775	CAD,T2DM	-	-	-	-	-	-	-	-	-	-	-	-
rs4440995	11:31838128	G/A	intronic,coding syn,non-coding	RCN1	0	protein_coding	0.356631	0.98(0.97-0.98)	4.86e-05	0.98(0.96-0.99)	0.000120585	CAD,T2DM	-	-	-	0.98(0.96-0.99)	0.000137775	CAD,T2DM	-	-	-	-	-	-	-	-	-	-	-	-
rs73470373	11:31838581	A/G	non-coding intronic,intronic	PAX6	0	protein_coding	0.356906	0.97(0.97-0.98)	4.71e-05	0.97(0.96-0.99)	0.000116925	CAD,T2DM	-	-	-	0.97(0.96-0.99)	0.00013364	CAD,T2DM	-	-	-	-	-	-	-	-	-	-	-	-
rs73470373	11:31838581	A/G	non-coding intronic,intronic	RCN1	0	protein_coding	0.356906	0.97(0.97-0.98)	4.71e-05	0.97(0.96-0.99)	0.000116925	CAD,T2DM	-	-	-	0.97(0.96-0.99)	0.00013364	CAD,T2DM	-	-	-	-	-	-	-	-	-	-	-	-
rs1806183	11:31838763	A/G	non-coding intronic,intronic	PAX6	0	protein_coding	0.356746	0.97(0.97-0.97)	4.56e-05	0.97(0.96-0.99)	0.000113612	CAD,T2DM	-	-	-	0.97(0.96-0.99)	0.000129896	CAD,T2DM	-	-	-	-	-	-	-	-	-	-	-	-
rs1806183	11:31838763	A/G	non-coding intronic,intronic	RCN1	0	protein_coding	0.356746	0.97(0.97-0.97)	4.56e-05	0.97(0.96-0.99)	0.000113612	CAD,T2DM	-	-	-	0.97(0.96-0.99)	0.000129896	CAD,T2DM	-	-	-	-	-	-	-	-	-	-	-	-
rs1806158	11:31838788	C/G	non-coding intronic,intronic	PAX6	0	protein_coding	0.356748	0.97(0.97-0.97)	4.56e-05	0.97(0.96-0.99)	0.00011352	CAD,T2DM	-	-	-	0.97(0.96-0.99)	0.000129791	CAD,T2DM	-	-	-	-	-	-	-	-	-	-	-	-
rs1806158	11:31838788	C/G	non-coding intronic,intronic	RCN1	0	protein_coding	0.356748	0.97(0.97-0.97)	4.56e-05	0.97(0.96-0.99)	0.00011352	CAD,T2DM	-	-	-	0.97(0.96-0.99)	0.000129791	CAD,T2DM	-	-	-	-	-	-	-	-	-	-	-	-
rs7936522	11:31839182	C/G	non-coding intronic,intronic	PAX6	0	protein_coding	0.356601	0.97(0.97-0.97)	4.37e-05	0.97(0.96-0.99)	0.000109256	CAD,T2DM	-	-	-	0.97(0.96-0.99)	0.00012497	CAD,T2DM	-	-	-	-	-	-	-	-	-	-	-	-
rs7936522	11:31839182	C/G	non-coding intronic,intronic	RCN1	0	protein_coding	0.356601	0.97(0.97-0.97)	4.37e-05	0.97(0.96-0.99)	0.000109256	CAD,T2DM	-	-	-	0.97(0.96-0.99)	0.00012497	CAD,T2DM	-	-	-	-	-	-	-	-	-	-	-	-
rs1806180	11:31840265	G/A	non-coding intronic,intronic	RCN1	0	protein_coding	0.356812	0.97(0.97-0.97)	4.03e-05	0.97(0.96-0.99)	0.000100893	CAD,T2DM	-	-	-	0.97(0.96-0.99)	0.000115505	CAD,T2DM	-	-	-	-	-	-	-	-	-	-	-	-
rs1806157	11:31840404	C/A	non-coding intronic,intronic	RCN1	0	protein_coding	0.356849	0.97(0.97-0.97)	3.96e-05	0.97(0.96-0.99)	9.94225e-05	CAD,T2DM	-	-	-	0.97(0.96-0.99)	0.00011384	CAD,T2DM	-	-	-	-	-	-	-	-	-	-	-	-
rs1806156	11:31840416	A/T	non-coding intronic,intronic	RCN1	0	protein_coding	0.356736	0.97(0.97-0.97)	3.97e-05	0.97(0.96-0.99)	9.97441e-05	CAD,T2DM	-	-	-	0.97(0.96-0.99)	0.000114204	CAD,T2DM	-	-	-	-	-	-	-	-	-	-	-	-
rs1806155	11:31841125	G/T	non-coding intronic,intronic	RCN1	0	protein_coding	0.356794	0.97(0.97-0.97)	3.86e-05	0.97(0.96-0.99)	9.71782e-05	CAD,T2DM	-	-	-	0.97(0.96-0.99)	0.000111299	CAD,T2DM	-	-	-	-	-	-	-	-	-	-	-	-
rs1806179	11:31841860	T/C	non-coding intronic,intronic	RCN1	0	protein_coding	0.357423	0.97(0.97-0.97)	3.83e-05	0.97(0.96-0.99)	9.62356e-05	CAD,T2DM	-	-	-	0.97(0.96-0.99)	0.00011023	CAD,T2DM	-	-	-	-	-	-	-	-	-	-	-	-
rs1806154	11:31844104	T/C	non-coding intronic,intronic	RCN1	0	protein_coding	0.358369	0.97(0.97-0.97)	3.2e-05	0.97(0.96-0.99)	8.13967e-05	CAD,T2DM	-	-	-	0.97(0.96-0.99)	9.34492e-05	CAD,T2DM	-	-	-	-	-	-	-	-	-	-	-	-
rs1805270	11:31845332	G/T	non-coding intronic,intronic	RCN1	0	protein_coding	0.357619	0.97(0.97-0.97)	2.81e-05	0.97(0.96-0.99)	7.19341e-05	CAD,T2DM	-	-	-	0.97(0.96-0.99)	8.26829e-05	CAD,T2DM	-	-	-	-	-	-	-	-	-	-	-	-
rs1806152	11:31851040	C/T	non-coding intronic,intronic	RCN1	0	protein_coding	0.360354	0.97(0.97-0.97)	2.12e-05	0.97(0.96-0.99)	5.53057e-05	CAD,T2DM	-	-	-	0.97(0.96-0.99)	6.37577e-05	CAD,T2DM	-	-	-	-	-	-	-	-	-	-	-	-
rs11031484	11:31856654	T/C	non-coding intronic,intronic	RCN1	0	protein_coding	0.358546	0.97(0.97-0.97)	1.96e-05	0.97(0.96-0.99)	5.20902e-05	CAD,T2DM	-	-	-	0.97(0.96-0.99)	5.99911e-05	CAD,T2DM	-	-	-	-	-	-	-	-	-	-	-	-
rs10767905	11:31872638	C/A	non-coding intronic,intronic	RCN1	0	protein_coding	0.493308	1.03(1.03-1.03)	7.84e-06	1.03(1.01-1.04)	2.80203e-05	CAD,T2DM	1.03(1.04-1.04)	3.2522e-05	CAD,T2DM	-	-	-	-	-	-	-	-	-	-	-	-	-	-	-
rs565794092	11:35382072	G/C	intronic	SLC1A2	0	protein_coding	0.00581052	0.84(0.84-0.85)	3.76e-05	0.84(0.78-0.92)	7.94675e-05	CAD,T2DM	-	-	-	0.84(0.78-0.92)	9.12268e-05	CAD,T2DM	-	-	-	-	-	-	-	-	-	-	-	-
rs3850943	11:63608203	C/A	intronic	MARK2	0	protein_coding	0.110145	0.96(0.96-0.96)	3.51e-05	0.96(0.94-0.98)	9.60601e-05	CAD,T2DM	-	-	-	0.96(0.94-0.98)	0.000110031	CAD,T2DM	-	-	-	-	-	-	-	-	-	-	-	-
rs4963433	11:63610122	C/A	intronic	MARK2	0	protein_coding	0.110176	0.96(0.96-0.96)	3e-05	0.96(0.94-0.98)	8.28667e-05	CAD,T2DM	-	-	-	0.96(0.94-0.98)	9.51166e-05	CAD,T2DM	-	-	-	-	-	-	-	-	-	-	-	-
rs10751001	11:63615561	C/T	5upstream,intronic	MARK2	0	protein_coding	0.111054	0.96(0.96-0.96)	1.68e-05	0.96(0.94-0.98)	4.70374e-05	CAD,T2DM	-	-	-	0.96(0.94-0.98)	5.42951e-05	CAD,T2DM	-	-	-	-	-	-	-	-	-	-	-	-
rs7939416	11:63621424	A/C	intronic	MARK2	0	protein_coding	0.111184	0.96(0.96-0.96)	1.35e-05	0.96(0.94-0.98)	3.84016e-05	CAD,T2DM	-	-	-	0.96(0.94-0.98)	4.43732e-05	CAD,T2DM	-	-	-	-	-	-	-	-	-	-	-	-
rs55710140	11:63629935	AG/A	intronic;	MARK2;	0	protein_coding;	0.111495	0.96(0.96-0.96)	1.07e-05	0.96(0.94-0.98)	3.02252e-05	CAD,T2DM	-	-	-	0.96(0.94-0.98)	3.50024e-05	CAD,T2DM	-	-	-	-	-	-	-	-	-	-	-	-
rs5792302	11:63630339	CA/C	intronic;	MARK2;	0	protein_coding;	0.111871	0.96(0.96-0.96)	1.07e-05	0.96(0.94-0.98)	3.02252e-05	CAD,T2DM	-	-	-	0.96(0.94-0.98)	3.50024e-05	CAD,T2DM	-	-	-	-	-	-	-	-	-	-	-	-
rs928948	11:63639881	G/A	intronic	MARK2	0	protein_coding	0.111766	0.96(0.96-0.96)	1.05e-05	0.96(0.94-0.98)	2.93984e-05	CAD,T2DM	-	-	-	0.96(0.94-0.98)	3.40837e-05	CAD,T2DM	-	-	-	-	-	-	-	-	-	-	-	-
rs11231628	11:63647524	C/A	intronic	MARK2	0	protein_coding	0.112162	0.96(0.96-0.96)	9.38e-06	0.96(0.94-0.98)	2.65504e-05	CAD,T2DM	-	-	-	0.96(0.94-0.98)	3.07764e-05	CAD,T2DM	-	-	-	-	-	-	-	-	-	-	-	-
rs12277481	11:63653662	T/G	intronic	MARK2	0	protein_coding	0.120058	0.96(0.96-0.96)	3.05e-05	0.96(0.94-0.98)	9.30863e-05	CAD,T2DM	-	-	-	0.96(0.94-0.98)	0.000106662	CAD,T2DM	-	-	-	-	-	-	-	-	-	-	-	-
rs4980529	11:63658077	A/G	intronic	MARK2	0	protein_coding	0.117592	0.96(0.96-0.96)	4.78e-05	0.96(0.94-0.98)	0.000149115	CAD,T2DM	-	-	-	0.96(0.94-0.98)	0.00016996	CAD,T2DM	-	-	-	-	-	-	-	-	-	-	-	-
rs7110843	11:63661820	T/C	5upstream,intronic	MARK2	0	protein_coding	0.118097	0.96(0.96-0.96)	4.5e-05	0.96(0.94-0.98)	0.000139103	CAD,T2DM	-	-	-	0.96(0.94-0.98)	0.000158676	CAD,T2DM	-	-	-	-	-	-	-	-	-	-	-	-
rs113203708	11:63699105	AT/A	protein_coding;protein_coding	RCOR2;NAA40	14790;7325	protein_coding;protein_coding	0.110165	0.96(0.96-0.96)	3.19e-05	0.96(0.94-0.98)	9.01244e-05	CAD,T2DM	-	-	-	0.96(0.94-0.98)	0.000103276	CAD,T2DM	-	-	-	-	-	-	-	-	-	-	-	-
rs579669	11:63780468	A/G	non-coding intronic,intronic	MACROD1	0	protein_coding	0.0947728	0.96(0.96-0.96)	2.56e-05	0.96(0.94-0.98)	6.59626e-05	CAD,T2DM	-	-	-	0.96(0.94-0.98)	7.58846e-05	CAD,T2DM	-	-	-	-	-	-	-	-	-	-	-	-
rs11235535	11:72276475	A/G	intergeneic	AP005019.4;RP11-169D4.1	43698;5229	pseudogene;lincRNA	0.0756632	0.94(0.94-0.94)	4.76e-06	0.94(0.92-0.97)	1.63528e-05	CAD,T2DM	-	-	-	0.94(0.92-0.97)	1.91089e-05	CAD,T2DM	-	-	-	-	-	-	-	-	-	-	-	-
rs10793054	11:72662812	C/A	intronic	FCHSD2	0	protein_coding	0.43464	0.97(0.97-0.97)	1.04e-06	0.97(0.96-0.98)	4.18008e-06	CAD,T2DM	-	-	-	0.97(0.96-0.98)	4.92423e-06	CAD,T2DM	-	-	-	-	-	-	-	-	-	-	-	-
rs7129921	11:72676874	T/G	intronic	FCHSD2	0	protein_coding	0.435295	0.97(0.97-0.97)	1.09e-06	0.97(0.96-0.98)	4.42813e-06	CAD,T2DM	-	-	-	0.97(0.96-0.98)	5.21821e-06	CAD,T2DM	-	-	-	-	-	-	-	-	-	-	-	-
rs10793055	11:72710761	T/C	intronic	FCHSD2	0	protein_coding	0.434274	0.97(0.97-0.97)	6.83e-07	0.97(0.96-0.98)	2.76528e-06	CAD,T2DM	-	-	-	0.97(0.96-0.98)	3.26138e-06	CAD,T2DM	-	-	-	-	-	-	-	-	-	-	-	-
rs7936751	11:72720199	T/G	intronic	FCHSD2	0	protein_coding	0.434244	0.97(0.97-0.97)	6.82e-07	0.97(0.96-0.98)	2.72854e-06	CAD,T2DM	-	-	-	0.97(0.96-0.98)	3.22463e-06	CAD,T2DM	-	-	-	-	-	-	-	-	-	-	-	-
rs7925928	11:72748384	A/G	intronic	FCHSD2	0	protein_coding	0.433154	0.97(0.97-0.97)	4.76e-07	0.97(0.96-0.98)	1.89252e-06	CAD,T2DM	-	-	-	0.97(0.96-0.98)	2.24163e-06	CAD,T2DM	-	-	-	-	-	-	-	-	-	-	-	-
rs7925466	11:72778113	A/C	intronic	FCHSD2	0	protein_coding	0.433078	0.97(0.97-0.97)	3.62e-07	0.97(0.96-0.98)	1.42398e-06	CAD,T2DM	-	-	-	0.97(0.96-0.98)	1.69041e-06	CAD,T2DM	-	-	-	-	-	-	-	-	-	-	-	-
rs149135783	11:72845219	G/T	intronic	FCHSD2	0	protein_coding	0.0156428	0.88(0.88-0.88)	8.32e-06	0.88(0.83-0.94)	2.78366e-05	CAD,T2DM	-	-	-	0.88(0.83-0.94)	3.22463e-05	CAD,T2DM	-	-	-	-	-	-	-	-	-	-	-	-
rs656095	11:75445338	A/G	intergeneic	MOGAT2;RN7SL786P	1335;7836	protein_coding;misc_RNA	0.40161	1.03(1.03-1.03)	9.66e-07	1.03(1.02-1.04)	3.59211e-06	CAD,T2DM	1.03(1.02-1.04)	4.2352e-06	CAD,T2DM	-	-	-	-	-	-	-	-	-	-	-	-	-	-	-
rs10899106	11:75448804	A/C	intergeneic	MOGAT2;RN7SL786P	4801;4370	protein_coding;misc_RNA	0.400534	1.03(1.03-1.03)	7.76e-07	1.03(1.02-1.04)	2.88472e-06	CAD,T2DM	1.03(1.02-1.04)	3.40837e-06	CAD,T2DM	-	-	-	-	-	-	-	-	-	-	-	-	-	-	-
rs10899107	11:75448805	A/T	intergeneic	MOGAT2;RN7SL786P	4802;4369	protein_coding;misc_RNA	0.400529	1.03(1.03-1.03)	7.76e-07	1.03(1.02-1.04)	2.88472e-06	CAD,T2DM	1.03(1.02-1.04)	3.40837e-06	CAD,T2DM	-	-	-	-	-	-	-	-	-	-	-	-	-	-	-
rs673335	11:75450576	T/C	intergeneic	MOGAT2;RN7SL786P	6573;2598	protein_coding;misc_RNA	0.397911	1.03(1.03-1.03)	1.92e-07	1.03(1.02-1.05)	6.90862e-07	CAD,T2DM	1.03(1.02-1.05)	8.24073e-07	CAD,T2DM	-	-	-	-	-	-	-	-	-	-	-	-	-	-	-
rs1219550	11:75453877	T/C	intergeneic	RN7SL786P;CTD-2530H12.1	408;15623	misc_RNA;antisense	0.36011	1.03(1.03-1.03)	2.46e-05	1.03(1.01-1.04)	7.65276e-05	CAD,T2DM	1.03(1.01-1.04)	8.79195e-05	CAD,T2DM	-	-	-	-	-	-	-	-	-	-	-	-	-	-	-
rs1219549	11:75454622	T/C	intergeneic	RN7SL786P;CTD-2530H12.1	1153;14878	misc_RNA;antisense	0.359939	1.03(1.03-1.03)	2.53e-05	1.03(1.01-1.04)	7.88244e-05	CAD,T2DM	1.03(1.01-1.04)	9.04919e-05	CAD,T2DM	-	-	-	-	-	-	-	-	-	-	-	-	-	-	-
rs498936	11:75454878	T/A	intergeneic	RN7SL786P;CTD-2530H12.1	1409;14622	misc_RNA;antisense	0.359911	1.03(1.03-1.03)	2.61e-05	1.03(1.01-1.04)	8.1213e-05	CAD,T2DM	1.03(1.01-1.04)	9.31919e-05	CAD,T2DM	-	-	-	-	-	-	-	-	-	-	-	-	-	-	-
rs695112	11:75456580	A/T	intergeneic	RN7SL786P;CTD-2530H12.1	3111;12920	misc_RNA;antisense	0.359588	1.03(1.03-1.03)	2.63e-05	1.03(1.01-1.04)	8.14886e-05	CAD,T2DM	1.03(1.01-1.04)	9.35328e-05	CAD,T2DM	-	-	-	-	-	-	-	-	-	-	-	-	-	-	-
rs695110	11:75456581	T/C	intergeneic	RN7SL786P;CTD-2530H12.1	3112;12919	misc_RNA;antisense	0.359591	1.03(1.03-1.03)	2.64e-05	1.03(1.01-1.04)	8.17642e-05	CAD,T2DM	1.03(1.01-1.04)	9.38111e-05	CAD,T2DM	-	-	-	-	-	-	-	-	-	-	-	-	-	-	-
rs10160802	11:75457950	A/C	intergeneic	RN7SL786P;CTD-2530H12.1	4481;11550	misc_RNA;antisense	0.325925	1.03(1.03-1.03)	1.99e-06	1.03(1.02-1.05)	6.40333e-06	CAD,T2DM	1.03(1.02-1.05)	7.52415e-06	CAD,T2DM	-	-	-	-	-	-	-	-	-	-	-	-	-	-	-
rs10899112	11:75458518	T/C	intergeneic	RN7SL786P;CTD-2530H12.1	5049;10982	misc_RNA;antisense	0.325945	1.03(1.03-1.03)	2.02e-06	1.03(1.02-1.05)	6.50439e-06	CAD,T2DM	1.03(1.02-1.05)	7.63439e-06	CAD,T2DM	-	-	-	-	-	-	-	-	-	-	-	-	-	-	-
rs11236524	11:75464344	T/C	intergeneic	RN7SL786P;CTD-2530H12.1	10875;5156	misc_RNA;antisense	0.323669	1.03(1.03-1.03)	2.58e-06	1.03(1.02-1.05)	8.42447e-06	CAD,T2DM	1.03(1.02-1.05)	9.83008e-06	CAD,T2DM	-	-	-	-	-	-	-	-	-	-	-	-	-	-	-
rs28811614	11:75465660	C/G	intergeneic	RN7SL786P;CTD-2530H12.1	12191;3840	misc_RNA;antisense	0.294773	1.03(1.03-1.03)	4.29e-06	1.03(1.02-1.05)	1.2678e-05	CAD,T2DM	1.03(1.02-1.05)	1.47911e-05	CAD,T2DM	-	-	-	-	-	-	-	-	-	-	-	-	-	-	-
rs11236525	11:75467545	C/G	intergeneic	RN7SL786P;CTD-2530H12.1	14076;1955	misc_RNA;antisense	0.326693	1.03(1.03-1.03)	2.86e-06	1.03(1.02-1.04)	9.12268e-06	CAD,T2DM	1.03(1.02-1.04)	1.06569e-05	CAD,T2DM	-	-	-	-	-	-	-	-	-	-	-	-	-	-	-
rs11236526	11:75467605	G/A	intergeneic	RN7SL786P;CTD-2530H12.1	14136;1895	misc_RNA;antisense	0.326933	1.03(1.03-1.03)	2.79e-06	1.03(1.02-1.04)	8.91138e-06	CAD,T2DM	1.03(1.02-1.04)	1.04732e-05	CAD,T2DM	-	-	-	-	-	-	-	-	-	-	-	-	-	-	-
rs10899114	11:75470588	A/G	non-coding intronic	CTD-2530H12.1	0	antisense	0.32701	1.03(1.03-1.03)	3e-06	1.03(1.02-1.04)	9.55447e-06	CAD,T2DM	1.03(1.02-1.04)	1.11163e-05	CAD,T2DM	-	-	-	-	-	-	-	-	-	-	-	-	-	-	-
rs10899114	11:75470588	A/G	5utr	DGAT2	0	protein_coding	0.32701	1.03(1.03-1.03)	3e-06	1.03(1.02-1.04)	9.55447e-06	CAD,T2DM	1.03(1.02-1.04)	1.11163e-05	CAD,T2DM	-	-	-	-	-	-	-	-	-	-	-	-	-	-	-
rs10899115	11:75471849	A/G	non-coding intronic	CTD-2530H12.1	0	antisense	0.326856	1.03(1.03-1.03)	3.22e-06	1.03(1.02-1.04)	1.01976e-05	CAD,T2DM	1.03(1.02-1.04)	1.19431e-05	CAD,T2DM	-	-	-	-	-	-	-	-	-	-	-	-	-	-	-
rs10899115	11:75471849	A/G	intronic	DGAT2	0	protein_coding	0.326856	1.03(1.03-1.03)	3.22e-06	1.03(1.02-1.04)	1.01976e-05	CAD,T2DM	1.03(1.02-1.04)	1.19431e-05	CAD,T2DM	-	-	-	-	-	-	-	-	-	-	-	-	-	-	-
rs59913369	11:75473265	A/G	non-coding	CTD-2530H12.1	0	antisense	0.32753	1.03(1.03-1.03)	3.32e-06	1.03(1.02-1.04)	1.04732e-05	CAD,T2DM	1.03(1.02-1.04)	1.22187e-05	CAD,T2DM	-	-	-	-	-	-	-	-	-	-	-	-	-	-	-
rs59913369	11:75473265	A/G	intronic	DGAT2	0	protein_coding	0.32753	1.03(1.03-1.03)	3.32e-06	1.03(1.02-1.04)	1.04732e-05	CAD,T2DM	1.03(1.02-1.04)	1.22187e-05	CAD,T2DM	-	-	-	-	-	-	-	-	-	-	-	-	-	-	-
rs57188913	11:75473294	T/C	non-coding	CTD-2530H12.1	0	antisense	0.327966	1.03(1.03-1.03)	3.25e-06	1.03(1.02-1.04)	1.01057e-05	CAD,T2DM	1.03(1.02-1.04)	1.18512e-05	CAD,T2DM	-	-	-	-	-	-	-	-	-	-	-	-	-	-	-
rs57188913	11:75473294	T/C	intronic	DGAT2	0	protein_coding	0.327966	1.03(1.03-1.03)	3.25e-06	1.03(1.02-1.04)	1.01057e-05	CAD,T2DM	1.03(1.02-1.04)	1.18512e-05	CAD,T2DM	-	-	-	-	-	-	-	-	-	-	-	-	-	-	-
rs1806895	11:75473715	T/C	non-coding intronic	CTD-2530H12.1	0	antisense	0.327306	1.03(1.03-1.03)	4.02e-06	1.03(1.02-1.04)	1.25862e-05	CAD,T2DM	1.03(1.02-1.04)	1.47911e-05	CAD,T2DM	-	-	-	-	-	-	-	-	-	-	-	-	-	-	-
rs1806895	11:75473715	T/C	intronic	DGAT2	0	protein_coding	0.327306	1.03(1.03-1.03)	4.02e-06	1.03(1.02-1.04)	1.25862e-05	CAD,T2DM	1.03(1.02-1.04)	1.47911e-05	CAD,T2DM	-	-	-	-	-	-	-	-	-	-	-	-	-	-	-
rs3060	11:75511572	T/C	3utr,3downstream,non-coding	DGAT2	0	protein_coding	0.321972	1.03(1.03-1.03)	1.01e-05	1.03(1.01-1.04)	3.04089e-05	CAD,T2DM	1.03(1.01-1.04)	3.5278e-05	CAD,T2DM	-	-	-	-	-	-	-	-	-	-	-	-	-	-	-
rs2846072	11:75980525	C/T	intergeneic	RP11-619A14.3;PRKRIR	53456;80475	lincRNA;protein_coding	0.0870677	1.05(1.05-1.05)	1.32e-05	1.05(1.02-1.07)	4.33626e-05	CAD,T2DM	1.05(1.07-1.07)	5.00691e-05	CAD,T2DM	-	-	-	-	-	-	-	-	-	-	-	-	-	-	-
rs11387878	11:77912883	G/GC	non-coding intronic;intronic;	USP35;	0	protein_coding;	0.460054	0.98(0.98-0.98)	3.64e-05	0.98(0.96-0.99)	7.78138e-05	CAD,T2DM	-	-	-	0.98(0.96-0.99)	8.93894e-05	CAD,T2DM	-	-	-	-	-	-	-	-	-	-	-	-
rs35261197	11:77913675	T/TC	non-coding intronic;intronic;	USP35;	0	protein_coding;	0.460458	0.98(0.98-0.98)	3.91e-05	0.98(0.96-0.99)	8.34179e-05	CAD,T2DM	-	-	-	0.98(0.96-0.99)	9.56449e-05	CAD,T2DM	-	-	-	-	-	-	-	-	-	-	-	-
rs2511189	11:77916061	A/G	non-coding intronic,intronic	USP35	0	protein_coding	0.455723	0.98(0.98-0.98)	4.95e-05	0.98(0.96-0.99)	0.000107014	CAD,T2DM	-	-	-	0.98(0.96-0.99)	0.000122433	CAD,T2DM	-	-	-	-	-	-	-	-	-	-	-	-
rs2912	11:77926292	G/A	intergeneic	USP35;GAB2	535;51	protein_coding;protein_coding	0.434477	0.98(0.98-0.98)	3.21e-05	0.98(0.96-0.99)	6.6422e-05	CAD,T2DM	-	-	-	0.98(0.96-0.99)	7.63439e-05	CAD,T2DM	-	-	-	-	-	-	-	-	-	-	-	-
rs866901	11:77926309	C/T	intergeneic	USP35;GAB2	552;34	protein_coding;protein_coding	0.436448	0.98(0.98-0.98)	3.21e-05	0.98(0.96-0.99)	6.66976e-05	CAD,T2DM	-	-	-	0.98(0.96-0.99)	7.67114e-05	CAD,T2DM	-	-	-	-	-	-	-	-	-	-	-	-
rs2511162	11:77927101	A/G	3utr	GAB2	0	protein_coding	0.442973	0.98(0.98-0.98)	3.65e-05	0.98(0.96-0.99)	8.22236e-05	CAD,T2DM	-	-	-	0.98(0.96-0.99)	9.43752e-05	CAD,T2DM	-	-	-	-	-	-	-	-	-	-	-	-
rs1485483	11:77930138	T/C	3utr	GAB2	0	protein_coding	0.436149	0.97(0.97-0.97)	2.36e-05	0.97(0.96-0.99)	5.2274e-05	CAD,T2DM	-	-	-	0.97(0.96-0.99)	6.02667e-05	CAD,T2DM	-	-	-	-	-	-	-	-	-	-	-	-
rs2450122	11:77930345	T/C	coding syn	GAB2	0	protein_coding	0.438298	0.97(0.97-0.97)	2.24e-05	0.97(0.96-0.99)	5.02528e-05	CAD,T2DM	-	-	-	0.97(0.96-0.99)	5.79699e-05	CAD,T2DM	-	-	-	-	-	-	-	-	-	-	-	-
rs901104	11:77930499	G/A	intronic	GAB2	0	protein_coding	0.433047	0.97(0.97-0.97)	1.3e-05	0.97(0.96-0.99)	2.78366e-05	CAD,T2DM	-	-	-	0.97(0.96-0.99)	3.22463e-05	CAD,T2DM	-	-	-	-	-	-	-	-	-	-	-	-
rs1318241	11:77930792	C/T	intronic	GAB2	0	protein_coding	0.431481	0.97(0.97-0.97)	1.09e-05	0.97(0.96-0.99)	2.35187e-05	CAD,T2DM	-	-	-	0.97(0.96-0.99)	2.73772e-05	CAD,T2DM	-	-	-	-	-	-	-	-	-	-	-	-
rs2511171	11:77930935	G/A	intronic	GAB2	0	protein_coding	0.431447	0.97(0.97-0.97)	1.08e-05	0.97(0.96-0.99)	2.3335e-05	CAD,T2DM	-	-	-	0.97(0.96-0.99)	2.71016e-05	CAD,T2DM	-	-	-	-	-	-	-	-	-	-	-	-
rs901103	11:77931346	C/T	intronic	GAB2	0	protein_coding	0.431499	0.97(0.97-0.97)	1.04e-05	0.97(0.96-0.99)	2.23244e-05	CAD,T2DM	-	-	-	0.97(0.96-0.99)	2.59992e-05	CAD,T2DM	-	-	-	-	-	-	-	-	-	-	-	-
rs1977974	11:77933817	C/T	intronic	GAB2	0	protein_coding	0.440189	0.98(0.98-0.98)	2.81e-05	0.98(0.96-0.99)	5.90724e-05	CAD,T2DM	-	-	-	0.98(0.96-0.99)	6.79837e-05	CAD,T2DM	-	-	-	-	-	-	-	-	-	-	-	-
rs1385601	11:77936064	A/C	3downstream,intronic	GAB2	0	protein_coding	0.446052	0.98(0.98-0.98)	3.45e-05	0.98(0.96-0.99)	7.12911e-05	CAD,T2DM	-	-	-	0.98(0.96-0.99)	8.18561e-05	CAD,T2DM	-	-	-	-	-	-	-	-	-	-	-	-
rs1385600	11:77936166	A/G	coding syn,3downstream	GAB2	0	protein_coding	0.446043	0.98(0.98-0.98)	3.45e-05	0.98(0.96-0.99)	7.11992e-05	CAD,T2DM	-	-	-	0.98(0.96-0.99)	8.17642e-05	CAD,T2DM	-	-	-	-	-	-	-	-	-	-	-	-
rs2511180	11:77937255	A/G	3downstream,intronic	GAB2	0	protein_coding	0.443001	0.98(0.98-0.98)	2.73e-05	0.98(0.96-0.99)	5.87967e-05	CAD,T2DM	-	-	-	0.98(0.96-0.99)	6.77081e-05	CAD,T2DM	-	-	-	-	-	-	-	-	-	-	-	-
rs2248407	11:77937800	G/A	non-coding,coding syn,3downstream	GAB2	0	protein_coding	0.440701	0.97(0.97-0.97)	1.6e-05	0.97(0.96-0.99)	3.30732e-05	CAD,T2DM	-	-	-	0.97(0.96-0.99)	3.83098e-05	CAD,T2DM	-	-	-	-	-	-	-	-	-	-	-	-
rs2450128	11:77940075	G/A	non-coding intronic,intronic	GAB2	0	protein_coding	0.442678	0.97(0.97-0.97)	2.06e-05	0.97(0.96-0.99)	4.4465e-05	CAD,T2DM	-	-	-	0.97(0.96-0.99)	5.12634e-05	CAD,T2DM	-	-	-	-	-	-	-	-	-	-	-	-
rs2512549	11:77940163	C/T	non-coding intronic,intronic	GAB2	0	protein_coding	0.442757	0.97(0.97-0.97)	2.07e-05	0.97(0.96-0.99)	4.4465e-05	CAD,T2DM	-	-	-	0.97(0.96-0.99)	5.13553e-05	CAD,T2DM	-	-	-	-	-	-	-	-	-	-	-	-
rs2450129	11:77940385	T/C	non-coding intronic,intronic	GAB2	0	protein_coding	0.442485	0.97(0.97-0.97)	1.95e-05	0.97(0.96-0.99)	4.18927e-05	CAD,T2DM	-	-	-	0.97(0.96-0.99)	4.84154e-05	CAD,T2DM	-	-	-	-	-	-	-	-	-	-	-	-
rs1007837	11:77941076	T/C	non-coding intronic,intronic	GAB2	0	protein_coding	0.444882	0.97(0.97-0.97)	2.28e-05	0.97(0.96-0.99)	4.78642e-05	CAD,T2DM	-	-	-	0.97(0.96-0.99)	5.52138e-05	CAD,T2DM	-	-	-	-	-	-	-	-	-	-	-	-
rs2510033	11:77941771	T/G	non-coding intronic,intronic	GAB2	0	protein_coding	0.442284	0.97(0.97-0.97)	1.72e-05	0.97(0.96-0.99)	3.72073e-05	CAD,T2DM	-	-	-	0.97(0.96-0.99)	4.3087e-05	CAD,T2DM	-	-	-	-	-	-	-	-	-	-	-	-
rs2450130	11:77943457	T/G	non-coding intronic,intronic,5upstream	GAB2	0	protein_coding	0.442199	0.97(0.97-0.97)	1.9e-05	0.97(0.96-0.99)	4.07902e-05	CAD,T2DM	-	-	-	0.97(0.96-0.99)	4.72211e-05	CAD,T2DM	-	-	-	-	-	-	-	-	-	-	-	-
rs2512550	11:77943848	C/T	non-coding intronic,5upstream,intronic	GAB2	0	protein_coding	0.442811	0.97(0.97-0.97)	1.94e-05	0.97(0.96-0.99)	4.14333e-05	CAD,T2DM	-	-	-	0.97(0.96-0.99)	4.78642e-05	CAD,T2DM	-	-	-	-	-	-	-	-	-	-	-	-
rs2510039	11:77944480	G/A	non-coding intronic,5upstream,intronic	GAB2	0	protein_coding	0.442227	0.97(0.97-0.97)	2.04e-05	0.97(0.96-0.99)	4.3822e-05	CAD,T2DM	-	-	-	0.97(0.96-0.99)	5.06203e-05	CAD,T2DM	-	-	-	-	-	-	-	-	-	-	-	-
rs2510040	11:77944548	T/A	non-coding intronic,5upstream,intronic	GAB2	0	protein_coding	0.442307	0.97(0.97-0.97)	2.05e-05	0.97(0.96-0.99)	4.39138e-05	CAD,T2DM	-	-	-	0.97(0.96-0.99)	5.07122e-05	CAD,T2DM	-	-	-	-	-	-	-	-	-	-	-	-
rs2450131	11:77944568	A/C	non-coding intronic,intronic,5upstream	GAB2	0	protein_coding	0.442257	0.97(0.97-0.97)	2.04e-05	0.97(0.96-0.99)	4.3822e-05	CAD,T2DM	-	-	-	0.97(0.96-0.99)	5.06203e-05	CAD,T2DM	-	-	-	-	-	-	-	-	-	-	-	-
rs2888465	11:77945807	T/C	non-coding intronic,intronic	GAB2	0	protein_coding	0.440575	0.97(0.97-0.97)	1.12e-05	0.97(0.96-0.99)	2.31512e-05	CAD,T2DM	-	-	-	0.97(0.96-0.99)	2.69179e-05	CAD,T2DM	-	-	-	-	-	-	-	-	-	-	-	-
rs2373009	11:77945815	T/A	non-coding intronic,intronic	GAB2	0	protein_coding	0.44031	0.97(0.97-0.97)	1.1e-05	0.97(0.96-0.99)	2.26919e-05	CAD,T2DM	-	-	-	0.97(0.96-0.99)	2.63667e-05	CAD,T2DM	-	-	-	-	-	-	-	-	-	-	-	-
rs11237424	11:77945903	A/G	non-coding intronic,intronic	GAB2	0	protein_coding	0.440565	0.97(0.97-0.97)	1.11e-05	0.97(0.96-0.99)	2.30593e-05	CAD,T2DM	-	-	-	0.97(0.96-0.99)	2.6826e-05	CAD,T2DM	-	-	-	-	-	-	-	-	-	-	-	-
rs1017908	11:77948095	T/C	non-coding intronic,intronic	GAB2	0	protein_coding	0.442948	0.97(0.97-0.97)	2.08e-05	0.97(0.96-0.99)	4.52e-05	CAD,T2DM	-	-	-	0.97(0.96-0.99)	5.21821e-05	CAD,T2DM	-	-	-	-	-	-	-	-	-	-	-	-
rs2244508	11:77948515	T/A	non-coding intronic,intronic	GAB2	0	protein_coding	0.440827	0.97(0.97-0.97)	1.08e-05	0.97(0.96-0.99)	2.26e-05	CAD,T2DM	-	-	-	0.97(0.96-0.99)	2.62748e-05	CAD,T2DM	-	-	-	-	-	-	-	-	-	-	-	-
rs3102742	11:77949334	G/T	non-coding intronic,intronic	GAB2	0	protein_coding	0.44053	0.97(0.97-0.97)	1.03e-05	0.97(0.96-0.99)	2.16813e-05	CAD,T2DM	-	-	-	0.97(0.96-0.99)	2.51724e-05	CAD,T2DM	-	-	-	-	-	-	-	-	-	-	-	-
rs2512519	11:77953015	C/T	non-coding intronic,intronic	GAB2	0	protein_coding	0.442881	0.97(0.97-0.97)	1.6e-05	0.97(0.96-0.99)	3.42675e-05	CAD,T2DM	-	-	-	0.97(0.96-0.99)	3.95959e-05	CAD,T2DM	-	-	-	-	-	-	-	-	-	-	-	-
rs2510035	11:77953175	A/C	non-coding intronic,intronic	GAB2	0	protein_coding	0.442655	0.97(0.97-0.97)	1.61e-05	0.97(0.96-0.99)	3.45431e-05	CAD,T2DM	-	-	-	0.97(0.96-0.99)	3.99634e-05	CAD,T2DM	-	-	-	-	-	-	-	-	-	-	-	-
rs2512520	11:77954001	G/A	non-coding intronic,intronic	GAB2	0	protein_coding	0.440644	0.97(0.97-0.97)	8.32e-06	0.97(0.96-0.98)	1.71797e-05	CAD,T2DM	-	-	-	0.97(0.96-0.98)	1.99358e-05	CAD,T2DM	-	-	-	-	-	-	-	-	-	-	-	-
rs140667637	11:77956371	G/GA	non-coding intronic;intronic;	GAB2;	0	protein_coding;	0.442625	0.97(0.97-0.97)	1.57e-05	0.97(0.96-0.99)	3.37163e-05	CAD,T2DM	-	-	-	0.97(0.96-0.99)	3.90447e-05	CAD,T2DM	-	-	-	-	-	-	-	-	-	-	-	-
rs2512545	11:77957120	C/T	non-coding intronic,intronic	GAB2	0	protein_coding	0.442212	0.97(0.97-0.97)	1.44e-05	0.97(0.96-0.99)	3.09602e-05	CAD,T2DM	-	-	-	0.97(0.96-0.99)	3.58293e-05	CAD,T2DM	-	-	-	-	-	-	-	-	-	-	-	-
rs2512546	11:77957276	T/C	non-coding intronic,intronic	GAB2	0	protein_coding	0.443279	0.97(0.97-0.97)	1.66e-05	0.97(0.96-0.99)	3.55537e-05	CAD,T2DM	-	-	-	0.97(0.96-0.99)	4.11577e-05	CAD,T2DM	-	-	-	-	-	-	-	-	-	-	-	-
rs1017907	11:77959124	A/T	non-coding intronic,intronic	GAB2	0	protein_coding	0.442461	0.97(0.97-0.97)	9.2e-06	0.97(0.96-0.98)	1.88333e-05	CAD,T2DM	-	-	-	0.97(0.96-0.98)	2.19569e-05	CAD,T2DM	-	-	-	-	-	-	-	-	-	-	-	-
rs2510053	11:77959435	T/C	non-coding intronic,3downstream,intronic	GAB2	0	protein_coding	0.441671	0.97(0.97-0.97)	8.03e-06	0.97(0.96-0.98)	1.65366e-05	CAD,T2DM	-	-	-	0.97(0.96-0.98)	1.92008e-05	CAD,T2DM	-	-	-	-	-	-	-	-	-	-	-	-
rs2510054	11:77959659	G/A	non-coding intronic,3downstream,intronic	GAB2	0	protein_coding	0.440868	0.97(0.97-0.97)	8.31e-06	0.97(0.96-0.98)	1.70878e-05	CAD,T2DM	-	-	-	0.97(0.96-0.98)	1.99358e-05	CAD,T2DM	-	-	-	-	-	-	-	-	-	-	-	-
rs2512547	11:77960888	T/C	non-coding intronic,3downstream,intronic	GAB2	0	protein_coding	0.440881	0.97(0.97-0.97)	8.26e-06	0.97(0.96-0.98)	1.69959e-05	CAD,T2DM	-	-	-	0.97(0.96-0.98)	1.9752e-05	CAD,T2DM	-	-	-	-	-	-	-	-	-	-	-	-
rs57040625	11:77960894	GT/G	3downstream;non-coding intronic;intronic;	GAB2;	0	protein_coding;	0.441178	0.97(0.97-0.97)	8.05e-06	0.97(0.96-0.98)	1.66285e-05	CAD,T2DM	-	-	-	0.97(0.96-0.98)	1.93846e-05	CAD,T2DM	-	-	-	-	-	-	-	-	-	-	-	-
rs2510055	11:77961912	C/T	non-coding intronic,intronic	GAB2	0	protein_coding	0.440587	0.97(0.97-0.97)	7.85e-06	0.97(0.96-0.98)	1.6261e-05	CAD,T2DM	-	-	-	0.97(0.96-0.98)	1.89252e-05	CAD,T2DM	-	-	-	-	-	-	-	-	-	-	-	-
rs2512548	11:77962116	A/G	intronic,non-coding intronic	GAB2	0	protein_coding	0.441054	0.97(0.97-0.97)	8.37e-06	0.97(0.96-0.98)	1.71797e-05	CAD,T2DM	-	-	-	0.97(0.96-0.98)	2.00276e-05	CAD,T2DM	-	-	-	-	-	-	-	-	-	-	-	-
rs729354	11:77962453	T/A	non-coding intronic,intronic	GAB2	0	protein_coding	0.440869	0.97(0.97-0.97)	8.11e-06	0.97(0.96-0.98)	1.67203e-05	CAD,T2DM	-	-	-	0.97(0.96-0.98)	1.94764e-05	CAD,T2DM	-	-	-	-	-	-	-	-	-	-	-	-
rs144247799	11:77962788	GCTT/G	non-coding intronic;intronic;	GAB2;	0	protein_coding;	0.440594	0.97(0.97-0.97)	7.8e-06	0.97(0.96-0.98)	1.61691e-05	CAD,T2DM	-	-	-	0.97(0.96-0.98)	1.88333e-05	CAD,T2DM	-	-	-	-	-	-	-	-	-	-	-	-
rs731600	11:77963133	A/G	non-coding intronic,intronic	GAB2	0	protein_coding	0.443263	0.97(0.97-0.97)	1.09e-05	0.97(0.96-0.99)	2.21407e-05	CAD,T2DM	-	-	-	0.97(0.96-0.99)	2.57236e-05	CAD,T2DM	-	-	-	-	-	-	-	-	-	-	-	-
rs2511166	11:77964331	T/C	non-coding intronic,intronic	GAB2	0	protein_coding	0.442853	0.97(0.97-0.97)	1.03e-05	0.97(0.96-0.99)	2.11301e-05	CAD,T2DM	-	-	-	0.97(0.96-0.99)	2.45293e-05	CAD,T2DM	-	-	-	-	-	-	-	-	-	-	-	-
rs2511167	11:77964698	C/T	non-coding intronic,intronic	GAB2	0	protein_coding	0.44029	0.97(0.97-0.97)	7.81e-06	0.97(0.96-0.98)	1.6261e-05	CAD,T2DM	-	-	-	0.97(0.96-0.98)	1.90171e-05	CAD,T2DM	-	-	-	-	-	-	-	-	-	-	-	-
rs2511168	11:77965081	T/G	non-coding intronic,intronic	GAB2	0	protein_coding	0.440354	0.97(0.97-0.97)	7.56e-06	0.97(0.96-0.98)	1.58016e-05	CAD,T2DM	-	-	-	0.97(0.96-0.98)	1.84659e-05	CAD,T2DM	-	-	-	-	-	-	-	-	-	-	-	-
rs2511169	11:77965321	T/C	non-coding intronic,intronic	GAB2	0	protein_coding	0.444729	0.97(0.97-0.97)	2.11e-05	0.97(0.96-0.99)	4.49244e-05	CAD,T2DM	-	-	-	0.97(0.96-0.99)	5.18146e-05	CAD,T2DM	-	-	-	-	-	-	-	-	-	-	-	-
rs2510038	11:77966034	G/A	non-coding intronic,intronic	GAB2	0	protein_coding	0.439911	0.97(0.97-0.97)	7.82e-06	0.97(0.96-0.98)	1.63528e-05	CAD,T2DM	-	-	-	0.97(0.96-0.98)	1.90171e-05	CAD,T2DM	-	-	-	-	-	-	-	-	-	-	-	-
rs2510037	11:77966099	A/G	non-coding intronic,intronic	GAB2	0	protein_coding	0.442727	0.97(0.97-0.97)	1.08e-05	0.97(0.96-0.99)	2.22325e-05	CAD,T2DM	-	-	-	0.97(0.96-0.99)	2.58154e-05	CAD,T2DM	-	-	-	-	-	-	-	-	-	-	-	-
rs2510036	11:77966788	G/T	non-coding intronic,intronic	GAB2	0	protein_coding	0.440048	0.97(0.97-0.97)	8.48e-06	0.97(0.96-0.98)	1.78228e-05	CAD,T2DM	-	-	-	0.97(0.96-0.98)	2.06707e-05	CAD,T2DM	-	-	-	-	-	-	-	-	-	-	-	-
rs2510032	11:77968631	G/C	non-coding intronic,intronic	GAB2	0	protein_coding	0.455221	0.97(0.97-0.97)	5.4e-06	0.97(0.96-0.98)	1.15756e-05	CAD,T2DM	-	-	-	0.97(0.96-0.98)	1.35967e-05	CAD,T2DM	-	-	-	-	-	-	-	-	-	-	-	-
rs2512532	11:77968641	T/C	non-coding intronic,intronic	GAB2	0	protein_coding	0.455549	0.97(0.97-0.97)	5.61e-06	0.97(0.96-0.98)	1.2035e-05	CAD,T2DM	-	-	-	0.97(0.96-0.98)	1.40561e-05	CAD,T2DM	-	-	-	-	-	-	-	-	-	-	-	-
rs2512533	11:77968674	A/C	non-coding intronic,intronic	GAB2	0	protein_coding	0.442694	0.97(0.97-0.97)	1.41e-05	0.97(0.96-0.99)	3.03171e-05	CAD,T2DM	-	-	-	0.97(0.96-0.99)	3.51862e-05	CAD,T2DM	-	-	-	-	-	-	-	-	-	-	-	-
rs1893449	11:77968977	G/C	non-coding intronic,intronic	GAB2	0	protein_coding	0.44248	0.97(0.97-0.97)	1.38e-05	0.97(0.96-0.99)	2.9674e-05	CAD,T2DM	-	-	-	0.97(0.96-0.99)	3.43593e-05	CAD,T2DM	-	-	-	-	-	-	-	-	-	-	-	-
rs1893448	11:77969180	G/A	non-coding intronic,intronic	GAB2	0	protein_coding	0.441339	0.97(0.97-0.97)	7.42e-06	0.97(0.96-0.98)	1.52504e-05	CAD,T2DM	-	-	-	0.97(0.96-0.98)	1.78228e-05	CAD,T2DM	-	-	-	-	-	-	-	-	-	-	-	-
rs2511155	11:77969223	G/A	non-coding intronic,intronic	GAB2	0	protein_coding	0.442837	0.97(0.97-0.97)	1.4e-05	0.97(0.96-0.99)	3.00415e-05	CAD,T2DM	-	-	-	0.97(0.96-0.99)	3.48187e-05	CAD,T2DM	-	-	-	-	-	-	-	-	-	-	-	-
rs2510031	11:77969956	T/C	non-coding intronic,intronic	GAB2	0	protein_coding	0.445324	0.97(0.97-0.97)	1.88e-05	0.97(0.96-0.99)	3.97797e-05	CAD,T2DM	-	-	-	0.97(0.96-0.99)	4.5935e-05	CAD,T2DM	-	-	-	-	-	-	-	-	-	-	-	-
rs2512534	11:77970039	T/A	non-coding intronic,intronic	GAB2	0	protein_coding	0.442479	0.97(0.97-0.97)	1.41e-05	0.97(0.96-0.99)	3.02252e-05	CAD,T2DM	-	-	-	0.97(0.96-0.99)	3.50024e-05	CAD,T2DM	-	-	-	-	-	-	-	-	-	-	-	-
rs1942352	11:77970563	T/G	non-coding intronic,intronic	GAB2	0	protein_coding	0.443215	0.97(0.97-0.97)	1.31e-05	0.97(0.96-0.99)	2.82959e-05	CAD,T2DM	-	-	-	0.97(0.96-0.99)	3.27976e-05	CAD,T2DM	-	-	-	-	-	-	-	-	-	-	-	-
rs2511156	11:77971167	G/C	non-coding intronic,intronic	GAB2	0	protein_coding	0.442494	0.97(0.97-0.97)	1.38e-05	0.97(0.96-0.99)	2.9674e-05	CAD,T2DM	-	-	-	0.97(0.96-0.99)	3.43593e-05	CAD,T2DM	-	-	-	-	-	-	-	-	-	-	-	-
rs2512535	11:77971468	C/T	non-coding intronic,intronic	GAB2	0	protein_coding	0.443602	0.97(0.97-0.97)	1.48e-05	0.97(0.96-0.99)	3.16951e-05	CAD,T2DM	-	-	-	0.97(0.96-0.99)	3.6748e-05	CAD,T2DM	-	-	-	-	-	-	-	-	-	-	-	-
rs2512536	11:77971693	T/C	non-coding intronic,intronic	GAB2	0	protein_coding	0.44249	0.97(0.97-0.97)	1.38e-05	0.97(0.96-0.99)	2.9674e-05	CAD,T2DM	-	-	-	0.97(0.96-0.99)	3.43593e-05	CAD,T2DM	-	-	-	-	-	-	-	-	-	-	-	-
rs2512537	11:77971947	T/C	non-coding intronic,intronic	GAB2	0	protein_coding	0.442491	0.97(0.97-0.97)	1.38e-05	0.97(0.96-0.99)	2.9674e-05	CAD,T2DM	-	-	-	0.97(0.96-0.99)	3.43593e-05	CAD,T2DM	-	-	-	-	-	-	-	-	-	-	-	-
rs2512538	11:77972461	T/G	non-coding intronic,intronic	GAB2	0	protein_coding	0.442593	0.97(0.97-0.97)	1.46e-05	0.97(0.96-0.99)	3.16033e-05	CAD,T2DM	-	-	-	0.97(0.96-0.99)	3.65642e-05	CAD,T2DM	-	-	-	-	-	-	-	-	-	-	-	-
rs2511157	11:77972632	G/A	non-coding intronic,intronic	GAB2	0	protein_coding	0.44189	0.97(0.97-0.97)	1.41e-05	0.97(0.96-0.99)	3.07764e-05	CAD,T2DM	-	-	-	0.97(0.96-0.99)	3.56455e-05	CAD,T2DM	-	-	-	-	-	-	-	-	-	-	-	-
rs1893447	11:77973182	A/G	non-coding intronic,intronic	GAB2	0	protein_coding	0.445272	0.97(0.97-0.97)	1.8e-05	0.97(0.96-0.99)	3.79423e-05	CAD,T2DM	-	-	-	0.97(0.96-0.99)	4.39138e-05	CAD,T2DM	-	-	-	-	-	-	-	-	-	-	-	-
rs2511158	11:77973980	C/T	non-coding intronic,intronic	GAB2	0	protein_coding	0.439844	0.97(0.97-0.97)	7.27e-06	0.97(0.96-0.98)	1.51585e-05	CAD,T2DM	-	-	-	0.97(0.96-0.98)	1.77309e-05	CAD,T2DM	-	-	-	-	-	-	-	-	-	-	-	-
rs2511159	11:77974193	T/G	intronic,non-coding intronic	GAB2	0	protein_coding	0.441417	0.97(0.97-0.97)	7.48e-06	0.97(0.96-0.98)	1.54341e-05	CAD,T2DM	-	-	-	0.97(0.96-0.98)	1.79146e-05	CAD,T2DM	-	-	-	-	-	-	-	-	-	-	-	-
rs34691529	11:77974409	GTCAC/G	non-coding intronic;intronic;	GAB2;	0	protein_coding;	0.442796	0.97(0.97-0.97)	4.49e-06	0.97(0.96-0.98)	9.00325e-06	CAD,T2DM	-	-	-	0.97(0.96-0.98)	1.0565e-05	CAD,T2DM	-	-	-	-	-	-	-	-	-	-	-	-
rs2511175	11:77975081	A/G	non-coding intronic,intronic	GAB2	0	protein_coding	0.43978	0.97(0.97-0.97)	9.02e-06	0.97(0.96-0.98)	1.88333e-05	CAD,T2DM	-	-	-	0.97(0.96-0.98)	2.1865e-05	CAD,T2DM	-	-	-	-	-	-	-	-	-	-	-	-
rs2512529	11:77977351	C/T	non-coding intronic,intronic	GAB2	0	protein_coding	0.442429	0.97(0.97-0.97)	1.52e-05	0.97(0.96-0.99)	3.26138e-05	CAD,T2DM	-	-	-	0.97(0.96-0.99)	3.77585e-05	CAD,T2DM	-	-	-	-	-	-	-	-	-	-	-	-
rs2510043	11:77977481	C/G	non-coding intronic,intronic	GAB2	0	protein_coding	0.445589	0.97(0.97-0.97)	1.97e-05	0.97(0.96-0.99)	4.16171e-05	CAD,T2DM	-	-	-	0.97(0.96-0.99)	4.8048e-05	CAD,T2DM	-	-	-	-	-	-	-	-	-	-	-	-
rs10899449	11:77978660	T/C	non-coding intronic,intronic	GAB2	0	protein_coding	0.443037	0.97(0.97-0.97)	1.36e-05	0.97(0.96-0.99)	2.93065e-05	CAD,T2DM	-	-	-	0.97(0.96-0.99)	3.39e-05	CAD,T2DM	-	-	-	-	-	-	-	-	-	-	-	-
rs10899450	11:77978754	A/G	non-coding intronic,intronic	GAB2	0	protein_coding	0.44269	0.97(0.97-0.97)	1.43e-05	0.97(0.96-0.99)	3.07764e-05	CAD,T2DM	-	-	-	0.97(0.96-0.99)	3.56455e-05	CAD,T2DM	-	-	-	-	-	-	-	-	-	-	-	-
rs2512540	11:77979299	A/G	non-coding intronic,intronic	GAB2	0	protein_coding	0.442699	0.97(0.97-0.97)	1.43e-05	0.97(0.96-0.99)	3.06846e-05	CAD,T2DM	-	-	-	0.97(0.96-0.99)	3.55537e-05	CAD,T2DM	-	-	-	-	-	-	-	-	-	-	-	-
rs948662	11:77979829	A/G	intronic,non-coding intronic	GAB2	0	protein_coding	0.441057	0.97(0.97-0.97)	7.01e-06	0.97(0.96-0.98)	1.44236e-05	CAD,T2DM	-	-	-	0.97(0.96-0.98)	1.69041e-05	CAD,T2DM	-	-	-	-	-	-	-	-	-	-	-	-
rs2511170	11:77980582	T/C	non-coding intronic,intronic	GAB2	0	protein_coding	0.441047	0.97(0.97-0.97)	7.04e-06	0.97(0.96-0.98)	1.45154e-05	CAD,T2DM	-	-	-	0.97(0.96-0.98)	1.69041e-05	CAD,T2DM	-	-	-	-	-	-	-	-	-	-	-	-
rs2510051	11:77981171	A/C	intronic,non-coding intronic	GAB2	0	protein_coding	0.441138	0.97(0.97-0.97)	7.5e-06	0.97(0.96-0.98)	1.5526e-05	CAD,T2DM	-	-	-	0.97(0.96-0.98)	1.80984e-05	CAD,T2DM	-	-	-	-	-	-	-	-	-	-	-	-
rs2512541	11:77981747	A/T	non-coding intronic,intronic	GAB2	0	protein_coding	0.441024	0.97(0.97-0.97)	6.98e-06	0.97(0.96-0.98)	1.44236e-05	CAD,T2DM	-	-	-	0.97(0.96-0.98)	1.68122e-05	CAD,T2DM	-	-	-	-	-	-	-	-	-	-	-	-
rs2512542	11:77981780	G/A	non-coding intronic,intronic	GAB2	0	protein_coding	0.443474	0.97(0.97-0.97)	1.01e-05	0.97(0.96-0.99)	2.05789e-05	CAD,T2DM	-	-	-	0.97(0.96-0.99)	2.3978e-05	CAD,T2DM	-	-	-	-	-	-	-	-	-	-	-	-
rs2511182	11:77982130	G/C	non-coding intronic,intronic	GAB2	0	protein_coding	0.440705	0.97(0.97-0.97)	7.12e-06	0.97(0.96-0.98)	1.46992e-05	CAD,T2DM	-	-	-	0.97(0.96-0.98)	1.71797e-05	CAD,T2DM	-	-	-	-	-	-	-	-	-	-	-	-
rs2511185	11:77982496	C/A	non-coding intronic,intronic	GAB2	0	protein_coding	0.441543	0.97(0.97-0.97)	8.03e-06	0.97(0.96-0.98)	1.67203e-05	CAD,T2DM	-	-	-	0.97(0.96-0.98)	1.94764e-05	CAD,T2DM	-	-	-	-	-	-	-	-	-	-	-	-
rs2510050	11:77982564	A/G	non-coding intronic,intronic	GAB2	0	protein_coding	0.441221	0.97(0.97-0.97)	7.94e-06	0.97(0.96-0.98)	1.65366e-05	CAD,T2DM	-	-	-	0.97(0.96-0.98)	1.92927e-05	CAD,T2DM	-	-	-	-	-	-	-	-	-	-	-	-
rs2512543	11:77983883	G/A	non-coding intronic,intronic	GAB2	0	protein_coding	0.443859	0.97(0.97-0.97)	6.86e-06	0.97(0.96-0.98)	1.42398e-05	CAD,T2DM	-	-	-	0.97(0.96-0.98)	1.66285e-05	CAD,T2DM	-	-	-	-	-	-	-	-	-	-	-	-
rs2511186	11:77984306	C/G	non-coding intronic,intronic	GAB2	0	protein_coding	0.440985	0.97(0.97-0.97)	7.2e-06	0.97(0.96-0.98)	1.49748e-05	CAD,T2DM	-	-	-	0.97(0.96-0.98)	1.74553e-05	CAD,T2DM	-	-	-	-	-	-	-	-	-	-	-	-
rs35995010	11:77984470	C/CT	non-coding intronic;intronic;	GAB2;	0	protein_coding;	0.440624	0.97(0.97-0.97)	8.03e-06	0.97(0.96-0.98)	1.68122e-05	CAD,T2DM	-	-	-	0.97(0.96-0.98)	1.95683e-05	CAD,T2DM	-	-	-	-	-	-	-	-	-	-	-	-
rs2510049	11:77985459	G/T	non-coding intronic,intronic	GAB2	0	protein_coding	0.442929	0.97(0.97-0.97)	1.18e-05	0.97(0.96-0.99)	2.58154e-05	CAD,T2DM	-	-	-	0.97(0.96-0.99)	2.99496e-05	CAD,T2DM	-	-	-	-	-	-	-	-	-	-	-	-
rs2511187	11:77985849	T/A	non-coding intronic,intronic	GAB2	0	protein_coding	0.442641	0.97(0.97-0.97)	1.49e-05	0.97(0.96-0.99)	3.22463e-05	CAD,T2DM	-	-	-	0.97(0.96-0.99)	3.73911e-05	CAD,T2DM	-	-	-	-	-	-	-	-	-	-	-	-
rs2512544	11:77986371	A/T	intronic,non-coding intronic	GAB2	0	protein_coding	0.442741	0.97(0.97-0.97)	1.5e-05	0.97(0.96-0.99)	3.26138e-05	CAD,T2DM	-	-	-	0.97(0.96-0.99)	3.77585e-05	CAD,T2DM	-	-	-	-	-	-	-	-	-	-	-	-
rs12291804	11:77987074	T/C	non-coding intronic,intronic	GAB2	0	protein_coding	0.445256	0.97(0.97-0.97)	2.04e-05	0.97(0.96-0.99)	4.36382e-05	CAD,T2DM	-	-	-	0.97(0.96-0.99)	5.03447e-05	CAD,T2DM	-	-	-	-	-	-	-	-	-	-	-	-
rs2510048	11:77987464	T/C	non-coding intronic,intronic	GAB2	0	protein_coding	0.443851	0.97(0.97-0.97)	1.13e-05	0.97(0.96-0.99)	2.48049e-05	CAD,T2DM	-	-	-	0.97(0.96-0.99)	2.88472e-05	CAD,T2DM	-	-	-	-	-	-	-	-	-	-	-	-
rs2511190	11:77988310	T/C	non-coding intronic,intronic	GAB2	0	protein_coding	0.440596	0.97(0.97-0.97)	8.08e-06	0.97(0.96-0.98)	1.69041e-05	CAD,T2DM	-	-	-	0.97(0.96-0.98)	1.9752e-05	CAD,T2DM	-	-	-	-	-	-	-	-	-	-	-	-
rs2510047	11:77988668	T/C	non-coding intronic,intronic	GAB2	0	protein_coding	0.442643	0.97(0.97-0.97)	1.11e-05	0.97(0.96-0.99)	2.29675e-05	CAD,T2DM	-	-	-	0.97(0.96-0.99)	2.67341e-05	CAD,T2DM	-	-	-	-	-	-	-	-	-	-	-	-
rs2510046	11:77988817	T/C	non-coding intronic,intronic	GAB2	0	protein_coding	0.440435	0.97(0.97-0.97)	8.36e-06	0.97(0.96-0.98)	1.75472e-05	CAD,T2DM	-	-	-	0.97(0.96-0.98)	2.03951e-05	CAD,T2DM	-	-	-	-	-	-	-	-	-	-	-	-
rs34825107	11:77989624	AT/A	3downstream;non-coding intronic;intronic;	GAB2;	0	protein_coding;	0.441404	0.97(0.97-0.97)	8.52e-06	0.97(0.96-0.98)	1.79146e-05	CAD,T2DM	-	-	-	0.97(0.96-0.98)	2.08545e-05	CAD,T2DM	-	-	-	-	-	-	-	-	-	-	-	-
rs3018313	11:77989644	C/T	non-coding intronic,3downstream,intronic	GAB2	0	protein_coding	0.440551	0.97(0.97-0.97)	8.19e-06	0.97(0.96-0.98)	1.71797e-05	CAD,T2DM	-	-	-	0.97(0.96-0.98)	2.00276e-05	CAD,T2DM	-	-	-	-	-	-	-	-	-	-	-	-
rs3018314	11:77989652	A/G	non-coding intronic,3downstream,intronic	GAB2	0	protein_coding	0.440463	0.97(0.97-0.97)	8.4e-06	0.97(0.96-0.98)	1.7639e-05	CAD,T2DM	-	-	-	0.97(0.96-0.98)	2.05789e-05	CAD,T2DM	-	-	-	-	-	-	-	-	-	-	-	-
rs57052807	11:77990036	C/CT	3downstream;non-coding intronic;intronic;	GAB2;	0	protein_coding;	0.443178	0.97(0.97-0.97)	6.95e-06	0.97(0.96-0.98)	1.44236e-05	CAD,T2DM	-	-	-	0.97(0.96-0.98)	1.68122e-05	CAD,T2DM	-	-	-	-	-	-	-	-	-	-	-	-
rs4945261	11:77990260	G/A	non-coding intronic,3downstream,intronic	GAB2	0	protein_coding	0.440454	0.97(0.97-0.97)	8.41e-06	0.97(0.96-0.98)	1.7639e-05	CAD,T2DM	-	-	-	0.97(0.96-0.98)	2.05789e-05	CAD,T2DM	-	-	-	-	-	-	-	-	-	-	-	-
rs4945262	11:77990831	T/C	3downstream,intronic,non-coding intronic	GAB2	0	protein_coding	0.440544	0.97(0.97-0.97)	8.28e-06	0.97(0.96-0.98)	1.74553e-05	CAD,T2DM	-	-	-	0.97(0.96-0.98)	2.03033e-05	CAD,T2DM	-	-	-	-	-	-	-	-	-	-	-	-
rs10899451	11:77991222	A/C	3downstream,non-coding intronic,intronic	GAB2	0	protein_coding	0.442036	0.97(0.97-0.97)	1.31e-05	0.97(0.96-0.99)	2.82959e-05	CAD,T2DM	-	-	-	0.97(0.96-0.99)	3.27976e-05	CAD,T2DM	-	-	-	-	-	-	-	-	-	-	-	-
rs4134379	11:77992588	A/G	intronic,non-coding intronic	GAB2	0	protein_coding	0.443468	0.97(0.97-0.97)	1.1e-05	0.97(0.96-0.99)	2.27837e-05	CAD,T2DM	-	-	-	0.97(0.96-0.99)	2.64585e-05	CAD,T2DM	-	-	-	-	-	-	-	-	-	-	-	-
rs7101429	11:77992967	A/G	intronic,non-coding intronic	GAB2	0	protein_coding	0.442661	0.97(0.97-0.97)	6.57e-06	0.97(0.96-0.98)	1.35967e-05	CAD,T2DM	-	-	-	0.97(0.96-0.98)	1.58935e-05	CAD,T2DM	-	-	-	-	-	-	-	-	-	-	-	-
rs55761949	11:77993860	A/G	intronic,non-coding intronic	GAB2	0	protein_coding	0.440876	0.97(0.97-0.97)	8.18e-06	0.97(0.96-0.98)	1.71797e-05	CAD,T2DM	-	-	-	0.97(0.96-0.98)	2.00276e-05	CAD,T2DM	-	-	-	-	-	-	-	-	-	-	-	-
rs57738705	11:77994489	A/G	non-coding intronic,intronic	GAB2	0	protein_coding	0.440881	0.97(0.97-0.97)	8.35e-06	0.97(0.96-0.98)	1.75472e-05	CAD,T2DM	-	-	-	0.97(0.96-0.98)	2.0487e-05	CAD,T2DM	-	-	-	-	-	-	-	-	-	-	-	-
rs10899452	11:77995143	T/G	non-coding intronic,intronic	GAB2	0	protein_coding	0.440675	0.97(0.97-0.97)	9.68e-06	0.97(0.96-0.98)	2.0487e-05	CAD,T2DM	-	-	-	0.97(0.96-0.99)	2.37943e-05	CAD,T2DM	-	-	-	-	-	-	-	-	-	-	-	-
rs7127187	11:77995188	G/A	non-coding intronic,intronic	GAB2	0	protein_coding	0.440674	0.97(0.97-0.97)	9.69e-06	0.97(0.96-0.98)	2.0487e-05	CAD,T2DM	-	-	-	0.97(0.96-0.99)	2.37943e-05	CAD,T2DM	-	-	-	-	-	-	-	-	-	-	-	-
rs7116698	11:77995191	T/C	non-coding intronic,intronic	GAB2	0	protein_coding	0.440643	0.97(0.97-0.97)	9.36e-06	0.97(0.96-0.98)	1.98439e-05	CAD,T2DM	-	-	-	0.97(0.96-0.99)	2.30593e-05	CAD,T2DM	-	-	-	-	-	-	-	-	-	-	-	-
rs9651768	11:77996020	C/T	non-coding intronic,intronic	GAB2	0	protein_coding	0.44105	0.97(0.97-0.97)	1.03e-05	0.97(0.96-0.99)	2.1865e-05	CAD,T2DM	-	-	-	0.97(0.96-0.99)	2.53561e-05	CAD,T2DM	-	-	-	-	-	-	-	-	-	-	-	-
rs9651769	11:77996166	T/C	non-coding intronic,intronic	GAB2	0	protein_coding	0.440643	0.97(0.97-0.97)	9.36e-06	0.97(0.96-0.98)	1.98439e-05	CAD,T2DM	-	-	-	0.97(0.96-0.99)	2.30593e-05	CAD,T2DM	-	-	-	-	-	-	-	-	-	-	-	-
rs10793295	11:77996521	G/C	non-coding intronic,intronic	GAB2	0	protein_coding	0.441108	0.97(0.97-0.97)	1.06e-05	0.97(0.96-0.99)	2.25081e-05	CAD,T2DM	-	-	-	0.97(0.96-0.99)	2.61829e-05	CAD,T2DM	-	-	-	-	-	-	-	-	-	-	-	-
rs10899453	11:77997482	A/C	non-coding intronic,intronic	GAB2	0	protein_coding	0.442585	0.97(0.97-0.97)	1.9e-05	0.97(0.96-0.99)	4.19846e-05	CAD,T2DM	-	-	-	0.97(0.96-0.99)	4.85073e-05	CAD,T2DM	-	-	-	-	-	-	-	-	-	-	-	-
rs10899454	11:77997513	T/C	non-coding intronic,intronic	GAB2	0	protein_coding	0.442589	0.97(0.97-0.97)	1.9e-05	0.97(0.96-0.99)	4.19846e-05	CAD,T2DM	-	-	-	0.97(0.96-0.99)	4.85073e-05	CAD,T2DM	-	-	-	-	-	-	-	-	-	-	-	-
rs113351383	11:77997678	T/TTAAAA	non-coding intronic;intronic;	GAB2;	0	protein_coding;	0.442674	0.97(0.97-0.97)	1.97e-05	0.97(0.96-0.99)	4.33626e-05	CAD,T2DM	-	-	-	0.97(0.96-0.99)	5.00691e-05	CAD,T2DM	-	-	-	-	-	-	-	-	-	-	-	-
rs7107174	11:77997936	C/T	non-coding intronic,intronic	GAB2	0	protein_coding	0.442093	0.97(0.97-0.97)	2.01e-05	0.97(0.96-0.99)	4.43732e-05	CAD,T2DM	-	-	-	0.97(0.96-0.99)	5.11715e-05	CAD,T2DM	-	-	-	-	-	-	-	-	-	-	-	-
rs58648598	11:77998417	T/TG	non-coding intronic;intronic;	GAB2;	0	protein_coding;	0.443102	0.97(0.97-0.97)	2.02e-05	0.97(0.96-0.99)	4.45569e-05	CAD,T2DM	-	-	-	0.97(0.96-0.99)	5.13553e-05	CAD,T2DM	-	-	-	-	-	-	-	-	-	-	-	-
rs11237438	11:77998488	T/C	non-coding intronic,intronic	GAB2	0	protein_coding	0.442624	0.97(0.97-0.97)	1.93e-05	0.97(0.96-0.99)	4.24439e-05	CAD,T2DM	-	-	-	0.97(0.96-0.99)	4.90585e-05	CAD,T2DM	-	-	-	-	-	-	-	-	-	-	-	-
rs112163779	11:77998852	A/AC	non-coding intronic;intronic;	GAB2;	0	protein_coding;	0.442714	0.97(0.97-0.97)	1.99e-05	0.97(0.96-0.99)	4.39138e-05	CAD,T2DM	-	-	-	0.97(0.96-0.99)	5.07122e-05	CAD,T2DM	-	-	-	-	-	-	-	-	-	-	-	-
rs11237439	11:77998861	T/A	non-coding intronic,intronic	GAB2	0	protein_coding	0.442633	0.97(0.97-0.97)	1.95e-05	0.97(0.96-0.99)	4.29033e-05	CAD,T2DM	-	-	-	0.97(0.96-0.99)	4.95179e-05	CAD,T2DM	-	-	-	-	-	-	-	-	-	-	-	-
rs79860012	11:77999088	G/GA	non-coding intronic;intronic;	GAB2;	0	protein_coding;	0.44183	0.98(0.98-0.98)	3.77e-05	0.98(0.96-0.99)	8.24992e-05	CAD,T2DM	-	-	-	0.98(0.96-0.99)	9.4694e-05	CAD,T2DM	-	-	-	-	-	-	-	-	-	-	-	-
rs10899455	11:77999163	T/C	non-coding intronic,intronic	GAB2	0	protein_coding	0.44281	0.97(0.97-0.97)	2.02e-05	0.97(0.96-0.99)	4.4465e-05	CAD,T2DM	-	-	-	0.97(0.96-0.99)	5.13553e-05	CAD,T2DM	-	-	-	-	-	-	-	-	-	-	-	-
rs10899456	11:78000155	C/G	non-coding intronic,intronic	GAB2	0	protein_coding	0.440718	0.97(0.97-0.97)	1.11e-05	0.97(0.96-0.99)	2.35187e-05	CAD,T2DM	-	-	-	0.97(0.96-0.99)	2.73772e-05	CAD,T2DM	-	-	-	-	-	-	-	-	-	-	-	-
rs10899457	11:78001163	T/A	non-coding intronic,intronic	GAB2	0	protein_coding	0.439963	0.97(0.97-0.97)	1.26e-05	0.97(0.96-0.99)	2.6826e-05	CAD,T2DM	-	-	-	0.97(0.96-0.99)	3.11439e-05	CAD,T2DM	-	-	-	-	-	-	-	-	-	-	-	-
rs4291702	11:78001248	C/T	non-coding intronic,intronic	GAB2	0	protein_coding	0.442955	0.97(0.97-0.97)	1.43e-05	0.97(0.96-0.99)	2.98577e-05	CAD,T2DM	-	-	-	0.97(0.96-0.99)	3.4635e-05	CAD,T2DM	-	-	-	-	-	-	-	-	-	-	-	-
rs35409290	11:78002128	T/TG	non-coding intronic;intronic;	GAB2;	0	protein_coding;	0.444818	0.98(0.98-0.98)	2.75e-05	0.98(0.96-0.99)	5.94398e-05	CAD,T2DM	-	-	-	0.98(0.96-0.99)	6.84431e-05	CAD,T2DM	-	-	-	-	-	-	-	-	-	-	-	-
rs7939352	11:78003151	G/A	non-coding intronic,intronic	GAB2	0	protein_coding	0.442997	0.97(0.97-0.97)	1.48e-05	0.97(0.96-0.99)	3.08683e-05	CAD,T2DM	-	-	-	0.97(0.96-0.99)	3.57374e-05	CAD,T2DM	-	-	-	-	-	-	-	-	-	-	-	-
rs4944195	11:78003499	T/C	intronic,non-coding intronic	GAB2	0	protein_coding	0.442224	0.97(0.97-0.97)	2.17e-05	0.97(0.96-0.99)	4.75886e-05	CAD,T2DM	-	-	-	0.97(0.96-0.99)	5.48463e-05	CAD,T2DM	-	-	-	-	-	-	-	-	-	-	-	-
rs11237441	11:78005070	C/G	non-coding intronic,intronic	GAB2	0	protein_coding	0.440865	0.97(0.97-0.97)	1.26e-05	0.97(0.96-0.99)	2.66423e-05	CAD,T2DM	-	-	-	0.97(0.96-0.99)	3.09602e-05	CAD,T2DM	-	-	-	-	-	-	-	-	-	-	-	-
rs11237442	11:78005078	G/A	non-coding intronic,intronic	GAB2	0	protein_coding	0.440863	0.97(0.97-0.97)	1.26e-05	0.97(0.96-0.99)	2.67341e-05	CAD,T2DM	-	-	-	0.97(0.96-0.99)	3.09602e-05	CAD,T2DM	-	-	-	-	-	-	-	-	-	-	-	-
rs11237443	11:78005089	C/A	non-coding intronic,intronic	GAB2	0	protein_coding	0.44087	0.97(0.97-0.97)	1.27e-05	0.97(0.96-0.99)	2.67341e-05	CAD,T2DM	-	-	-	0.97(0.96-0.99)	3.09602e-05	CAD,T2DM	-	-	-	-	-	-	-	-	-	-	-	-
rs7104222	11:78007169	G/A	intronic,non-coding intronic	GAB2	0	protein_coding	0.442806	0.97(0.97-0.97)	1.6e-05	0.97(0.96-0.99)	3.29813e-05	CAD,T2DM	-	-	-	0.97(0.96-0.99)	3.82179e-05	CAD,T2DM	-	-	-	-	-	-	-	-	-	-	-	-
rs10899458	11:78007451	A/T	non-coding intronic,intronic	GAB2	0	protein_coding	0.440366	0.97(0.97-0.97)	1.24e-05	0.97(0.96-0.99)	2.60911e-05	CAD,T2DM	-	-	-	0.97(0.96-0.99)	3.03171e-05	CAD,T2DM	-	-	-	-	-	-	-	-	-	-	-	-
rs4627115	11:78007873	T/G	non-coding intronic,intronic	GAB2	0	protein_coding	0.440384	0.97(0.97-0.97)	1.26e-05	0.97(0.96-0.99)	2.66423e-05	CAD,T2DM	-	-	-	0.97(0.96-0.99)	3.08683e-05	CAD,T2DM	-	-	-	-	-	-	-	-	-	-	-	-
rs4340079	11:78007920	C/T	intronic,non-coding intronic	GAB2	0	protein_coding	0.440705	0.97(0.97-0.97)	1.24e-05	0.97(0.96-0.99)	2.61829e-05	CAD,T2DM	-	-	-	0.97(0.96-0.99)	3.04089e-05	CAD,T2DM	-	-	-	-	-	-	-	-	-	-	-	-
rs4944196	11:78008731	G/A	non-coding intronic,intronic	GAB2	0	protein_coding	0.44042	0.97(0.97-0.97)	1.28e-05	0.97(0.96-0.99)	2.70098e-05	CAD,T2DM	-	-	-	0.97(0.96-0.99)	3.13276e-05	CAD,T2DM	-	-	-	-	-	-	-	-	-	-	-	-
rs10793297	11:78009660	T/C	non-coding intronic,intronic	GAB2	0	protein_coding	0.442501	0.97(0.97-0.97)	2.48e-05	0.97(0.96-0.99)	5.4387e-05	CAD,T2DM	-	-	-	0.97(0.96-0.99)	6.26553e-05	CAD,T2DM	-	-	-	-	-	-	-	-	-	-	-	-
rs10899460	11:78010080	A/G	non-coding intronic,intronic	GAB2	0	protein_coding	0.442533	0.97(0.97-0.98)	2.5e-05	0.97(0.96-0.99)	5.48463e-05	CAD,T2DM	-	-	-	0.97(0.96-0.99)	6.32065e-05	CAD,T2DM	-	-	-	-	-	-	-	-	-	-	-	-
rs11602622	11:78010830	A/G	non-coding intronic,intronic	GAB2	0	protein_coding	0.444893	0.98(0.98-0.98)	3.33e-05	0.98(0.96-0.99)	7.11992e-05	CAD,T2DM	-	-	-	0.98(0.96-0.99)	8.18561e-05	CAD,T2DM	-	-	-	-	-	-	-	-	-	-	-	-
rs11601866	11:78011153	G/A	non-coding intronic,intronic	GAB2	0	protein_coding	0.442546	0.97(0.97-0.97)	2.49e-05	0.97(0.96-0.99)	5.45707e-05	CAD,T2DM	-	-	-	0.97(0.96-0.99)	6.2839e-05	CAD,T2DM	-	-	-	-	-	-	-	-	-	-	-	-
rs4417308	11:78013492	A/C	intronic,non-coding intronic	GAB2	0	protein_coding	0.442675	0.97(0.97-0.97)	2.41e-05	0.97(0.96-0.99)	5.26415e-05	CAD,T2DM	-	-	-	0.97(0.96-0.99)	6.0726e-05	CAD,T2DM	-	-	-	-	-	-	-	-	-	-	-	-
rs10899465	11:78013588	G/A	non-coding intronic,intronic	GAB2	0	protein_coding	0.440479	0.97(0.97-0.97)	1.3e-05	0.97(0.96-0.99)	2.72854e-05	CAD,T2DM	-	-	-	0.97(0.96-0.99)	3.16951e-05	CAD,T2DM	-	-	-	-	-	-	-	-	-	-	-	-
rs10899466	11:78013674	G/A	non-coding intronic,intronic	GAB2	0	protein_coding	0.442546	0.97(0.97-0.97)	1.63e-05	0.97(0.96-0.99)	3.37163e-05	CAD,T2DM	-	-	-	0.97(0.96-0.99)	3.90447e-05	CAD,T2DM	-	-	-	-	-	-	-	-	-	-	-	-
rs10899467	11:78014057	G/T	non-coding intronic,intronic	GAB2	0	protein_coding	0.44039	0.97(0.97-0.97)	1.26e-05	0.97(0.96-0.99)	2.63667e-05	CAD,T2DM	-	-	-	0.97(0.96-0.99)	3.06846e-05	CAD,T2DM	-	-	-	-	-	-	-	-	-	-	-	-
rs75543762	11:78014269	CT/C	non-coding intronic;intronic;	GAB2;	0	protein_coding;	0.442858	0.97(0.97-0.97)	1.64e-05	0.97(0.96-0.99)	3.41756e-05	CAD,T2DM	-	-	-	0.97(0.96-0.99)	3.95959e-05	CAD,T2DM	-	-	-	-	-	-	-	-	-	-	-	-
rs6592772	11:78015563	A/C	intronic,non-coding intronic	GAB2	0	protein_coding	0.442765	0.97(0.97-0.97)	2.2e-05	0.97(0.96-0.99)	4.78642e-05	CAD,T2DM	-	-	-	0.97(0.96-0.99)	5.52138e-05	CAD,T2DM	-	-	-	-	-	-	-	-	-	-	-	-
rs4128206	11:78015952	A/C	non-coding intronic,intronic	GAB2	0	protein_coding	0.444994	0.98(0.97-0.98)	2.7e-05	0.98(0.96-0.99)	5.81537e-05	CAD,T2DM	-	-	-	0.98(0.96-0.99)	6.69732e-05	CAD,T2DM	-	-	-	-	-	-	-	-	-	-	-	-
rs10899468	11:78016650	C/T	non-coding intronic,intronic	GAB2	0	protein_coding	0.442659	0.97(0.97-0.97)	2.16e-05	0.97(0.96-0.99)	4.67618e-05	CAD,T2DM	-	-	-	0.97(0.96-0.99)	5.40195e-05	CAD,T2DM	-	-	-	-	-	-	-	-	-	-	-	-
rs10793298	11:78017341	C/A	non-coding intronic,intronic	GAB2	0	protein_coding	0.444692	0.97(0.97-0.97)	2.53e-05	0.97(0.96-0.99)	5.4387e-05	CAD,T2DM	-	-	-	0.97(0.96-0.99)	6.26553e-05	CAD,T2DM	-	-	-	-	-	-	-	-	-	-	-	-
rs10899469	11:78018313	T/C	non-coding intronic,intronic	GAB2	0	protein_coding	0.440737	0.97(0.97-0.97)	1.18e-05	0.97(0.96-0.99)	2.46211e-05	CAD,T2DM	-	-	-	0.97(0.96-0.99)	2.86634e-05	CAD,T2DM	-	-	-	-	-	-	-	-	-	-	-	-
rs10793299	11:78018954	T/A	non-coding intronic,intronic	GAB2	0	protein_coding	0.442636	0.97(0.97-0.97)	2.14e-05	0.97(0.96-0.99)	4.63943e-05	CAD,T2DM	-	-	-	0.97(0.96-0.99)	5.35602e-05	CAD,T2DM	-	-	-	-	-	-	-	-	-	-	-	-
rs10793300	11:78019582	T/A	non-coding intronic,intronic	GAB2	0	protein_coding	0.440656	0.97(0.97-0.97)	1.13e-05	0.97(0.96-0.99)	2.36106e-05	CAD,T2DM	-	-	-	0.97(0.96-0.99)	2.74691e-05	CAD,T2DM	-	-	-	-	-	-	-	-	-	-	-	-
rs10899470	11:78020052	C/T	non-coding intronic,intronic	GAB2	0	protein_coding	0.440603	0.97(0.97-0.97)	1.18e-05	0.97(0.96-0.99)	2.46211e-05	CAD,T2DM	-	-	-	0.97(0.96-0.99)	2.85715e-05	CAD,T2DM	-	-	-	-	-	-	-	-	-	-	-	-
rs10793301	11:78020913	G/T	non-coding intronic,intronic	GAB2	0	protein_coding	0.440643	0.97(0.97-0.97)	1.13e-05	0.97(0.96-0.99)	2.36106e-05	CAD,T2DM	-	-	-	0.97(0.96-0.99)	2.73772e-05	CAD,T2DM	-	-	-	-	-	-	-	-	-	-	-	-
rs7941617	11:78021146	C/T	non-coding intronic,intronic	GAB2	0	protein_coding	0.442141	0.97(0.97-0.97)	1.25e-05	0.97(0.96-0.99)	2.59073e-05	CAD,T2DM	-	-	-	0.97(0.96-0.99)	3.01333e-05	CAD,T2DM	-	-	-	-	-	-	-	-	-	-	-	-
rs7941845	11:78021330	C/T	non-coding intronic,intronic	GAB2	0	protein_coding	0.440645	0.97(0.97-0.97)	1.13e-05	0.97(0.96-0.99)	2.36106e-05	CAD,T2DM	-	-	-	0.97(0.96-0.99)	2.73772e-05	CAD,T2DM	-	-	-	-	-	-	-	-	-	-	-	-
rs4492844	11:78026516	A/G	intronic,non-coding intronic	GAB2	0	protein_coding	0.442894	0.97(0.97-0.97)	2.26e-05	0.97(0.96-0.99)	4.88748e-05	CAD,T2DM	-	-	-	0.97(0.96-0.99)	5.64081e-05	CAD,T2DM	-	-	-	-	-	-	-	-	-	-	-	-
rs4945265	11:78027458	G/A	non-coding intronic,intronic	GAB2	0	protein_coding	0.440332	0.97(0.97-0.97)	1.61e-05	0.97(0.96-0.99)	3.38081e-05	CAD,T2DM	-	-	-	0.97(0.96-0.99)	3.91366e-05	CAD,T2DM	-	-	-	-	-	-	-	-	-	-	-	-
rs4945266	11:78027488	A/G	intronic,non-coding intronic	GAB2	0	protein_coding	0.440353	0.97(0.97-0.97)	1.62e-05	0.97(0.96-0.99)	3.39919e-05	CAD,T2DM	-	-	-	0.97(0.96-0.99)	3.93203e-05	CAD,T2DM	-	-	-	-	-	-	-	-	-	-	-	-
rs11237452	11:78028480	G/C	non-coding intronic,intronic	GAB2	0	protein_coding	0.444479	0.97(0.97-0.97)	2.15e-05	0.97(0.96-0.99)	4.57512e-05	CAD,T2DM	-	-	-	0.97(0.96-0.99)	5.28252e-05	CAD,T2DM	-	-	-	-	-	-	-	-	-	-	-	-
rs11237453	11:78028587	A/G	non-coding intronic,intronic	GAB2	0	protein_coding	0.442867	0.97(0.97-0.97)	2.27e-05	0.97(0.96-0.99)	4.89667e-05	CAD,T2DM	-	-	-	0.97(0.96-0.99)	5.64081e-05	CAD,T2DM	-	-	-	-	-	-	-	-	-	-	-	-
rs7116611	11:78030046	T/C	non-coding intronic,intronic	GAB2	0	protein_coding	0.441698	0.97(0.97-0.97)	2.18e-05	0.97(0.96-0.99)	4.6578e-05	CAD,T2DM	-	-	-	0.97(0.96-0.99)	5.37439e-05	CAD,T2DM	-	-	-	-	-	-	-	-	-	-	-	-
rs60584591	11:78030149	GA/G	non-coding intronic;intronic;	GAB2;	0	protein_coding;	0.441887	0.97(0.97-0.97)	1.18e-05	0.97(0.96-0.99)	2.42537e-05	CAD,T2DM	-	-	-	0.97(0.96-0.99)	2.82041e-05	CAD,T2DM	-	-	-	-	-	-	-	-	-	-	-	-
rs58235466	11:78030886	T/C	non-coding intronic,intronic	GAB2	0	protein_coding	0.443972	0.97(0.97-0.97)	2.44e-05	0.97(0.96-0.99)	5.23659e-05	CAD,T2DM	-	-	-	0.97(0.96-0.99)	6.03585e-05	CAD,T2DM	-	-	-	-	-	-	-	-	-	-	-	-
rs7113042	11:78035832	A/G	non-coding intronic,intronic	GAB2	0	protein_coding	0.44472	0.97(0.97-0.97)	1.82e-05	0.97(0.96-0.99)	3.74829e-05	CAD,T2DM	-	-	-	0.97(0.96-0.99)	4.32707e-05	CAD,T2DM	-	-	-	-	-	-	-	-	-	-	-	-
rs7113042	11:78035832	A/G	non-coding	RP11-452H21.1	0	antisense	0.44472	0.97(0.97-0.97)	1.82e-05	0.97(0.96-0.99)	3.74829e-05	CAD,T2DM	-	-	-	0.97(0.96-0.99)	4.32707e-05	CAD,T2DM	-	-	-	-	-	-	-	-	-	-	-	-
rs10899478	11:78052238	C/T	non-coding intronic,intronic	GAB2	0	protein_coding	0.446115	0.97(0.97-0.97)	2.37e-05	0.97(0.96-0.99)	4.81398e-05	CAD,T2DM	-	-	-	0.97(0.96-0.99)	5.54894e-05	CAD,T2DM	-	-	-	-	-	-	-	-	-	-	-	-
rs10899478	11:78052238	C/T	non-coding intronic	RP11-452H21.1	0	antisense	0.446115	0.97(0.97-0.97)	2.37e-05	0.97(0.96-0.99)	4.81398e-05	CAD,T2DM	-	-	-	0.97(0.96-0.99)	5.54894e-05	CAD,T2DM	-	-	-	-	-	-	-	-	-	-	-	-
rs10899479	11:78052539	A/G	non-coding intronic,intronic	GAB2	0	protein_coding	0.445593	0.97(0.97-0.97)	2.19e-05	0.97(0.96-0.99)	4.46488e-05	CAD,T2DM	-	-	-	0.97(0.96-0.99)	5.1539e-05	CAD,T2DM	-	-	-	-	-	-	-	-	-	-	-	-
rs10899479	11:78052539	A/G	non-coding intronic	RP11-452H21.1	0	antisense	0.445593	0.97(0.97-0.97)	2.19e-05	0.97(0.96-0.99)	4.46488e-05	CAD,T2DM	-	-	-	0.97(0.96-0.99)	5.1539e-05	CAD,T2DM	-	-	-	-	-	-	-	-	-	-	-	-
rs2292572	11:78052864	G/T	non-coding intronic,5utr,intronic	GAB2	0	protein_coding	0.445967	0.97(0.97-0.97)	2.17e-05	0.97(0.96-0.99)	4.40057e-05	CAD,T2DM	-	-	-	0.97(0.96-0.99)	5.08041e-05	CAD,T2DM	-	-	-	-	-	-	-	-	-	-	-	-
rs2292572	11:78052864	G/T	non-coding intronic	RP11-452H21.1	0	antisense	0.445967	0.97(0.97-0.97)	2.17e-05	0.97(0.96-0.99)	4.40057e-05	CAD,T2DM	-	-	-	0.97(0.96-0.99)	5.08041e-05	CAD,T2DM	-	-	-	-	-	-	-	-	-	-	-	-
rs2292573	11:78053139	A/G	non-coding intronic,5upstream,intronic	GAB2	0	protein_coding	0.446151	0.97(0.97-0.97)	2.38e-05	0.97(0.96-0.99)	4.83236e-05	CAD,T2DM	-	-	-	0.97(0.96-0.99)	5.56732e-05	CAD,T2DM	-	-	-	-	-	-	-	-	-	-	-	-
rs2292573	11:78053139	A/G	non-coding intronic	RP11-452H21.1	0	antisense	0.446151	0.97(0.97-0.97)	2.38e-05	0.97(0.96-0.99)	4.83236e-05	CAD,T2DM	-	-	-	0.97(0.96-0.99)	5.56732e-05	CAD,T2DM	-	-	-	-	-	-	-	-	-	-	-	-
rs10899480	11:78053532	A/G	non-coding intronic,5upstream,intronic	GAB2	0	protein_coding	0.446231	0.97(0.97-0.98)	2.42e-05	0.97(0.96-0.99)	4.92423e-05	CAD,T2DM	-	-	-	0.97(0.96-0.99)	5.68675e-05	CAD,T2DM	-	-	-	-	-	-	-	-	-	-	-	-
rs10899480	11:78053532	A/G	non-coding intronic	RP11-452H21.1	0	antisense	0.446231	0.97(0.97-0.98)	2.42e-05	0.97(0.96-0.99)	4.92423e-05	CAD,T2DM	-	-	-	0.97(0.96-0.99)	5.68675e-05	CAD,T2DM	-	-	-	-	-	-	-	-	-	-	-	-
rs12277648	11:78054336	C/T	intronic,5upstream,non-coding intronic	GAB2	0	protein_coding	0.44609	0.97(0.97-0.97)	2.28e-05	0.97(0.96-0.99)	4.61187e-05	CAD,T2DM	-	-	-	0.97(0.96-0.99)	5.31927e-05	CAD,T2DM	-	-	-	-	-	-	-	-	-	-	-	-
rs12277648	11:78054336	C/T	non-coding intronic	RP11-452H21.1	0	antisense	0.44609	0.97(0.97-0.97)	2.28e-05	0.97(0.96-0.99)	4.61187e-05	CAD,T2DM	-	-	-	0.97(0.96-0.99)	5.31927e-05	CAD,T2DM	-	-	-	-	-	-	-	-	-	-	-	-
rs10793304	11:78064907	A/G	non-coding intronic,intronic	GAB2	0	protein_coding	0.44646	0.97(0.97-0.98)	2.53e-05	0.97(0.96-0.99)	5.21821e-05	CAD,T2DM	-	-	-	0.97(0.96-0.99)	6.01748e-05	CAD,T2DM	-	-	-	-	-	-	-	-	-	-	-	-
rs10793304	11:78064907	A/G	non-coding intronic	RP11-452H21.1	0	antisense	0.44646	0.97(0.97-0.98)	2.53e-05	0.97(0.96-0.99)	5.21821e-05	CAD,T2DM	-	-	-	0.97(0.96-0.99)	6.01748e-05	CAD,T2DM	-	-	-	-	-	-	-	-	-	-	-	-
rs4245459	11:78065959	T/G	non-coding intronic,intronic	GAB2	0	protein_coding	0.44556	0.98(0.97-0.98)	2.77e-05	0.98(0.96-0.99)	5.70512e-05	CAD,T2DM	-	-	-	0.98(0.96-0.99)	6.5687e-05	CAD,T2DM	-	-	-	-	-	-	-	-	-	-	-	-
rs4245459	11:78065959	T/G	non-coding intronic	RP11-452H21.1	0	antisense	0.44556	0.98(0.97-0.98)	2.77e-05	0.98(0.96-0.99)	5.70512e-05	CAD,T2DM	-	-	-	0.98(0.96-0.99)	6.5687e-05	CAD,T2DM	-	-	-	-	-	-	-	-	-	-	-	-
rs10793305	11:78067017	A/C	non-coding intronic,intronic	GAB2	0	protein_coding	0.445446	0.97(0.97-0.97)	2.57e-05	0.97(0.96-0.99)	5.27333e-05	CAD,T2DM	-	-	-	0.97(0.96-0.99)	6.0726e-05	CAD,T2DM	-	-	-	-	-	-	-	-	-	-	-	-
rs10793305	11:78067017	A/C	non-coding intronic	RP11-452H21.1	0	antisense	0.445446	0.97(0.97-0.97)	2.57e-05	0.97(0.96-0.99)	5.27333e-05	CAD,T2DM	-	-	-	0.97(0.96-0.99)	6.0726e-05	CAD,T2DM	-	-	-	-	-	-	-	-	-	-	-	-
rs4945270	11:78068216	A/G	non-coding intronic,intronic	GAB2	0	protein_coding	0.445014	0.97(0.97-0.98)	2.68e-05	0.97(0.96-0.99)	5.52138e-05	CAD,T2DM	-	-	-	0.97(0.96-0.99)	6.36659e-05	CAD,T2DM	-	-	-	-	-	-	-	-	-	-	-	-
rs4945270	11:78068216	A/G	non-coding intronic	RP11-452H21.1	0	antisense	0.445014	0.97(0.97-0.98)	2.68e-05	0.97(0.96-0.99)	5.52138e-05	CAD,T2DM	-	-	-	0.97(0.96-0.99)	6.36659e-05	CAD,T2DM	-	-	-	-	-	-	-	-	-	-	-	-
rs10899484	11:78068765	C/G	non-coding intronic,intronic	GAB2	0	protein_coding	0.446263	0.97(0.97-0.98)	2.56e-05	0.97(0.96-0.99)	5.31008e-05	CAD,T2DM	-	-	-	0.97(0.96-0.99)	6.11854e-05	CAD,T2DM	-	-	-	-	-	-	-	-	-	-	-	-
rs10899484	11:78068765	C/G	non-coding intronic	RP11-452H21.1	0	antisense	0.446263	0.97(0.97-0.98)	2.56e-05	0.97(0.96-0.99)	5.31008e-05	CAD,T2DM	-	-	-	0.97(0.96-0.99)	6.11854e-05	CAD,T2DM	-	-	-	-	-	-	-	-	-	-	-	-
rs1399196	11:78071876	A/G	non-coding intronic,intronic	GAB2	0	protein_coding	0.451852	0.97(0.97-0.97)	2.46e-05	0.97(0.96-0.99)	5.08041e-05	CAD,T2DM	-	-	-	0.97(0.96-0.99)	5.8613e-05	CAD,T2DM	-	-	-	-	-	-	-	-	-	-	-	-
rs1399196	11:78071876	A/G	non-coding intronic	RP11-452H21.1	0	antisense	0.451852	0.97(0.97-0.97)	2.46e-05	0.97(0.96-0.99)	5.08041e-05	CAD,T2DM	-	-	-	0.97(0.96-0.99)	5.8613e-05	CAD,T2DM	-	-	-	-	-	-	-	-	-	-	-	-
rs10899485	11:78072383	T/C	non-coding intronic,intronic	GAB2	0	protein_coding	0.452069	0.97(0.97-0.98)	2.63e-05	0.97(0.96-0.99)	5.42951e-05	CAD,T2DM	-	-	-	0.97(0.96-0.99)	6.26553e-05	CAD,T2DM	-	-	-	-	-	-	-	-	-	-	-	-
rs10899485	11:78072383	T/C	non-coding intronic	RP11-452H21.1	0	antisense	0.452069	0.97(0.97-0.98)	2.63e-05	0.97(0.96-0.99)	5.42951e-05	CAD,T2DM	-	-	-	0.97(0.96-0.99)	6.26553e-05	CAD,T2DM	-	-	-	-	-	-	-	-	-	-	-	-
rs10899486	11:78072398	A/G	non-coding intronic,intronic	GAB2	0	protein_coding	0.451012	0.97(0.97-0.97)	2.44e-05	0.97(0.96-0.99)	5.04366e-05	CAD,T2DM	-	-	-	0.97(0.96-0.99)	5.81537e-05	CAD,T2DM	-	-	-	-	-	-	-	-	-	-	-	-
rs10899486	11:78072398	A/G	non-coding intronic	RP11-452H21.1	0	antisense	0.451012	0.97(0.97-0.97)	2.44e-05	0.97(0.96-0.99)	5.04366e-05	CAD,T2DM	-	-	-	0.97(0.96-0.99)	5.81537e-05	CAD,T2DM	-	-	-	-	-	-	-	-	-	-	-	-
rs10751287	11:78072476	T/C	non-coding intronic,intronic	GAB2	0	protein_coding	0.451903	0.97(0.97-0.98)	2.66e-05	0.97(0.96-0.99)	5.50301e-05	CAD,T2DM	-	-	-	0.97(0.96-0.99)	6.33902e-05	CAD,T2DM	-	-	-	-	-	-	-	-	-	-	-	-
rs10751287	11:78072476	T/C	non-coding intronic	RP11-452H21.1	0	antisense	0.451903	0.97(0.97-0.98)	2.66e-05	0.97(0.96-0.99)	5.50301e-05	CAD,T2DM	-	-	-	0.97(0.96-0.99)	6.33902e-05	CAD,T2DM	-	-	-	-	-	-	-	-	-	-	-	-
rs10751288	11:78072658	A/T	non-coding intronic,intronic	GAB2	0	protein_coding	0.450789	0.97(0.97-0.97)	2.4e-05	0.97(0.96-0.99)	4.9426e-05	CAD,T2DM	-	-	-	0.97(0.96-0.99)	5.70512e-05	CAD,T2DM	-	-	-	-	-	-	-	-	-	-	-	-
rs10751288	11:78072658	A/T	non-coding intronic	RP11-452H21.1	0	antisense	0.450789	0.97(0.97-0.97)	2.4e-05	0.97(0.96-0.99)	4.9426e-05	CAD,T2DM	-	-	-	0.97(0.96-0.99)	5.70512e-05	CAD,T2DM	-	-	-	-	-	-	-	-	-	-	-	-
rs11237468	11:78072833	A/G	non-coding intronic,intronic	GAB2	0	protein_coding	0.451602	0.97(0.97-0.97)	2.55e-05	0.97(0.96-0.99)	5.24577e-05	CAD,T2DM	-	-	-	0.97(0.96-0.99)	6.05423e-05	CAD,T2DM	-	-	-	-	-	-	-	-	-	-	-	-
rs11237468	11:78072833	A/G	non-coding intronic	RP11-452H21.1	0	antisense	0.451602	0.97(0.97-0.97)	2.55e-05	0.97(0.96-0.99)	5.24577e-05	CAD,T2DM	-	-	-	0.97(0.96-0.99)	6.05423e-05	CAD,T2DM	-	-	-	-	-	-	-	-	-	-	-	-
rs11237469	11:78072875	A/T	non-coding intronic,intronic	GAB2	0	protein_coding	0.450753	0.97(0.97-0.97)	2.4e-05	0.97(0.96-0.99)	4.95179e-05	CAD,T2DM	-	-	-	0.97(0.96-0.99)	5.71431e-05	CAD,T2DM	-	-	-	-	-	-	-	-	-	-	-	-
rs11237469	11:78072875	A/T	non-coding intronic	RP11-452H21.1	0	antisense	0.450753	0.97(0.97-0.97)	2.4e-05	0.97(0.96-0.99)	4.95179e-05	CAD,T2DM	-	-	-	0.97(0.96-0.99)	5.71431e-05	CAD,T2DM	-	-	-	-	-	-	-	-	-	-	-	-
rs72931690	11:78073192	G/A	non-coding intronic,intronic	GAB2	0	protein_coding	0.45075	0.97(0.97-0.97)	2.42e-05	0.97(0.96-0.99)	4.97935e-05	CAD,T2DM	-	-	-	0.97(0.96-0.99)	5.74187e-05	CAD,T2DM	-	-	-	-	-	-	-	-	-	-	-	-
rs72931690	11:78073192	G/A	non-coding intronic	RP11-452H21.1	0	antisense	0.45075	0.97(0.97-0.97)	2.42e-05	0.97(0.96-0.99)	4.97935e-05	CAD,T2DM	-	-	-	0.97(0.96-0.99)	5.74187e-05	CAD,T2DM	-	-	-	-	-	-	-	-	-	-	-	-
rs11601161	11:78073280	A/G	non-coding intronic,intronic	GAB2	0	protein_coding	0.451057	0.97(0.97-0.97)	2.34e-05	0.97(0.96-0.99)	4.81398e-05	CAD,T2DM	-	-	-	0.97(0.96-0.99)	5.55813e-05	CAD,T2DM	-	-	-	-	-	-	-	-	-	-	-	-
rs11601161	11:78073280	A/G	non-coding intronic	RP11-452H21.1	0	antisense	0.451057	0.97(0.97-0.97)	2.34e-05	0.97(0.96-0.99)	4.81398e-05	CAD,T2DM	-	-	-	0.97(0.96-0.99)	5.55813e-05	CAD,T2DM	-	-	-	-	-	-	-	-	-	-	-	-
rs11601590	11:78073288	T/G	non-coding intronic,intronic	GAB2	0	protein_coding	0.451908	0.97(0.97-0.97)	2.48e-05	0.97(0.96-0.99)	5.09878e-05	CAD,T2DM	-	-	-	0.97(0.96-0.99)	5.87967e-05	CAD,T2DM	-	-	-	-	-	-	-	-	-	-	-	-
rs11601590	11:78073288	T/G	non-coding intronic	RP11-452H21.1	0	antisense	0.451908	0.97(0.97-0.97)	2.48e-05	0.97(0.96-0.99)	5.09878e-05	CAD,T2DM	-	-	-	0.97(0.96-0.99)	5.87967e-05	CAD,T2DM	-	-	-	-	-	-	-	-	-	-	-	-
rs7105835	11:78075725	T/C	non-coding intronic,intronic	GAB2	0	protein_coding	0.448002	0.97(0.97-0.98)	2.57e-05	0.97(0.96-0.99)	5.3652e-05	CAD,T2DM	-	-	-	0.97(0.96-0.99)	6.18285e-05	CAD,T2DM	-	-	-	-	-	-	-	-	-	-	-	-
rs7105835	11:78075725	T/C	non-coding intronic	RP11-452H21.1	0	antisense	0.448002	0.97(0.97-0.98)	2.57e-05	0.97(0.96-0.99)	5.3652e-05	CAD,T2DM	-	-	-	0.97(0.96-0.99)	6.18285e-05	CAD,T2DM	-	-	-	-	-	-	-	-	-	-	-	-
rs7940841	11:78079084	A/G	non-coding intronic,intronic	GAB2	0	protein_coding	0.447398	0.98(0.98-0.98)	3e-05	0.98(0.96-0.99)	6.25634e-05	CAD,T2DM	-	-	-	0.98(0.96-0.99)	7.2026e-05	CAD,T2DM	-	-	-	-	-	-	-	-	-	-	-	-
rs7940841	11:78079084	A/G	non-coding intronic	RP11-452H21.1	0	antisense	0.447398	0.98(0.98-0.98)	3e-05	0.98(0.96-0.99)	6.25634e-05	CAD,T2DM	-	-	-	0.98(0.96-0.99)	7.2026e-05	CAD,T2DM	-	-	-	-	-	-	-	-	-	-	-	-
rs11237471	11:78082604	C/T	non-coding intronic,intronic	GAB2	0	protein_coding	0.446389	0.98(0.98-0.98)	3e-05	0.98(0.96-0.99)	6.23797e-05	CAD,T2DM	-	-	-	0.98(0.96-0.99)	7.17504e-05	CAD,T2DM	-	-	-	-	-	-	-	-	-	-	-	-
rs11237471	11:78082604	C/T	non-coding intronic	RP11-452H21.1	0	antisense	0.446389	0.98(0.98-0.98)	3e-05	0.98(0.96-0.99)	6.23797e-05	CAD,T2DM	-	-	-	0.98(0.96-0.99)	7.17504e-05	CAD,T2DM	-	-	-	-	-	-	-	-	-	-	-	-
rs10899487	11:78085474	G/A	non-coding intronic,intronic	GAB2	0	protein_coding	0.446024	0.98(0.97-0.98)	2.71e-05	0.98(0.96-0.99)	5.63163e-05	CAD,T2DM	-	-	-	0.98(0.96-0.99)	6.48602e-05	CAD,T2DM	-	-	-	-	-	-	-	-	-	-	-	-
rs10899487	11:78085474	G/A	non-coding intronic	RP11-452H21.1	0	antisense	0.446024	0.98(0.97-0.98)	2.71e-05	0.98(0.96-0.99)	5.63163e-05	CAD,T2DM	-	-	-	0.98(0.96-0.99)	6.48602e-05	CAD,T2DM	-	-	-	-	-	-	-	-	-	-	-	-
rs10793308	11:78086005	C/T	non-coding intronic,intronic	GAB2	0	protein_coding	0.446812	0.98(0.98-0.98)	3.61e-05	0.98(0.96-0.99)	7.6252e-05	CAD,T2DM	-	-	-	0.98(0.96-0.99)	8.7552e-05	CAD,T2DM	-	-	-	-	-	-	-	-	-	-	-	-
rs10793308	11:78086005	C/T	non-coding intronic	RP11-452H21.1	0	antisense	0.446812	0.98(0.98-0.98)	3.61e-05	0.98(0.96-0.99)	7.6252e-05	CAD,T2DM	-	-	-	0.98(0.96-0.99)	8.7552e-05	CAD,T2DM	-	-	-	-	-	-	-	-	-	-	-	-
rs12291726	11:78088210	A/G	non-coding intronic,intronic	GAB2	0	protein_coding	0.446784	0.98(0.98-0.98)	3e-05	0.98(0.96-0.99)	6.27472e-05	CAD,T2DM	-	-	-	0.98(0.96-0.99)	7.22098e-05	CAD,T2DM	-	-	-	-	-	-	-	-	-	-	-	-
rs12291726	11:78088210	A/G	non-coding intronic	RP11-452H21.1	0	antisense	0.446784	0.98(0.98-0.98)	3e-05	0.98(0.96-0.99)	6.27472e-05	CAD,T2DM	-	-	-	0.98(0.96-0.99)	7.22098e-05	CAD,T2DM	-	-	-	-	-	-	-	-	-	-	-	-
rs10899488	11:78088754	A/G	non-coding intronic,intronic	GAB2	0	protein_coding	0.446932	0.98(0.98-0.98)	3.18e-05	0.98(0.96-0.99)	6.66976e-05	CAD,T2DM	-	-	-	0.98(0.96-0.99)	7.67114e-05	CAD,T2DM	-	-	-	-	-	-	-	-	-	-	-	-
rs10899488	11:78088754	A/G	non-coding intronic	RP11-452H21.1	0	antisense	0.446932	0.98(0.98-0.98)	3.18e-05	0.98(0.96-0.99)	6.66976e-05	CAD,T2DM	-	-	-	0.98(0.96-0.99)	7.67114e-05	CAD,T2DM	-	-	-	-	-	-	-	-	-	-	-	-
rs5792804	11:78090883	T/TA	non-coding intronic;intronic;	GAB2;	0	protein_coding;	0.446694	0.98(0.98-0.98)	3.23e-05	0.98(0.96-0.99)	6.78e-05	CAD,T2DM	-	-	-	0.98(0.96-0.99)	7.79976e-05	CAD,T2DM	-	-	-	-	-	-	-	-	-	-	-	-
rs2373115	11:78091150	C/A	non-coding intronic,intronic	GAB2	0	protein_coding	0.44687	0.98(0.98-0.98)	3.31e-05	0.98(0.96-0.99)	6.9178e-05	CAD,T2DM	-	-	-	0.98(0.96-0.99)	7.94675e-05	CAD,T2DM	-	-	-	-	-	-	-	-	-	-	-	-
rs2373115	11:78091150	C/A	non-coding intronic	RP11-452H21.1	0	antisense	0.44687	0.98(0.98-0.98)	3.31e-05	0.98(0.96-0.99)	6.9178e-05	CAD,T2DM	-	-	-	0.98(0.96-0.99)	7.94675e-05	CAD,T2DM	-	-	-	-	-	-	-	-	-	-	-	-
rs10793309	11:78093799	G/A	non-coding intronic,intronic	GAB2	0	protein_coding	0.446817	0.98(0.98-0.98)	3.02e-05	0.98(0.96-0.99)	6.33902e-05	CAD,T2DM	-	-	-	0.98(0.96-0.99)	7.28528e-05	CAD,T2DM	-	-	-	-	-	-	-	-	-	-	-	-
rs10793309	11:78093799	G/A	non-coding intronic	RP11-452H21.1	0	antisense	0.446817	0.98(0.98-0.98)	3.02e-05	0.98(0.96-0.99)	6.33902e-05	CAD,T2DM	-	-	-	0.98(0.96-0.99)	7.28528e-05	CAD,T2DM	-	-	-	-	-	-	-	-	-	-	-	-
rs11237477	11:78095069	A/T	non-coding intronic,intronic	GAB2	0	protein_coding	0.446774	0.98(0.98-0.98)	2.89e-05	0.98(0.96-0.99)	6.03585e-05	CAD,T2DM	-	-	-	0.98(0.96-0.99)	6.94537e-05	CAD,T2DM	-	-	-	-	-	-	-	-	-	-	-	-
rs11237477	11:78095069	A/T	non-coding intronic	RP11-452H21.1	0	antisense	0.446774	0.98(0.98-0.98)	2.89e-05	0.98(0.96-0.99)	6.03585e-05	CAD,T2DM	-	-	-	0.98(0.96-0.99)	6.94537e-05	CAD,T2DM	-	-	-	-	-	-	-	-	-	-	-	-
rs10899489	11:78095373	C/A	intronic,non-coding intronic	GAB2	0	protein_coding	0.445622	0.98(0.98-0.98)	2.99e-05	0.98(0.96-0.99)	6.32065e-05	CAD,T2DM	-	-	-	0.98(0.96-0.99)	7.2761e-05	CAD,T2DM	-	-	-	-	-	-	-	-	-	-	-	-
rs10899489	11:78095373	C/A	non-coding intronic	RP11-452H21.1	0	antisense	0.445622	0.98(0.98-0.98)	2.99e-05	0.98(0.96-0.99)	6.32065e-05	CAD,T2DM	-	-	-	0.98(0.96-0.99)	7.2761e-05	CAD,T2DM	-	-	-	-	-	-	-	-	-	-	-	-
rs4945273	11:78096977	T/C	non-coding intronic,intronic	GAB2	0	protein_coding	0.446727	0.98(0.98-0.98)	3.11e-05	0.98(0.96-0.99)	6.5687e-05	CAD,T2DM	-	-	-	0.98(0.96-0.99)	7.55171e-05	CAD,T2DM	-	-	-	-	-	-	-	-	-	-	-	-
rs4945273	11:78096977	T/C	non-coding intronic	RP11-452H21.1	0	antisense	0.446727	0.98(0.98-0.98)	3.11e-05	0.98(0.96-0.99)	6.5687e-05	CAD,T2DM	-	-	-	0.98(0.96-0.99)	7.55171e-05	CAD,T2DM	-	-	-	-	-	-	-	-	-	-	-	-
rs10793310	11:78099014	T/G	non-coding intronic,intronic	GAB2	0	protein_coding	0.44699	0.98(0.98-0.98)	2.82e-05	0.98(0.96-0.99)	5.96236e-05	CAD,T2DM	-	-	-	0.98(0.96-0.99)	6.86268e-05	CAD,T2DM	-	-	-	-	-	-	-	-	-	-	-	-
rs10793310	11:78099014	T/G	non-coding intronic	RP11-452H21.1	0	antisense	0.44699	0.98(0.98-0.98)	2.82e-05	0.98(0.96-0.99)	5.96236e-05	CAD,T2DM	-	-	-	0.98(0.96-0.99)	6.86268e-05	CAD,T2DM	-	-	-	-	-	-	-	-	-	-	-	-
rs1567890	11:78101700	T/C	non-coding intronic,intronic	GAB2	0	protein_coding	0.446423	0.98(0.97-0.98)	2.58e-05	0.98(0.96-0.99)	5.54894e-05	CAD,T2DM	-	-	-	0.98(0.96-0.99)	6.39415e-05	CAD,T2DM	-	-	-	-	-	-	-	-	-	-	-	-
rs1567890	11:78101700	T/C	non-coding intronic	RP11-452H21.1	0	antisense	0.446423	0.98(0.97-0.98)	2.58e-05	0.98(0.96-0.99)	5.54894e-05	CAD,T2DM	-	-	-	0.98(0.96-0.99)	6.39415e-05	CAD,T2DM	-	-	-	-	-	-	-	-	-	-	-	-
rs1567890	11:78101700	T/C	non-coding intronic	RP11-452H21.2	0	antisense	0.446423	0.98(0.97-0.98)	2.58e-05	0.98(0.96-0.99)	5.54894e-05	CAD,T2DM	-	-	-	0.98(0.96-0.99)	6.39415e-05	CAD,T2DM	-	-	-	-	-	-	-	-	-	-	-	-
rs1567891	11:78101985	A/G	non-coding intronic,intronic	GAB2	0	protein_coding	0.446445	0.97(0.97-0.97)	2.28e-05	0.97(0.96-0.99)	4.89667e-05	CAD,T2DM	-	-	-	0.97(0.96-0.99)	5.64081e-05	CAD,T2DM	-	-	-	-	-	-	-	-	-	-	-	-
rs1567891	11:78101985	A/G	non-coding intronic	RP11-452H21.1	0	antisense	0.446445	0.97(0.97-0.97)	2.28e-05	0.97(0.96-0.99)	4.89667e-05	CAD,T2DM	-	-	-	0.97(0.96-0.99)	5.64081e-05	CAD,T2DM	-	-	-	-	-	-	-	-	-	-	-	-
rs1567891	11:78101985	A/G	non-coding intronic	RP11-452H21.2	0	antisense	0.446445	0.97(0.97-0.97)	2.28e-05	0.97(0.96-0.99)	4.89667e-05	CAD,T2DM	-	-	-	0.97(0.96-0.99)	5.64081e-05	CAD,T2DM	-	-	-	-	-	-	-	-	-	-	-	-
rs7112234	11:78102470	G/A	non-coding intronic,intronic	GAB2	0	protein_coding	0.444753	0.98(0.98-0.98)	2.89e-05	0.98(0.96-0.99)	6.10016e-05	CAD,T2DM	-	-	-	0.98(0.96-0.99)	7.02805e-05	CAD,T2DM	-	-	-	-	-	-	-	-	-	-	-	-
rs7112234	11:78102470	G/A	non-coding intronic	RP11-452H21.1	0	antisense	0.444753	0.98(0.98-0.98)	2.89e-05	0.98(0.96-0.99)	6.10016e-05	CAD,T2DM	-	-	-	0.98(0.96-0.99)	7.02805e-05	CAD,T2DM	-	-	-	-	-	-	-	-	-	-	-	-
rs7112234	11:78102470	G/A	non-coding intronic	RP11-452H21.2	0	antisense	0.444753	0.98(0.98-0.98)	2.89e-05	0.98(0.96-0.99)	6.10016e-05	CAD,T2DM	-	-	-	0.98(0.96-0.99)	7.02805e-05	CAD,T2DM	-	-	-	-	-	-	-	-	-	-	-	-
rs12270434	11:78103300	G/A	non-coding intronic,intronic	GAB2	0	protein_coding	0.4348	0.97(0.97-0.97)	1.1e-05	0.97(0.96-0.98)	2.03033e-05	CAD,T2DM	-	-	-	0.97(0.96-0.98)	2.36106e-05	CAD,T2DM	-	-	-	-	-	-	-	-	-	-	-	-
rs12270434	11:78103300	G/A	non-coding intronic	RP11-452H21.1	0	antisense	0.4348	0.97(0.97-0.97)	1.1e-05	0.97(0.96-0.98)	2.03033e-05	CAD,T2DM	-	-	-	0.97(0.96-0.98)	2.36106e-05	CAD,T2DM	-	-	-	-	-	-	-	-	-	-	-	-
rs12270434	11:78103300	G/A	non-coding	RP11-452H21.2	0	antisense	0.4348	0.97(0.97-0.97)	1.1e-05	0.97(0.96-0.98)	2.03033e-05	CAD,T2DM	-	-	-	0.97(0.96-0.98)	2.36106e-05	CAD,T2DM	-	-	-	-	-	-	-	-	-	-	-	-
rs12284390	11:78103902	C/A	non-coding intronic,intronic	GAB2	0	protein_coding	0.446251	0.97(0.97-0.97)	1.91e-05	0.97(0.96-0.99)	4.05146e-05	CAD,T2DM	-	-	-	0.97(0.96-0.99)	4.67618e-05	CAD,T2DM	-	-	-	-	-	-	-	-	-	-	-	-
rs12284390	11:78103902	C/A	non-coding intronic	RP11-452H21.1	0	antisense	0.446251	0.97(0.97-0.97)	1.91e-05	0.97(0.96-0.99)	4.05146e-05	CAD,T2DM	-	-	-	0.97(0.96-0.99)	4.67618e-05	CAD,T2DM	-	-	-	-	-	-	-	-	-	-	-	-
rs10793311	11:78104399	G/C	non-coding intronic,intronic	GAB2	0	protein_coding	0.446288	0.97(0.97-0.97)	2.03e-05	0.97(0.96-0.99)	4.32707e-05	CAD,T2DM	-	-	-	0.97(0.96-0.99)	4.98854e-05	CAD,T2DM	-	-	-	-	-	-	-	-	-	-	-	-
rs10793311	11:78104399	G/C	non-coding intronic	RP11-452H21.1	0	antisense	0.446288	0.97(0.97-0.97)	2.03e-05	0.97(0.96-0.99)	4.32707e-05	CAD,T2DM	-	-	-	0.97(0.96-0.99)	4.98854e-05	CAD,T2DM	-	-	-	-	-	-	-	-	-	-	-	-
rs10899490	11:78105879	C/T	non-coding intronic,intronic	GAB2	0	protein_coding	0.446468	0.97(0.97-0.97)	1.74e-05	0.97(0.96-0.99)	3.72073e-05	CAD,T2DM	-	-	-	0.97(0.96-0.99)	4.3087e-05	CAD,T2DM	-	-	-	-	-	-	-	-	-	-	-	-
rs10899490	11:78105879	C/T	non-coding intronic	RP11-452H21.1	0	antisense	0.446468	0.97(0.97-0.97)	1.74e-05	0.97(0.96-0.99)	3.72073e-05	CAD,T2DM	-	-	-	0.97(0.96-0.99)	4.3087e-05	CAD,T2DM	-	-	-	-	-	-	-	-	-	-	-	-
rs10899491	11:78106305	T/C	non-coding intronic,intronic	GAB2	0	protein_coding	0.446301	0.97(0.97-0.97)	1.8e-05	0.97(0.96-0.99)	3.8861e-05	CAD,T2DM	-	-	-	0.97(0.96-0.99)	4.49244e-05	CAD,T2DM	-	-	-	-	-	-	-	-	-	-	-	-
rs10899491	11:78106305	T/C	non-coding intronic	RP11-452H21.1	0	antisense	0.446301	0.97(0.97-0.97)	1.8e-05	0.97(0.96-0.99)	3.8861e-05	CAD,T2DM	-	-	-	0.97(0.96-0.99)	4.49244e-05	CAD,T2DM	-	-	-	-	-	-	-	-	-	-	-	-
rs4945274	11:78109260	G/A	non-coding intronic,intronic	GAB2	0	protein_coding	0.4463	0.97(0.97-0.97)	1.44e-05	0.97(0.96-0.99)	3.11439e-05	CAD,T2DM	-	-	-	0.97(0.96-0.99)	3.61049e-05	CAD,T2DM	-	-	-	-	-	-	-	-	-	-	-	-
rs4945274	11:78109260	G/A	non-coding intronic	RP11-452H21.1	0	antisense	0.4463	0.97(0.97-0.97)	1.44e-05	0.97(0.96-0.99)	3.11439e-05	CAD,T2DM	-	-	-	0.97(0.96-0.99)	3.61049e-05	CAD,T2DM	-	-	-	-	-	-	-	-	-	-	-	-
rs10899492	11:78109810	G/A	non-coding intronic,intronic	GAB2	0	protein_coding	0.446176	0.97(0.97-0.97)	1.45e-05	0.97(0.96-0.99)	3.13276e-05	CAD,T2DM	-	-	-	0.97(0.96-0.99)	3.62886e-05	CAD,T2DM	-	-	-	-	-	-	-	-	-	-	-	-
rs10899492	11:78109810	G/A	non-coding intronic	RP11-452H21.1	0	antisense	0.446176	0.97(0.97-0.97)	1.45e-05	0.97(0.96-0.99)	3.13276e-05	CAD,T2DM	-	-	-	0.97(0.96-0.99)	3.62886e-05	CAD,T2DM	-	-	-	-	-	-	-	-	-	-	-	-
rs11237480	11:78110385	C/A	non-coding intronic,intronic	GAB2	0	protein_coding	0.446284	0.97(0.97-0.97)	1.37e-05	0.97(0.96-0.99)	2.95821e-05	CAD,T2DM	-	-	-	0.97(0.96-0.99)	3.42675e-05	CAD,T2DM	-	-	-	-	-	-	-	-	-	-	-	-
rs11237480	11:78110385	C/A	non-coding intronic	RP11-452H21.1	0	antisense	0.446284	0.97(0.97-0.97)	1.37e-05	0.97(0.96-0.99)	2.95821e-05	CAD,T2DM	-	-	-	0.97(0.96-0.99)	3.42675e-05	CAD,T2DM	-	-	-	-	-	-	-	-	-	-	-	-
rs7939646	11:78111613	T/C	non-coding intronic,intronic	GAB2	0	protein_coding	0.446192	0.97(0.97-0.97)	1.28e-05	0.97(0.96-0.99)	2.79285e-05	CAD,T2DM	-	-	-	0.97(0.96-0.99)	3.23382e-05	CAD,T2DM	-	-	-	-	-	-	-	-	-	-	-	-
rs7939646	11:78111613	T/C	non-coding intronic	RP11-452H21.1	0	antisense	0.446192	0.97(0.97-0.97)	1.28e-05	0.97(0.96-0.99)	2.79285e-05	CAD,T2DM	-	-	-	0.97(0.96-0.99)	3.23382e-05	CAD,T2DM	-	-	-	-	-	-	-	-	-	-	-	-
rs10899499	11:78124797	G/A	non-coding intronic,intronic	GAB2	0	protein_coding	0.465241	0.98(0.98-0.98)	3.88e-05	0.98(0.96-0.99)	8.62659e-05	CAD,T2DM	-	-	-	0.98(0.96-0.99)	9.89604e-05	CAD,T2DM	-	-	-	-	-	-	-	-	-	-	-	-
rs10899499	11:78124797	G/A	non-coding intronic	RP11-452H21.1	0	antisense	0.465241	0.98(0.98-0.98)	3.88e-05	0.98(0.96-0.99)	8.62659e-05	CAD,T2DM	-	-	-	0.98(0.96-0.99)	9.89604e-05	CAD,T2DM	-	-	-	-	-	-	-	-	-	-	-	-
rs10899500	11:78125246	T/C	non-coding intronic,intronic	GAB2	0	protein_coding	0.465255	0.98(0.98-0.98)	4.05e-05	0.98(0.96-0.99)	9.02163e-05	CAD,T2DM	-	-	-	0.98(0.96-0.99)	0.000103441	CAD,T2DM	-	-	-	-	-	-	-	-	-	-	-	-
rs10899500	11:78125246	T/C	non-coding intronic	RP11-452H21.1	0	antisense	0.465255	0.98(0.98-0.98)	4.05e-05	0.98(0.96-0.99)	9.02163e-05	CAD,T2DM	-	-	-	0.98(0.96-0.99)	0.000103441	CAD,T2DM	-	-	-	-	-	-	-	-	-	-	-	-
rs11237485	11:78126011	G/A	non-coding intronic,intronic	GAB2	0	protein_coding	0.464824	0.98(0.98-0.98)	3.98e-05	0.98(0.96-0.99)	8.79195e-05	CAD,T2DM	-	-	-	0.98(0.96-0.99)	0.000100778	CAD,T2DM	-	-	-	-	-	-	-	-	-	-	-	-
rs11237485	11:78126011	G/A	non-coding intronic	RP11-452H21.1	0	antisense	0.464824	0.98(0.98-0.98)	3.98e-05	0.98(0.96-0.99)	8.79195e-05	CAD,T2DM	-	-	-	0.98(0.96-0.99)	0.000100778	CAD,T2DM	-	-	-	-	-	-	-	-	-	-	-	-
rs11237486	11:78126162	C/A	non-coding intronic,intronic	GAB2	0	protein_coding	0.464951	0.98(0.98-0.98)	3.83e-05	0.98(0.96-0.99)	8.46122e-05	CAD,T2DM	-	-	-	0.98(0.96-0.99)	9.70835e-05	CAD,T2DM	-	-	-	-	-	-	-	-	-	-	-	-
rs11237486	11:78126162	C/A	non-coding intronic	RP11-452H21.1	0	antisense	0.464951	0.98(0.98-0.98)	3.83e-05	0.98(0.96-0.99)	8.46122e-05	CAD,T2DM	-	-	-	0.98(0.96-0.99)	9.70835e-05	CAD,T2DM	-	-	-	-	-	-	-	-	-	-	-	-
rs11237487	11:78126754	G/C	non-coding intronic,intronic	GAB2	0	protein_coding	0.464777	0.98(0.98-0.98)	3.99e-05	0.98(0.96-0.99)	8.84707e-05	CAD,T2DM	-	-	-	0.98(0.96-0.99)	0.000101401	CAD,T2DM	-	-	-	-	-	-	-	-	-	-	-	-
rs11237487	11:78126754	G/C	non-coding intronic	RP11-452H21.1	0	antisense	0.464777	0.98(0.98-0.98)	3.99e-05	0.98(0.96-0.99)	8.84707e-05	CAD,T2DM	-	-	-	0.98(0.96-0.99)	0.000101401	CAD,T2DM	-	-	-	-	-	-	-	-	-	-	-	-
rs869202	11:78127914	A/G	non-coding intronic,intronic	GAB2	0	protein_coding	0.464766	0.98(0.98-0.98)	3.39e-05	0.98(0.96-0.99)	7.58846e-05	CAD,T2DM	-	-	-	0.98(0.96-0.99)	8.71846e-05	CAD,T2DM	-	-	-	-	-	-	-	-	-	-	-	-
rs869202	11:78127914	A/G	non-coding intronic	RP11-452H21.1	0	antisense	0.464766	0.98(0.98-0.98)	3.39e-05	0.98(0.96-0.99)	7.58846e-05	CAD,T2DM	-	-	-	0.98(0.96-0.99)	8.71846e-05	CAD,T2DM	-	-	-	-	-	-	-	-	-	-	-	-
rs881361	11:78128047	C/G	non-coding intronic,intronic	GAB2	0	protein_coding	0.465539	0.98(0.98-0.98)	3.62e-05	0.98(0.96-0.99)	8.11211e-05	CAD,T2DM	-	-	-	0.98(0.96-0.99)	9.31148e-05	CAD,T2DM	-	-	-	-	-	-	-	-	-	-	-	-
rs881361	11:78128047	C/G	non-coding intronic	RP11-452H21.1	0	antisense	0.465539	0.98(0.98-0.98)	3.62e-05	0.98(0.96-0.99)	8.11211e-05	CAD,T2DM	-	-	-	0.98(0.96-0.99)	9.31148e-05	CAD,T2DM	-	-	-	-	-	-	-	-	-	-	-	-
rs5792808	11:78128067	CG/C	non-coding intronic;intronic;	GAB2;	0	protein_coding;	0.465412	0.98(0.98-0.98)	3.07e-05	0.98(0.96-0.99)	6.90862e-05	CAD,T2DM	-	-	-	0.98(0.96-0.99)	7.93756e-05	CAD,T2DM	-	-	-	-	-	-	-	-	-	-	-	-
rs881337	11:78128335	G/C	non-coding intronic,intronic	GAB2	0	protein_coding	0.460848	0.97(0.97-0.97)	2.71e-05	0.97(0.96-0.99)	5.7878e-05	CAD,T2DM	-	-	-	0.97(0.96-0.99)	6.66976e-05	CAD,T2DM	-	-	-	-	-	-	-	-	-	-	-	-
rs881337	11:78128335	G/C	non-coding intronic	RP11-452H21.1	0	antisense	0.460848	0.97(0.97-0.97)	2.71e-05	0.97(0.96-0.99)	5.7878e-05	CAD,T2DM	-	-	-	0.97(0.96-0.99)	6.66976e-05	CAD,T2DM	-	-	-	-	-	-	-	-	-	-	-	-
rs5792809	11:78128397	CA/C	non-coding intronic;intronic;	GAB2;	0	protein_coding;	0.46246	0.97(0.97-0.97)	2.43e-05	0.97(0.96-0.99)	5.25496e-05	CAD,T2DM	-	-	-	0.97(0.96-0.99)	6.05423e-05	CAD,T2DM	-	-	-	-	-	-	-	-	-	-	-	-
rs881338	11:78128797	C/T	non-coding,5utr,intronic	GAB2	0	protein_coding	0.46122	0.98(0.98-0.98)	3.19e-05	0.98(0.96-0.99)	6.9178e-05	CAD,T2DM	-	-	-	0.98(0.96-0.99)	7.94675e-05	CAD,T2DM	-	-	-	-	-	-	-	-	-	-	-	-
rs881338	11:78128797	C/T	non-coding intronic	RP11-452H21.1	0	antisense	0.46122	0.98(0.98-0.98)	3.19e-05	0.98(0.96-0.99)	6.9178e-05	CAD,T2DM	-	-	-	0.98(0.96-0.99)	7.94675e-05	CAD,T2DM	-	-	-	-	-	-	-	-	-	-	-	-
rs11237489	11:78130325	G/A	non-coding intronic	RP11-452H21.1	0	antisense	0.461498	0.98(0.98-0.98)	3.45e-05	0.98(0.96-0.99)	7.57927e-05	CAD,T2DM	-	-	-	0.98(0.96-0.99)	8.70008e-05	CAD,T2DM	-	-	-	-	-	-	-	-	-	-	-	-
rs10899501	11:78131408	C/T	non-coding intronic	RP11-452H21.1	0	antisense	0.462287	0.98(0.98-0.98)	3.47e-05	0.98(0.96-0.99)	7.68951e-05	CAD,T2DM	-	-	-	0.98(0.96-0.99)	8.83789e-05	CAD,T2DM	-	-	-	-	-	-	-	-	-	-	-	-
rs2063724	11:78133077	T/C	non-coding intronic	RP11-452H21.1	0	antisense	0.466755	0.98(0.97-0.98)	3.02e-05	0.98(0.96-0.99)	6.86268e-05	CAD,T2DM	-	-	-	0.98(0.96-0.99)	7.89163e-05	CAD,T2DM	-	-	-	-	-	-	-	-	-	-	-	-
rs2063725	11:78133452	T/G	non-coding intronic	RP11-452H21.1	0	antisense	0.466712	0.98(0.98-0.98)	3.11e-05	0.98(0.96-0.99)	7.08317e-05	CAD,T2DM	-	-	-	0.98(0.96-0.99)	8.13967e-05	CAD,T2DM	-	-	-	-	-	-	-	-	-	-	-	-
rs531971847	11:78134158	C/CTTAAAAA	non-coding intronic;	RP11-452H21.1;	0	antisense;	0.462492	0.97(0.97-0.98)	3.09e-05	0.97(0.96-0.99)	6.87187e-05	CAD,T2DM	-	-	-	0.97(0.96-0.99)	7.90081e-05	CAD,T2DM	-	-	-	-	-	-	-	-	-	-	-	-
rs11237490	11:78135229	C/T	non-coding intronic	RP11-452H21.1	0	antisense	0.461273	0.97(0.97-0.98)	3.26e-05	0.97(0.96-0.99)	7.29447e-05	CAD,T2DM	-	-	-	0.97(0.96-0.99)	8.37854e-05	CAD,T2DM	-	-	-	-	-	-	-	-	-	-	-	-
rs11237490	11:78135229	C/T	non-coding	RP11-452H21.4	0	lincRNA	0.461273	0.97(0.97-0.98)	3.26e-05	0.97(0.96-0.99)	7.29447e-05	CAD,T2DM	-	-	-	0.97(0.96-0.99)	8.37854e-05	CAD,T2DM	-	-	-	-	-	-	-	-	-	-	-	-
rs990706	11:78135704	C/T	non-coding intronic	RP11-452H21.1	0	antisense	0.462437	0.97(0.97-0.97)	2.79e-05	0.97(0.96-0.99)	6.37577e-05	CAD,T2DM	-	-	-	0.97(0.96-0.99)	7.34041e-05	CAD,T2DM	-	-	-	-	-	-	-	-	-	-	-	-
rs990706	11:78135704	C/T	non-coding	RP11-452H21.4	0	lincRNA	0.462437	0.97(0.97-0.97)	2.79e-05	0.97(0.96-0.99)	6.37577e-05	CAD,T2DM	-	-	-	0.97(0.96-0.99)	7.34041e-05	CAD,T2DM	-	-	-	-	-	-	-	-	-	-	-	-
rs559656355	11:88470041	G/GTGTT	intronic;	GRM5;	0	protein_coding;	0.183406	1.03(1.03-1.03)	3.7e-05	1.03(1.02-1.05)	9.96127e-05	CAD,T2DM	1.03(1.02-1.05)	0.000114055	CAD,T2DM	-	-	-	-	-	-	-	-	-	-	-	-	-	-	-
rs1903844	11:88472369	T/C	intronic	GRM5	0	protein_coding	0.181237	1.03(1.03-1.03)	2.12e-05	1.03(1.02-1.05)	5.42951e-05	CAD,T2DM	1.03(1.02-1.05)	6.25634e-05	CAD,T2DM	-	-	-	-	-	-	-	-	-	-	-	-	-	-	-
rs1903845	11:88472482	C/T	intronic	GRM5	0	protein_coding	0.181156	1.03(1.03-1.03)	2.09e-05	1.03(1.02-1.05)	5.3652e-05	CAD,T2DM	1.03(1.02-1.05)	6.18285e-05	CAD,T2DM	-	-	-	-	-	-	-	-	-	-	-	-	-	-	-
rs6483414	11:88477214	C/T	intronic	GRM5	0	protein_coding	0.167117	1.04(1.04-1.04)	2.28e-05	1.04(1.02-1.05)	5.94398e-05	CAD,T2DM	1.04(1.05-1.05)	6.84431e-05	CAD,T2DM	-	-	-	-	-	-	-	-	-	-	-	-	-	-	-
rs6483415	11:88477337	G/T	intronic	GRM5	0	protein_coding	0.165423	1.03(1.03-1.03)	3.36e-05	1.03(1.02-1.05)	8.57146e-05	CAD,T2DM	1.03(1.05-1.05)	9.82981e-05	CAD,T2DM	-	-	-	-	-	-	-	-	-	-	-	-	-	-	-
rs6483417	11:88477352	T/A	intronic	GRM5	0	protein_coding	0.165424	1.03(1.03-1.03)	3.35e-05	1.03(1.02-1.05)	8.55309e-05	CAD,T2DM	1.03(1.05-1.05)	9.81327e-05	CAD,T2DM	-	-	-	-	-	-	-	-	-	-	-	-	-	-	-
rs144444160	11:88478481	A/ACCTCAG	intronic;	GRM5;	0	protein_coding;	0.169128	1.04(1.03-1.04)	2.47e-05	1.04(1.02-1.05)	6.67894e-05	CAD,T2DM	1.04(1.05-1.05)	7.68033e-05	CAD,T2DM	-	-	-	-	-	-	-	-	-	-	-	-	-	-	-
rs35158314	11:88478548	AT/A	intronic;	GRM5;	0	protein_coding;	0.169685	1.03(1.03-1.03)	2.83e-05	1.03(1.02-1.05)	7.68033e-05	CAD,T2DM	1.03(1.05-1.05)	8.81951e-05	CAD,T2DM	-	-	-	-	-	-	-	-	-	-	-	-	-	-	-
rs12276335	11:88536434	C/T	intronic	GRM5	0	protein_coding	0.16191	1.04(1.04-1.04)	1.55e-05	1.04(1.02-1.05)	4.01472e-05	CAD,T2DM	1.04(1.02-1.05)	4.63943e-05	CAD,T2DM	-	-	-	-	-	-	-	-	-	-	-	-	-	-	-
rs12276337	11:88536464	C/A	intronic	GRM5	0	protein_coding	0.161909	1.04(1.04-1.04)	1.55e-05	1.04(1.02-1.05)	4.01472e-05	CAD,T2DM	1.04(1.02-1.05)	4.63943e-05	CAD,T2DM	-	-	-	-	-	-	-	-	-	-	-	-	-	-	-
rs72643329	11:88560243	A/C	intronic	GRM5	0	protein_coding	0.161032	1.04(1.04-1.04)	6.75e-06	1.04(1.02-1.06)	1.7639e-05	CAD,T2DM	1.04(1.02-1.06)	2.0487e-05	CAD,T2DM	-	-	-	-	-	-	-	-	-	-	-	-	-	-	-
rs72643333	11:88567040	A/G	intronic	GRM5	0	protein_coding	0.161579	1.04(1.04-1.04)	1.14e-05	1.04(1.02-1.05)	2.98577e-05	CAD,T2DM	1.04(1.02-1.05)	3.45431e-05	CAD,T2DM	-	-	-	-	-	-	-	-	-	-	-	-	-	-	-
rs11021533	11:88569418	T/A	intronic	GRM5	0	protein_coding	0.160949	1.04(1.04-1.04)	1.03e-05	1.04(1.02-1.05)	2.62748e-05	CAD,T2DM	1.04(1.02-1.06)	3.05008e-05	CAD,T2DM	-	-	-	-	-	-	-	-	-	-	-	-	-	-	-
rs11021534	11:88569494	T/A	intronic	GRM5	0	protein_coding	0.16095	1.04(1.04-1.04)	1.03e-05	1.04(1.02-1.05)	2.61829e-05	CAD,T2DM	1.04(1.02-1.06)	3.04089e-05	CAD,T2DM	-	-	-	-	-	-	-	-	-	-	-	-	-	-	-
rs1893728	11:88569565	A/T	intronic	GRM5	0	protein_coding	0.160948	1.04(1.04-1.04)	1.02e-05	1.04(1.02-1.05)	2.60911e-05	CAD,T2DM	1.04(1.02-1.06)	3.03171e-05	CAD,T2DM	-	-	-	-	-	-	-	-	-	-	-	-	-	-	-
rs1827115	11:88569788	T/C	intronic	GRM5	0	protein_coding	0.16094	1.04(1.04-1.04)	1.02e-05	1.04(1.02-1.05)	2.59073e-05	CAD,T2DM	1.04(1.02-1.06)	3.01333e-05	CAD,T2DM	-	-	-	-	-	-	-	-	-	-	-	-	-	-	-
rs11021536	11:88570160	T/A	intronic	GRM5	0	protein_coding	0.160932	1.04(1.04-1.04)	1.01e-05	1.04(1.02-1.05)	2.58154e-05	CAD,T2DM	1.04(1.02-1.06)	2.99496e-05	CAD,T2DM	-	-	-	-	-	-	-	-	-	-	-	-	-	-	-
rs11828260	11:88570281	T/A	intronic	GRM5	0	protein_coding	0.160751	1.04(1.04-1.04)	9.33e-06	1.04(1.02-1.06)	2.40699e-05	CAD,T2DM	1.04(1.02-1.06)	2.79285e-05	CAD,T2DM	-	-	-	-	-	-	-	-	-	-	-	-	-	-	-
rs11828757	11:88570569	T/C	intronic	GRM5	0	protein_coding	0.160925	1.04(1.04-1.04)	1e-05	1.04(1.02-1.05)	2.55398e-05	CAD,T2DM	1.04(1.02-1.06)	2.9674e-05	CAD,T2DM	-	-	-	-	-	-	-	-	-	-	-	-	-	-	-
rs1969046	11:88571782	G/A	intronic	GRM5	0	protein_coding	0.160999	1.04(1.04-1.04)	1.34e-05	1.04(1.02-1.05)	3.50024e-05	CAD,T2DM	1.04(1.02-1.05)	4.05146e-05	CAD,T2DM	-	-	-	-	-	-	-	-	-	-	-	-	-	-	-
rs1846476	11:88572610	A/C	intronic	GRM5	0	protein_coding	0.161129	1.04(1.04-1.04)	1.38e-05	1.04(1.02-1.05)	3.59211e-05	CAD,T2DM	1.04(1.02-1.05)	4.15252e-05	CAD,T2DM	-	-	-	-	-	-	-	-	-	-	-	-	-	-	-
rs1499183	11:88572651	G/A	intronic	GRM5	0	protein_coding	0.161128	1.04(1.04-1.04)	1.38e-05	1.04(1.02-1.05)	3.58293e-05	CAD,T2DM	1.04(1.02-1.05)	4.14333e-05	CAD,T2DM	-	-	-	-	-	-	-	-	-	-	-	-	-	-	-
rs11021548	11:88573259	A/G	intronic	GRM5	0	protein_coding	0.161336	1.04(1.04-1.04)	1.36e-05	1.04(1.02-1.05)	3.54618e-05	CAD,T2DM	1.04(1.02-1.05)	4.0974e-05	CAD,T2DM	-	-	-	-	-	-	-	-	-	-	-	-	-	-	-
rs148270556	11:98848233	C/T	intergeneic	RP11-99C10.1;CNTN5	32424;43450	lincRNA;protein_coding	0.00656068	1.21(1.21-1.22)	3.44e-06	1.21(1.11-1.32)	1.00138e-05	CAD,T2DM	1.21(1.11-1.32)	1.16675e-05	CAD,T2DM	-	-	-	-	-	-	-	-	-	-	-	-	-	-	-
rs2292354	12:110368201	G/A	intronic,non-coding	TCHP	0	protein_coding	0.282527	0.97(0.97-0.97)	4.25e-05	0.97(0.96-0.99)	0.000149415	CAD,T2DM	-	-	-	0.97(0.96-0.99)	0.000170298	CAD,T2DM	-	-	-	-	-	-	-	-	-	-	-	-
rs2292354	12:110368201	G/A	3utr	GIT2	0	protein_coding	0.282527	0.97(0.97-0.97)	4.25e-05	0.97(0.96-0.99)	0.000149415	CAD,T2DM	-	-	-	0.97(0.96-0.99)	0.000170298	CAD,T2DM	-	-	-	-	-	-	-	-	-	-	-	-
rs11069139	12:110413252	G/C	non-coding intronic	TCHP	0	protein_coding	0.285589	0.97(0.97-0.97)	2.9e-05	0.97(0.96-0.99)	0.000100295	CAD,T2DM	-	-	-	0.97(0.96-0.99)	0.000114829	CAD,T2DM	-	-	-	-	-	-	-	-	-	-	-	-
rs11069139	12:110413252	G/C	non-coding intronic,intronic	GIT2	0	protein_coding	0.285589	0.97(0.97-0.97)	2.9e-05	0.97(0.96-0.99)	0.000100295	CAD,T2DM	-	-	-	0.97(0.96-0.99)	0.000114829	CAD,T2DM	-	-	-	-	-	-	-	-	-	-	-	-
rs11069168	12:110417900	G/T	non-coding intronic	TCHP	0	protein_coding	0.251668	0.97(0.97-0.97)	3.52e-05	0.97(0.96-0.98)	0.000107005	CAD,T2DM	-	-	-	0.97(0.96-0.98)	0.000122423	CAD,T2DM	-	-	-	-	-	-	-	-	-	-	-	-
rs11069168	12:110417900	G/T	intronic,non-coding intronic,3downstream	GIT2	0	protein_coding	0.251668	0.97(0.97-0.97)	3.52e-05	0.97(0.96-0.98)	0.000107005	CAD,T2DM	-	-	-	0.97(0.96-0.98)	0.000122423	CAD,T2DM	-	-	-	-	-	-	-	-	-	-	-	-
rs78877576	12:113571337	T/C	non-coding intronic,intronic	RASAL1	0	protein_coding	0.159075	0.97(0.97-0.97)	4.78e-05	0.97(0.95-0.98)	0.000169833	CAD,T2DM	-	-	-	0.97(0.95-0.98)	0.00019328	CAD,T2DM	-	-	-	-	-	-	-	-	-	-	-	-
rs58588418	12:113587591	A/G	intergeneic	RASAL1;CCDC42B	13547;72	protein_coding;protein_coding	0.153689	0.96(0.96-0.97)	3.75e-05	0.96(0.95-0.98)	0.000137163	CAD,T2DM	-	-	-	0.96(0.95-0.98)	0.000156488	CAD,T2DM	-	-	-	-	-	-	-	-	-	-	-	-
rs75576846	12:113638348	G/A	coding nonsyn,intronic	IQCD	0	protein_coding	0.158774	0.97(0.97-0.97)	3.91e-05	0.97(0.95-0.98)	0.000133966	CAD,T2DM	-	-	-	0.97(0.95-0.98)	0.000152883	CAD,T2DM	-	-	-	-	-	-	-	-	-	-	-	-
rs7299168	12:113639818	C/G	intronic	IQCD	0	protein_coding	0.17551	0.97(0.97-0.97)	2.33e-05	0.97(0.95-0.98)	7.85488e-05	CAD,T2DM	-	-	-	0.97(0.95-0.98)	9.02163e-05	CAD,T2DM	-	-	-	-	-	-	-	-	-	-	-	-
rs57590046	12:113642461	C/T	intronic	IQCD	0	protein_coding	0.175495	0.97(0.97-0.97)	2.13e-05	0.97(0.95-0.98)	7.2026e-05	CAD,T2DM	-	-	-	0.97(0.95-0.98)	8.27748e-05	CAD,T2DM	-	-	-	-	-	-	-	-	-	-	-	-
rs143266077	12:113643027	AT/A	intronic;	IQCD;	0	protein_coding;	0.157037	0.96(0.96-0.96)	1.59e-05	0.96(0.95-0.98)	5.46626e-05	CAD,T2DM	-	-	-	0.96(0.95-0.98)	6.30228e-05	CAD,T2DM	-	-	-	-	-	-	-	-	-	-	-	-
rs75486817	12:113643878	A/G	intronic	IQCD	0	protein_coding	0.17537	0.97(0.97-0.97)	2.13e-05	0.97(0.95-0.98)	7.22098e-05	CAD,T2DM	-	-	-	0.97(0.95-0.98)	8.29585e-05	CAD,T2DM	-	-	-	-	-	-	-	-	-	-	-	-
rs60284450	12:113645916	C/T	coding nonsyn	IQCD	0	protein_coding	0.175205	0.97(0.97-0.97)	2.14e-05	0.97(0.95-0.98)	7.22098e-05	CAD,T2DM	-	-	-	0.97(0.95-0.98)	8.29585e-05	CAD,T2DM	-	-	-	-	-	-	-	-	-	-	-	-
rs77684972	12:113646871	G/A	intronic	IQCD	0	protein_coding	0.15577	0.96(0.96-0.96)	1.49e-05	0.96(0.95-0.98)	5.08041e-05	CAD,T2DM	-	-	-	0.96(0.95-0.98)	5.85211e-05	CAD,T2DM	-	-	-	-	-	-	-	-	-	-	-	-
rs79453888	12:113648851	G/A	intronic	IQCD	0	protein_coding	0.174966	0.97(0.97-0.97)	2.33e-05	0.97(0.95-0.98)	7.80894e-05	CAD,T2DM	-	-	-	0.97(0.95-0.98)	8.9665e-05	CAD,T2DM	-	-	-	-	-	-	-	-	-	-	-	-
rs58418148	12:113650821	C/A	intronic	IQCD	0	protein_coding	0.175064	0.97(0.97-0.97)	2.08e-05	0.97(0.95-0.98)	7.00967e-05	CAD,T2DM	-	-	-	0.97(0.95-0.98)	8.05699e-05	CAD,T2DM	-	-	-	-	-	-	-	-	-	-	-	-
rs76333416	12:113651698	G/C	intronic	IQCD	0	protein_coding	0.0913407	0.94(0.94-0.94)	4.01e-08	0.94(0.92-0.96)	1.31374e-07	CAD,T2DM	-	-	-	0.94(0.92-0.96)	1.57098e-07	CAD,T2DM	-	-	-	-	-	-	-	-	-	-	-	-
rs79476139	12:113653216	C/T	intronic	IQCD	0	protein_coding	0.174982	0.97(0.97-0.97)	2.03e-05	0.97(0.95-0.98)	6.81675e-05	CAD,T2DM	-	-	-	0.97(0.95-0.98)	7.8365e-05	CAD,T2DM	-	-	-	-	-	-	-	-	-	-	-	-
rs78574415	12:113655426	C/A	intronic	IQCD	0	protein_coding	0.174988	0.97(0.97-0.97)	1.62e-05	0.97(0.95-0.98)	5.39276e-05	CAD,T2DM	-	-	-	0.97(0.95-0.98)	6.21041e-05	CAD,T2DM	-	-	-	-	-	-	-	-	-	-	-	-
rs7307222	12:113664818	G/A	non-coding intronic,intronic	TPCN1	0	protein_coding	0.174519	0.97(0.97-0.97)	1.97e-05	0.97(0.95-0.98)	6.55951e-05	CAD,T2DM	-	-	-	0.97(0.95-0.98)	7.54252e-05	CAD,T2DM	-	-	-	-	-	-	-	-	-	-	-	-
rs80206729	12:113666473	C/T	non-coding intronic,intronic	TPCN1	0	protein_coding	0.173817	0.97(0.97-0.97)	2.14e-05	0.97(0.95-0.98)	7.05561e-05	CAD,T2DM	-	-	-	0.97(0.95-0.98)	8.10293e-05	CAD,T2DM	-	-	-	-	-	-	-	-	-	-	-	-
rs59622717	12:113667712	C/T	non-coding intronic,intronic	TPCN1	0	protein_coding	0.174046	0.97(0.97-0.97)	2.13e-05	0.97(0.95-0.98)	7.01886e-05	CAD,T2DM	-	-	-	0.97(0.95-0.98)	8.06618e-05	CAD,T2DM	-	-	-	-	-	-	-	-	-	-	-	-
rs74467233	12:113668260	A/G	non-coding intronic,intronic	TPCN1	0	protein_coding	0.173748	0.97(0.97-0.97)	2.18e-05	0.97(0.95-0.98)	7.15667e-05	CAD,T2DM	-	-	-	0.97(0.95-0.98)	8.22236e-05	CAD,T2DM	-	-	-	-	-	-	-	-	-	-	-	-
rs7298769	12:113669536	C/G	non-coding intronic,intronic	TPCN1	0	protein_coding	0.174227	0.97(0.97-0.97)	2.22e-05	0.97(0.95-0.98)	7.33122e-05	CAD,T2DM	-	-	-	0.97(0.95-0.98)	8.41528e-05	CAD,T2DM	-	-	-	-	-	-	-	-	-	-	-	-
rs79759708	12:113671527	G/A	non-coding intronic,intronic	TPCN1	0	protein_coding	0.17412	0.97(0.97-0.97)	2.25e-05	0.97(0.95-0.98)	7.4139e-05	CAD,T2DM	-	-	-	0.97(0.95-0.98)	8.51634e-05	CAD,T2DM	-	-	-	-	-	-	-	-	-	-	-	-
rs76843668	12:113673134	G/A	non-coding intronic,intronic	TPCN1	0	protein_coding	0.154853	0.96(0.96-0.96)	1.44e-05	0.96(0.95-0.98)	4.81398e-05	CAD,T2DM	-	-	-	0.96(0.95-0.98)	5.54894e-05	CAD,T2DM	-	-	-	-	-	-	-	-	-	-	-	-
rs76146205	12:113673156	G/A	non-coding intronic,intronic	TPCN1	0	protein_coding	0.154877	0.96(0.96-0.96)	1.44e-05	0.96(0.95-0.98)	4.82317e-05	CAD,T2DM	-	-	-	0.96(0.95-0.98)	5.56732e-05	CAD,T2DM	-	-	-	-	-	-	-	-	-	-	-	-
rs76910072	12:113675958	A/G	non-coding intronic,intronic	TPCN1	0	protein_coding	0.174115	0.97(0.97-0.97)	2.11e-05	0.97(0.95-0.98)	6.94537e-05	CAD,T2DM	-	-	-	0.97(0.95-0.98)	7.9835e-05	CAD,T2DM	-	-	-	-	-	-	-	-	-	-	-	-
rs77678506	12:113677079	C/T	non-coding intronic,intronic	TPCN1	0	protein_coding	0.173917	0.97(0.97-0.97)	2.33e-05	0.97(0.95-0.98)	7.65276e-05	CAD,T2DM	-	-	-	0.97(0.95-0.98)	8.79195e-05	CAD,T2DM	-	-	-	-	-	-	-	-	-	-	-	-
rs78425632	12:113678188	G/A	non-coding intronic,intronic	TPCN1	0	protein_coding	0.154655	0.96(0.96-0.96)	1.45e-05	0.96(0.95-0.98)	4.85073e-05	CAD,T2DM	-	-	-	0.96(0.95-0.98)	5.59488e-05	CAD,T2DM	-	-	-	-	-	-	-	-	-	-	-	-
rs7132851	12:113679514	G/A	non-coding intronic,intronic	TPCN1	0	protein_coding	0.174352	0.97(0.97-0.97)	2.03e-05	0.97(0.95-0.98)	6.69732e-05	CAD,T2DM	-	-	-	0.97(0.95-0.98)	7.6987e-05	CAD,T2DM	-	-	-	-	-	-	-	-	-	-	-	-
rs77129280	12:113680170	C/A	non-coding intronic,5upstream,intronic	TPCN1	0	protein_coding	0.154578	0.96(0.96-0.96)	1.43e-05	0.96(0.95-0.98)	4.76805e-05	CAD,T2DM	-	-	-	0.96(0.95-0.98)	5.49382e-05	CAD,T2DM	-	-	-	-	-	-	-	-	-	-	-	-
rs79454004	12:113680267	G/T	non-coding intronic,5upstream,intronic	TPCN1	0	protein_coding	0.154573	0.96(0.96-0.96)	1.42e-05	0.96(0.95-0.98)	4.74967e-05	CAD,T2DM	-	-	-	0.96(0.95-0.98)	5.48463e-05	CAD,T2DM	-	-	-	-	-	-	-	-	-	-	-	-
rs77447310	12:113680504	C/CT	non-coding intronic;intronic;5upstream;	TPCN1;	0	protein_coding;	0.173957	0.97(0.97-0.97)	2.06e-05	0.97(0.95-0.98)	6.78919e-05	CAD,T2DM	-	-	-	0.97(0.95-0.98)	7.80894e-05	CAD,T2DM	-	-	-	-	-	-	-	-	-	-	-	-
rs7312551	12:113681259	A/C	non-coding intronic,5upstream,intronic	TPCN1	0	protein_coding	0.173875	0.97(0.97-0.97)	2.05e-05	0.97(0.95-0.98)	6.75244e-05	CAD,T2DM	-	-	-	0.97(0.95-0.98)	7.76301e-05	CAD,T2DM	-	-	-	-	-	-	-	-	-	-	-	-
rs76185065	12:113681641	G/A	non-coding intronic,5upstream,intronic	TPCN1	0	protein_coding	0.153897	0.96(0.96-0.96)	1.36e-05	0.96(0.95-0.98)	4.56593e-05	CAD,T2DM	-	-	-	0.96(0.95-0.98)	5.26415e-05	CAD,T2DM	-	-	-	-	-	-	-	-	-	-	-	-
rs78708223	12:113681844	C/G	non-coding intronic,5upstream,intronic	TPCN1	0	protein_coding	0.17395	0.97(0.97-0.97)	2.05e-05	0.97(0.95-0.98)	6.74325e-05	CAD,T2DM	-	-	-	0.97(0.95-0.98)	7.75382e-05	CAD,T2DM	-	-	-	-	-	-	-	-	-	-	-	-
rs75629913	12:113683028	C/T	non-coding intronic,intronic	TPCN1	0	protein_coding	0.174268	0.97(0.97-0.97)	2.96e-05	0.97(0.95-0.98)	9.51993e-05	CAD,T2DM	-	-	-	0.97(0.95-0.98)	0.000109056	CAD,T2DM	-	-	-	-	-	-	-	-	-	-	-	-
rs77688535	12:113687552	C/G	non-coding intronic,intronic	TPCN1	0	protein_coding	0.173076	0.97(0.97-0.97)	2.22e-05	0.97(0.95-0.98)	7.23016e-05	CAD,T2DM	-	-	-	0.97(0.95-0.98)	8.30504e-05	CAD,T2DM	-	-	-	-	-	-	-	-	-	-	-	-
rs79699690	12:113690543	G/T	non-coding intronic,intronic	TPCN1	0	protein_coding	0.173233	0.97(0.97-0.97)	1.95e-05	0.97(0.95-0.98)	6.3574e-05	CAD,T2DM	-	-	-	0.97(0.95-0.98)	7.32203e-05	CAD,T2DM	-	-	-	-	-	-	-	-	-	-	-	-
rs74461050	12:113692724	C/T	non-coding intronic,intronic	TPCN1	0	protein_coding	0.173347	0.97(0.97-0.97)	1.94e-05	0.97(0.95-0.98)	6.34821e-05	CAD,T2DM	-	-	-	0.97(0.95-0.98)	7.30366e-05	CAD,T2DM	-	-	-	-	-	-	-	-	-	-	-	-
rs201378482	12:113693292	CT/C	non-coding intronic;intronic;	TPCN1;	0	protein_coding;	0.156962	0.96(0.96-0.96)	1.11e-05	0.96(0.95-0.98)	3.69317e-05	CAD,T2DM	-	-	-	0.96(0.95-0.98)	4.27195e-05	CAD,T2DM	-	-	-	-	-	-	-	-	-	-	-	-
rs141046722	12:113693402	C/T	non-coding intronic,intronic	TPCN1	0	protein_coding	0.173087	0.97(0.97-0.97)	1.88e-05	0.97(0.95-0.98)	6.13691e-05	CAD,T2DM	-	-	-	0.97(0.95-0.98)	7.0648e-05	CAD,T2DM	-	-	-	-	-	-	-	-	-	-	-	-
rs7957817	12:113693551	T/C	non-coding intronic,intronic	TPCN1	0	protein_coding	0.173069	0.97(0.97-0.97)	1.88e-05	0.97(0.95-0.98)	6.13691e-05	CAD,T2DM	-	-	-	0.97(0.95-0.98)	7.0648e-05	CAD,T2DM	-	-	-	-	-	-	-	-	-	-	-	-
rs78133129	12:113695920	G/A	non-coding intronic,intronic	TPCN1	0	protein_coding	0.153226	0.96(0.96-0.96)	1.19e-05	0.96(0.95-0.98)	3.92285e-05	CAD,T2DM	-	-	-	0.96(0.95-0.98)	4.52919e-05	CAD,T2DM	-	-	-	-	-	-	-	-	-	-	-	-
rs79479566	12:113696362	G/T	non-coding intronic,5upstream,intronic	TPCN1	0	protein_coding	0.172899	0.97(0.96-0.97)	1.85e-05	0.97(0.95-0.98)	6.01748e-05	CAD,T2DM	-	-	-	0.97(0.95-0.98)	6.92699e-05	CAD,T2DM	-	-	-	-	-	-	-	-	-	-	-	-
rs112211868	12:113697071	C/T	non-coding intronic,5upstream,intronic	TPCN1	0	protein_coding	0.172337	0.97(0.97-0.97)	2e-05	0.97(0.95-0.98)	6.48602e-05	CAD,T2DM	-	-	-	0.97(0.95-0.98)	7.45984e-05	CAD,T2DM	-	-	-	-	-	-	-	-	-	-	-	-
rs75057362	12:113697552	G/A	non-coding intronic,5upstream,intronic	TPCN1	0	protein_coding	0.172309	0.97(0.97-0.97)	2e-05	0.97(0.95-0.98)	6.47683e-05	CAD,T2DM	-	-	-	0.97(0.95-0.98)	7.45065e-05	CAD,T2DM	-	-	-	-	-	-	-	-	-	-	-	-
rs7298375	12:113699357	C/T	non-coding intronic,intronic,3downstream	TPCN1	0	protein_coding	0.172719	0.97(0.96-0.97)	1.81e-05	0.97(0.95-0.98)	5.87049e-05	CAD,T2DM	-	-	-	0.97(0.95-0.98)	6.76163e-05	CAD,T2DM	-	-	-	-	-	-	-	-	-	-	-	-
rs77485704	12:113702376	C/T	non-coding intronic,intronic	TPCN1	0	protein_coding	0.153003	0.96(0.96-0.96)	1.1e-05	0.96(0.95-0.98)	3.62886e-05	CAD,T2DM	-	-	-	0.96(0.95-0.98)	4.19846e-05	CAD,T2DM	-	-	-	-	-	-	-	-	-	-	-	-
rs76488979	12:113705401	C/T	non-coding intronic,intronic,3downstream	TPCN1	0	protein_coding	0.152484	0.96(0.96-0.96)	1.05e-05	0.96(0.94-0.98)	3.44512e-05	CAD,T2DM	-	-	-	0.96(0.94-0.98)	3.98715e-05	CAD,T2DM	-	-	-	-	-	-	-	-	-	-	-	-
rs2303621	12:113705529	A/C	non-coding intronic,intronic,3downstream	TPCN1	0	protein_coding	0.171879	0.96(0.96-0.96)	1.73e-05	0.96(0.95-0.98)	5.61325e-05	CAD,T2DM	-	-	-	0.96(0.95-0.98)	6.46764e-05	CAD,T2DM	-	-	-	-	-	-	-	-	-	-	-	-
rs60813160	12:113705935	C/T	non-coding intronic,intronic,3downstream	TPCN1	0	protein_coding	0.172307	0.96(0.96-0.97)	1.74e-05	0.96(0.95-0.98)	5.65e-05	CAD,T2DM	-	-	-	0.96(0.95-0.98)	6.51358e-05	CAD,T2DM	-	-	-	-	-	-	-	-	-	-	-	-
rs57100004	12:113706238	C/A	non-coding intronic,intronic,3downstream	TPCN1	0	protein_coding	0.172291	0.96(0.96-0.96)	1.74e-05	0.96(0.95-0.98)	5.64081e-05	CAD,T2DM	-	-	-	0.96(0.95-0.98)	6.4952e-05	CAD,T2DM	-	-	-	-	-	-	-	-	-	-	-	-
rs61502765	12:113706346	G/T	non-coding intronic,intronic,3downstream	TPCN1	0	protein_coding	0.172279	0.96(0.96-0.96)	1.74e-05	0.96(0.95-0.98)	5.64081e-05	CAD,T2DM	-	-	-	0.96(0.95-0.98)	6.4952e-05	CAD,T2DM	-	-	-	-	-	-	-	-	-	-	-	-
rs78394743	12:113707679	C/T	non-coding intronic,intronic,3downstream	TPCN1	0	protein_coding	0.171789	0.96(0.96-0.96)	1.72e-05	0.96(0.95-0.98)	5.56732e-05	CAD,T2DM	-	-	-	0.96(0.95-0.98)	6.41252e-05	CAD,T2DM	-	-	-	-	-	-	-	-	-	-	-	-
rs7133428	12:113709323	C/A	non-coding intronic,intronic	TPCN1	0	protein_coding	0.172076	0.96(0.96-0.96)	1.7e-05	0.96(0.95-0.98)	5.49382e-05	CAD,T2DM	-	-	-	0.96(0.95-0.98)	6.32984e-05	CAD,T2DM	-	-	-	-	-	-	-	-	-	-	-	-
rs79778981	12:113709512	C/T	non-coding intronic,intronic	TPCN1	0	protein_coding	0.171369	0.96(0.96-0.97)	1.84e-05	0.96(0.95-0.98)	5.9348e-05	CAD,T2DM	-	-	-	0.96(0.95-0.98)	6.82593e-05	CAD,T2DM	-	-	-	-	-	-	-	-	-	-	-	-
rs77303274	12:113709927	G/A	non-coding intronic,intronic	TPCN1	0	protein_coding	0.171346	0.96(0.96-0.97)	1.84e-05	0.96(0.95-0.98)	5.92561e-05	CAD,T2DM	-	-	-	0.96(0.95-0.98)	6.81675e-05	CAD,T2DM	-	-	-	-	-	-	-	-	-	-	-	-
rs7296638	12:113711920	G/A	non-coding intronic,intronic	TPCN1	0	protein_coding	0.17192	0.96(0.96-0.96)	1.67e-05	0.96(0.95-0.98)	5.40195e-05	CAD,T2DM	-	-	-	0.96(0.95-0.98)	6.22878e-05	CAD,T2DM	-	-	-	-	-	-	-	-	-	-	-	-
rs79423105	12:113712851	G/C	non-coding intronic,5upstream,intronic	TPCN1	0	protein_coding	0.171148	0.96(0.96-0.96)	1.8e-05	0.96(0.95-0.98)	5.7878e-05	CAD,T2DM	-	-	-	0.96(0.95-0.98)	6.66057e-05	CAD,T2DM	-	-	-	-	-	-	-	-	-	-	-	-
rs76331535	12:113713209	C/T	non-coding intronic,5upstream,intronic	TPCN1	0	protein_coding	0.171927	0.96(0.96-0.96)	1.65e-05	0.96(0.95-0.98)	5.34683e-05	CAD,T2DM	-	-	-	0.96(0.95-0.98)	6.16447e-05	CAD,T2DM	-	-	-	-	-	-	-	-	-	-	-	-
rs185661050	12:113713521	G/C	non-coding intronic,5upstream,intronic	TPCN1	0	protein_coding	0.171836	0.96(0.96-0.96)	1.66e-05	0.96(0.95-0.98)	5.37439e-05	CAD,T2DM	-	-	-	0.96(0.95-0.98)	6.19203e-05	CAD,T2DM	-	-	-	-	-	-	-	-	-	-	-	-
rs59205839	12:113716238	C/T	non-coding intronic,intronic	TPCN1	0	protein_coding	0.17254	0.96(0.96-0.96)	1.53e-05	0.96(0.95-0.98)	4.97016e-05	CAD,T2DM	-	-	-	0.96(0.95-0.98)	5.73268e-05	CAD,T2DM	-	-	-	-	-	-	-	-	-	-	-	-
rs79305679	12:113718788	A/G	non-coding intronic,3downstream,intronic	TPCN1	0	protein_coding	0.171819	0.96(0.96-0.96)	1.61e-05	0.96(0.95-0.98)	5.19984e-05	CAD,T2DM	-	-	-	0.96(0.95-0.98)	5.99911e-05	CAD,T2DM	-	-	-	-	-	-	-	-	-	-	-	-
rs6489895	12:113719622	G/T	non-coding intronic,3downstream,intronic	TPCN1	0	protein_coding	0.171779	0.96(0.96-0.96)	1.6e-05	0.96(0.95-0.98)	5.19065e-05	CAD,T2DM	-	-	-	0.96(0.95-0.98)	5.98992e-05	CAD,T2DM	-	-	-	-	-	-	-	-	-	-	-	-
rs79475511	12:113720817	G/A	non-coding intronic,5upstream,intronic	TPCN1	0	protein_coding	0.171699	0.96(0.96-0.96)	1.6e-05	0.96(0.95-0.98)	5.19065e-05	CAD,T2DM	-	-	-	0.96(0.95-0.98)	5.98073e-05	CAD,T2DM	-	-	-	-	-	-	-	-	-	-	-	-
rs2288366	12:113722472	C/G	non-coding intronic,5upstream,intronic	TPCN1	0	protein_coding	0.171456	0.96(0.96-0.96)	1.59e-05	0.96(0.95-0.98)	5.1539e-05	CAD,T2DM	-	-	-	0.96(0.95-0.98)	5.94398e-05	CAD,T2DM	-	-	-	-	-	-	-	-	-	-	-	-
rs7312039	12:113723298	C/T	non-coding intronic,intronic	TPCN1	0	protein_coding	0.170596	0.96(0.96-0.96)	1.58e-05	0.96(0.95-0.98)	5.09878e-05	CAD,T2DM	-	-	-	0.96(0.95-0.98)	5.87967e-05	CAD,T2DM	-	-	-	-	-	-	-	-	-	-	-	-
rs75062378	12:113748245	C/T	non-coding intronic,5upstream,intronic	SLC8B1	0	protein_coding	0.0980335	0.94(0.94-0.94)	2.64e-08	0.94(0.92-0.96)	8.44285e-08	CAD,T2DM	-	-	-	0.94(0.92-0.96)	1.01976e-07	CAD,T2DM	-	-	-	-	-	-	-	-	-	-	-	-
rs75405282	12:113751359	G/A	non-coding intronic,3downstream,intronic	SLC8B1	0	protein_coding	0.0981441	0.94(0.94-0.94)	2.93e-08	0.94(0.92-0.96)	9.4626e-08	CAD,T2DM	-	-	-	0.94(0.92-0.96)	1.13919e-07	CAD,T2DM	-	-	-	-	-	-	-	-	-	-	-	-
rs75711507	12:113771941	C/G	non-coding intronic,intronic,5upstream,3downstream	SLC8B1	0	protein_coding	0.0961372	0.94(0.94-0.94)	2.51e-08	0.94(0.92-0.96)	8.73683e-08	CAD,T2DM	-	-	-	0.94(0.92-0.96)	1.0565e-07	CAD,T2DM	-	-	-	-	-	-	-	-	-	-	-	-
rs1919549	12:114085699	C/T	intergeneic	RNU7-114P;RP11-438N16.1	45041;31565	snRNA;lincRNA	0.263819	1.03(1.03-1.03)	4.71e-05	1.03(1.01-1.04)	0.00010709	CAD,T2DM	1.03(1.04-1.04)	0.00012252	CAD,T2DM	-	-	-	-	-	-	-	-	-	-	-	-	-	-	-
rs141297745	12:115330183	G/A	intergeneic	RP4-601P9.1;RP11-25E2.1	120527;184947	lincRNA;lincRNA	0.0229959	1.1(1.1-1.1)	3.62e-05	1.1(1.05-1.15)	0.000107959	CAD,T2DM	1.1(1.05-1.15)	0.000123503	CAD,T2DM	-	-	-	-	-	-	-	-	-	-	-	-	-	-	-
[truncated: 36,802 more rows]

## Sheet: Table S6
Table S6. Defination of loci using FUMA based on common shared variant identified by ASSET
[truncated: 14 more rows]

[truncated: 8 more sheets: Table S7, Table S8, Table S9, Table S10, Table S11, Table S12, Sheet5, Sheet6]
